# Supplementary material for: Differential proteomic comparison of breast cancer secretome using a quantitative paired analysis workflow
Source: BMC Cancer. 2019 Apr 18;19:365. doi: 10.1186/s12885-019-5547-y (PMC6474050; doi:10.1186/s12885-019-5547-y)
Supplement: Supplementary file 1 — Table S1. Result summary of the protein and peptide identifications from the NAF samples from breast cancer patients. a) Protein Report: List of all 1227 proteins statistically evaluated after paired comparisons of NAF samples from breast cancer patients; b) Peptide Report: List of all 1227 proteins and the respective peptides statistically evaluated after paired comparisons of NAF samples from breast cancer patients. (XLSX 1245 kb) [file 12885_2019_5547_MOESM1_ESM.xlsx]

## Sheet: ProteinReport
Supplemental Table 1: List of all 1,227 proteins statistically evaluated after paired comparisons of NAF samples from breast cancer patients
Accession number	Avg Log Fold Proteina	Stouffer's p-valueb	# of unique peptidesc	Sequence coveraged	Protein descriptione
P01023	1.33382	« 0.05	171	0.685889	Alpha-2-macroglobulin OS=Homo sapiens OX=9606 GN=A2M PE=1 SV=3; Additional IDs concatenated into MaxParsimony group: P20742
P04114	1.28569	« 0.05	233	0.484988	Apolipoprotein B-100 OS=Homo sapiens OX=9606 GN=APOB PE=1 SV=2
P02768	0.438601	2.88658e-15	535	0.924466	Serum albumin OS=Homo sapiens OX=9606 GN=ALB PE=1 SV=2
P02751	1.05814	4.996e-14	116	0.505868	Fibronectin OS=Homo sapiens OX=9606 GN=FN1 PE=1 SV=4
P01009	1.08295	2.22045e-12	118	0.748804	Alpha-1-antitrypsin OS=Homo sapiens OX=9606 GN=SERPINA1 PE=1 SV=3
P00450	0.797223	4.61475e-10	138	0.661033	Ceruloplasmin OS=Homo sapiens OX=9606 GN=CP PE=1 SV=1
P01008	1.76069	7.84947e-10	49	0.556034	Antithrombin-III OS=Homo sapiens OX=9606 GN=SERPINC1 PE=1 SV=1
P01024	0.608689	5.75084e-09	293	0.790138	Complement C3 OS=Homo sapiens OX=9606 GN=C3 PE=1 SV=2
Q14624	1.46984	7.29954e-08	66	0.526882	Inter-alpha-trypsin inhibitor heavy chain H4 OS=Homo sapiens OX=9606 GN=ITIH4 PE=1 SV=4
P02647	1.78804	7.97336e-08	65	0.786517	Apolipoprotein A-I OS=Homo sapiens OX=9606 GN=APOA1 PE=1 SV=1
P69905	0.806633	1.77125e-06	80	0.887324	Hemoglobin subunit alpha OS=Homo sapiens OX=9606 GN=HBA1 PE=1 SV=2; Additional IDs concatenated into MaxParsimony group: P02008
P01031	1.94117	1.86396e-06	64	0.448687	Complement C5 OS=Homo sapiens OX=9606 GN=C5 PE=1 SV=4
P01011	0.546748	5.31864e-06	70	0.65721	Alpha-1-antichymotrypsin OS=Homo sapiens OX=9606 GN=SERPINA3 PE=1 SV=2
P02787	0.407609	5.85031e-06	233	0.793696	Serotransferrin OS=Homo sapiens OX=9606 GN=TF PE=1 SV=3
P19823	1.49934	1.72026e-05	40	0.393235	Inter-alpha-trypsin inhibitor heavy chain H2 OS=Homo sapiens OX=9606 GN=ITIH2 PE=1 SV=2
P04075	2.33	2.10997e-05	20	0.56044	Fructose-bisphosphate aldolase A OS=Homo sapiens OX=9606 GN=ALDOA PE=1 SV=2
P68871	-1.17783	2.14218e-05	45	0.85034	Hemoglobin subunit beta OS=Homo sapiens OX=9606 GN=HBB PE=1 SV=2; Additional IDs concatenated into MaxParsimony group: P69891, P02100, P69892
P06733	1.79557	2.77207e-05	22	0.451613	Alpha-enolase OS=Homo sapiens OX=9606 GN=ENO1 PE=1 SV=2
P00751	0.819975	3.48563e-05	62	0.532723	Complement factor B OS=Homo sapiens OX=9606 GN=CFB PE=1 SV=2
P02763	0.781109	5.82307e-05	23	0.328358	Alpha-1-acid glycoprotein 1 OS=Homo sapiens OX=9606 GN=ORM1 PE=1 SV=1
P04217	0.637575	6.35779e-05	39	0.589899	Alpha-1B-glycoprotein OS=Homo sapiens OX=9606 GN=A1BG PE=1 SV=4
O43707	0.97142	8.86688e-05	25	0.318332	Alpha-actinin-4 OS=Homo sapiens OX=9606 GN=ACTN4 PE=1 SV=2
P02743	1.2243	8.87504e-05	7	0.278027	Serum amyloid P-component OS=Homo sapiens OX=9606 GN=APCS PE=1 SV=2
P63104	1.7453	0.000174641	17	0.489796	14-3-3 protein zeta/delta OS=Homo sapiens OX=9606 GN=YWHAZ PE=1 SV=1
P08603	1.16269	0.000180032	78	0.506905	Complement factor H OS=Homo sapiens OX=9606 GN=CFH PE=1 SV=4
P62937	2.3081	0.000188914	7	0.321212	Peptidyl-prolyl cis-trans isomerase A OS=Homo sapiens OX=9606 GN=PPIA PE=1 SV=2
P01859	0.955783	0.000260004	41	0.407975	Immunoglobulin heavy constant gamma 2 OS=Homo sapiens OX=9606 GN=IGHG2 PE=1 SV=2
P02748	1.18415	0.000274544	33	0.568873	Complement component C9 OS=Homo sapiens OX=9606 GN=C9 PE=1 SV=2
P05109	0.819283	0.000280984	10	0.645161	Protein S100-A8 OS=Homo sapiens OX=9606 GN=S100A8 PE=1 SV=1
P01871	0.215491	0.000404039	76	0.704194	Immunoglobulin heavy constant mu OS=Homo sapiens OX=9606 GN=IGHM PE=1 SV=4
P04003	1.1506	0.000589987	49	0.60134	C4b-binding protein alpha chain OS=Homo sapiens OX=9606 GN=C4BPA PE=1 SV=2
P51884	1.85356	0.000710337	10	0.275148	Lumican OS=Homo sapiens OX=9606 GN=LUM PE=1 SV=2
P02671	1.59008	0.000712917	85	0.530023	Fibrinogen alpha chain OS=Homo sapiens OX=9606 GN=FGA PE=1 SV=2
P35579	1.08745	0.00085367	27	0.17602	Myosin-9 OS=Homo sapiens OX=9606 GN=MYH9 PE=1 SV=4
P00558	1.70162	0.000997352	13	0.278177	Phosphoglycerate kinase 1 OS=Homo sapiens OX=9606 GN=PGK1 PE=1 SV=3; Additional IDs concatenated into MaxParsimony group: P07205
P62258	1.472	0.00124976	9	0.360784	14-3-3 protein epsilon OS=Homo sapiens OX=9606 GN=YWHAE PE=1 SV=1
P37802	2.33	0.0014134	11	0.422111	Transgelin-2 OS=Homo sapiens OX=9606 GN=TAGLN2 PE=1 SV=3
P01857	0.741806	0.00142645	44	0.236364	Immunoglobulin heavy constant gamma 1 OS=Homo sapiens OX=9606 GN=IGHG1 PE=1 SV=1; Additional IDs concatenated into MaxParsimony group: P01772, P01762, P0DP02, P0DP08, P06331, P0DP07, P0DP04, A0A0C4DH41, P0DP03, P01825, A0A075B6R2, A0A0B4J2H0, P01764, A0A0C4DH29, A0A0J9YXX1, A0A0G2JMI3, A0A0C4DH33
P19827	1.30747	0.00149137	26	0.326015	Inter-alpha-trypsin inhibitor heavy chain H1 OS=Homo sapiens OX=9606 GN=ITIH1 PE=1 SV=3
P02652	1.34854	0.00168131	44	0.71	Apolipoprotein A-II OS=Homo sapiens OX=9606 GN=APOA2 PE=1 SV=1
P06744	1.0143	0.00200987	11	0.193548	Glucose-6-phosphate isomerase OS=Homo sapiens OX=9606 GN=GPI PE=1 SV=4
P31946	0.981925	0.00206265	11	0.426829	14-3-3 protein beta/alpha OS=Homo sapiens OX=9606 GN=YWHAB PE=1 SV=3
P60174	1.57421	0.00235909	21	0.629371	Triosephosphate isomerase OS=Homo sapiens OX=9606 GN=TPI1 PE=1 SV=3
P02656	0	0.00239495	7	0.555556	Apolipoprotein C-III OS=Homo sapiens OX=9606 GN=APOC3 PE=1 SV=1
P01619	1.15803	0.00249691	13	0.422414	Immunoglobulin kappa variable 3-20 OS=Homo sapiens OX=9606 GN=IGKV3-20 PE=1 SV=2; Additional IDs concatenated into MaxParsimony group: A0A0A0MRZ8, A0A0C4DH55
P13671	1.77986	0.00315127	34	0.444325	Complement component C6 OS=Homo sapiens OX=9606 GN=C6 PE=1 SV=3
P02766	1.11737	0.00358039	27	0.693878	Transthyretin OS=Homo sapiens OX=9606 GN=TTR PE=1 SV=1
P00338	1.90082	0.00377297	18	0.445783	L-lactate dehydrogenase A chain OS=Homo sapiens OX=9606 GN=LDHA PE=1 SV=2
P13639	2.33	0.00384293	20	0.324009	Elongation factor 2 OS=Homo sapiens OX=9606 GN=EEF2 PE=1 SV=4
P46940	1.67993	0.00402714	24	0.218467	Ras GTPase-activating-like protein IQGAP1 OS=Homo sapiens OX=9606 GN=IQGAP1 PE=1 SV=1
P23528	2.30225	0.00422503	10	0.403614	Cofilin-1 OS=Homo sapiens OX=9606 GN=CFL1 PE=1 SV=3; Additional IDs concatenated into MaxParsimony group: Q9Y281
P00738	0.938288	0.00435186	57	0.522167	Haptoglobin OS=Homo sapiens OX=9606 GN=HP PE=1 SV=1; Additional IDs concatenated into MaxParsimony group: P00739
P29401	0	0.00446291	15	0.284109	Transketolase OS=Homo sapiens OX=9606 GN=TKT PE=1 SV=3
P01019	1.14861	0.00469756	26	0.369072	Angiotensinogen OS=Homo sapiens OX=9606 GN=AGT PE=1 SV=1
P02679	0.933089	0.00481351	76	0.675497	Fibrinogen gamma chain OS=Homo sapiens OX=9606 GN=FGG PE=1 SV=3
P43652	1.21997	0.00487909	33	0.442404	Afamin OS=Homo sapiens OX=9606 GN=AFM PE=1 SV=1
P04406	1.50704	0.00502996	19	0.552239	Glyceraldehyde-3-phosphate dehydrogenase OS=Homo sapiens OX=9606 GN=GAPDH PE=1 SV=3
Q13228	0.9358	0.00528357	10	0.266949	Methanethiol oxidase OS=Homo sapiens OX=9606 GN=SELENBP1 PE=1 SV=2
P06702	0.853582	0.00586898	16	0.815789	Protein S100-A9 OS=Homo sapiens OX=9606 GN=S100A9 PE=1 SV=1
P05546	1.41149	0.00592425	21	0.46493	Heparin cofactor 2 OS=Homo sapiens OX=9606 GN=SERPIND1 PE=1 SV=3
P02794	1.22996	0.00699285	15	0.398907	Ferritin heavy chain OS=Homo sapiens OX=9606 GN=FTH1 PE=1 SV=2
O14791	1.48717	0.00712933	16	0.359296	Apolipoprotein L1 OS=Homo sapiens OX=9606 GN=APOL1 PE=1 SV=5
P04196	1.52143	0.0102909	37	0.531429	Histidine-rich glycoprotein OS=Homo sapiens OX=9606 GN=HRG PE=1 SV=1
P31151	-0.7862	0.0123024	6	0.316832	Protein S100-A7 OS=Homo sapiens OX=9606 GN=S100A7 PE=1 SV=4
P01817	0.722317	0.0127189	13	0.521008	Immunoglobulin heavy variable 2-5 OS=Homo sapiens OX=9606 GN=IGHV2-5 PE=1 SV=2
Q99497	1.1207	0.0143139	6	0.343915	Protein/nucleic acid deglycase DJ-1 OS=Homo sapiens OX=9606 GN=PARK7 PE=1 SV=2
P61981	1.39393	0.0148811	7	0.356275	14-3-3 protein gamma OS=Homo sapiens OX=9606 GN=YWHAG PE=1 SV=2
P14618	1.4396	0.0158523	31	0.514124	Pyruvate kinase PKM OS=Homo sapiens OX=9606 GN=PKM PE=1 SV=4
P01042	0.469027	0.0159025	35	0.411491	Kininogen-1 OS=Homo sapiens OX=9606 GN=KNG1 PE=1 SV=2
Q6YHK3	-0.476385	0.0163595	42	0.292734	CD109 antigen OS=Homo sapiens OX=9606 GN=CD109 PE=1 SV=2
Q96PD5	1.06554	0.0166293	30	0.583333	N-acetylmuramoyl-L-alanine amidase OS=Homo sapiens OX=9606 GN=PGLYRP2 PE=1 SV=1
P02792	1.54444	0.0180461	20	0.657143	Ferritin light chain OS=Homo sapiens OX=9606 GN=FTL PE=1 SV=2
P02750	0.78848	0.0183273	18	0.435159	Leucine-rich alpha-2-glycoprotein OS=Homo sapiens OX=9606 GN=LRG1 PE=1 SV=2
P00734	0.419168	0.0186734	46	0.53537	Prothrombin OS=Homo sapiens OX=9606 GN=F2 PE=1 SV=2
P15311	0.7771	0.0199674	21	0.254266	Ezrin OS=Homo sapiens OX=9606 GN=EZR PE=1 SV=4; Additional IDs concatenated into MaxParsimony group: P35241
P08758	2.33	0.0203289	25	0.603125	Annexin A5 OS=Homo sapiens OX=9606 GN=ANXA5 PE=1 SV=2
P32119	1.9265	0.0204951	13	0.570707	Peroxiredoxin-2 OS=Homo sapiens OX=9606 GN=PRDX2 PE=1 SV=5
P02747	2.13847	0.0210238	6	0.444898	Complement C1q subcomponent subunit C OS=Homo sapiens OX=9606 GN=C1QC PE=1 SV=3
P04083	2.33	0.0212142	14	0.410405	Annexin A1 OS=Homo sapiens OX=9606 GN=ANXA1 PE=1 SV=2
P07900	2.282	0.0226553	6	0.107923	Heat shock protein HSP 90-alpha OS=Homo sapiens OX=9606 GN=HSP90AA1 PE=1 SV=5; Additional IDs concatenated into MaxParsimony group: P08238, P14625, Q58FF8, Q58FF7, Q14568, Q58FG0, Q58FF6
P04040	0.7457	0.022793	33	0.523719	Catalase OS=Homo sapiens OX=9606 GN=CAT PE=1 SV=3
P05543	0.325833	0.0228794	8	0.224096	Thyroxine-binding globulin OS=Homo sapiens OX=9606 GN=SERPINA7 PE=1 SV=2
P62805	1.76065	0.0256813	7	0.417476	Histone H4 OS=Homo sapiens OX=9606 GN=HIST1H4A PE=1 SV=2
P06727	1.75714	0.0265225	45	0.666667	Apolipoprotein A-IV OS=Homo sapiens OX=9606 GN=APOA4 PE=1 SV=3
P02774	0.304374	0.0287692	75	0.772152	Vitamin D-binding protein OS=Homo sapiens OX=9606 GN=GC PE=1 SV=1
P08697	1.4491	0.0309091	22	0.482688	Alpha-2-antiplasmin OS=Homo sapiens OX=9606 GN=SERPINF2 PE=1 SV=3
A0A0C4DH25	1.8495	0.0310303	3	0.163793	Immunoglobulin kappa variable 3D-20 OS=Homo sapiens OX=9606 GN=IGKV3D-20 PE=3 SV=1
P16070	1.5001	0.0310343	5	0.041779	CD44 antigen OS=Homo sapiens OX=9606 GN=CD44 PE=1 SV=3
A0A075B6K4	0.7283	0.0312	1	0.121739	Immunoglobulin lambda variable 3-10 OS=Homo sapiens OX=9606 GN=IGLV3-10 PE=3 SV=2
P35542	2.2381	0.0319199	7	0.523077	Serum amyloid A-4 protein OS=Homo sapiens OX=9606 GN=SAA4 PE=1 SV=2
P11142	1.8401	0.0324308	12	0.21517	Heat shock cognate 71 kDa protein OS=Homo sapiens OX=9606 GN=HSPA8 PE=1 SV=1
P07358	0.89475	0.0342878	25	0.436548	Complement component C8 beta chain OS=Homo sapiens OX=9606 GN=C8B PE=1 SV=3
P52209	0.982033	0.0347687	14	0.308489	6-phosphogluconate dehydrogenase, decarboxylating OS=Homo sapiens OX=9606 GN=PGD PE=1 SV=3
P55259	1.19252	0.0352367	8	0.141527	Pancreatic secretory granule membrane major glycoprotein GP2 OS=Homo sapiens OX=9606 GN=GP2 PE=2 SV=3
P12814	1.19705	0.035805	17	0.265695	Alpha-actinin-1 OS=Homo sapiens OX=9606 GN=ACTN1 PE=1 SV=2; Additional IDs concatenated into MaxParsimony group: O43707, P35609, Q08043
P0C0L5	0.715056	0.0362008	14	0.0779817	Complement C4-B OS=Homo sapiens OX=9606 GN=C4B PE=1 SV=2
P27348	0	0.0378082	5	0.228571	14-3-3 protein theta OS=Homo sapiens OX=9606 GN=YWHAQ PE=1 SV=1
P02790	0.376972	0.0378267	119	0.774892	Hemopexin OS=Homo sapiens OX=9606 GN=HPX PE=1 SV=2
P07237	0.82752	0.0385052	20	0.415354	Protein disulfide-isomerase OS=Homo sapiens OX=9606 GN=P4HB PE=1 SV=3
P08238	0	0.0385497	8	0.162983	Heat shock protein HSP 90-beta OS=Homo sapiens OX=9606 GN=HSP90AB1 PE=1 SV=4
Q6UWP8	-2.33	0.0400127	9	0.188136	Suprabasin OS=Homo sapiens OX=9606 GN=SBSN PE=1 SV=2
P18669	0	0.041275	7	0.30315	Phosphoglycerate mutase 1 OS=Homo sapiens OX=9606 GN=PGAM1 PE=1 SV=2; Additional IDs concatenated into MaxParsimony group: P15259, Q8N0Y7
P13796	0.714662	0.0413683	26	0.494418	Plastin-2 OS=Homo sapiens OX=9606 GN=LCP1 PE=1 SV=6
P05155	0.95633	0.0427654	21	0.352	Plasma protease C1 inhibitor OS=Homo sapiens OX=9606 GN=SERPING1 PE=1 SV=2
P27169	1.1032	0.0437088	13	0.459155	Serum paraoxonase/arylesterase 1 OS=Homo sapiens OX=9606 GN=PON1 PE=1 SV=3
O00299	0.9919	0.0483376	12	0.556017	Chloride intracellular channel protein 1 OS=Homo sapiens OX=9606 GN=CLIC1 PE=1 SV=4
Q16610	-0.59155	0.0493386	12	0.294444	Extracellular matrix protein 1 OS=Homo sapiens OX=9606 GN=ECM1 PE=1 SV=2
Q13296	0.85726	0.0496701	9	0.27957	Mammaglobin-A OS=Homo sapiens OX=9606 GN=SCGB2A2 PE=1 SV=1
P07437	2.0413	0.0498544	4	0.121622	Tubulin beta chain OS=Homo sapiens OX=9606 GN=TUBB PE=1 SV=2; Additional IDs concatenated into MaxParsimony group: P68371, Q13885, Q9BVA1, P04350, Q9BUF5
P09972	0	0.0502928	2	0.0631868	Fructose-bisphosphate aldolase C OS=Homo sapiens OX=9606 GN=ALDOC PE=1 SV=2
P06681	0.645325	0.052448	17	0.223404	Complement C2 OS=Homo sapiens OX=9606 GN=C2 PE=1 SV=2
P06312	0.75565	0.0527439	12	0.355372	Immunoglobulin kappa variable 4-1 OS=Homo sapiens OX=9606 GN=IGKV4-1 PE=1 SV=1
P00747	0.984996	0.0528832	74	0.649383	Plasminogen OS=Homo sapiens OX=9606 GN=PLG PE=1 SV=2
P05156	0.459711	0.0533319	33	0.396226	Complement factor I OS=Homo sapiens OX=9606 GN=CFI PE=1 SV=2
P22792	1.0641	0.0559091	11	0.304587	Carboxypeptidase N subunit 2 OS=Homo sapiens OX=9606 GN=CPN2 PE=1 SV=3
P06703	1.1272	0.0563903	11	0.577778	Protein S100-A6 OS=Homo sapiens OX=9606 GN=S100A6 PE=1 SV=1
P67936	0	0.0591693	5	0.193548	Tropomyosin alpha-4 chain OS=Homo sapiens OX=9606 GN=TPM4 PE=1 SV=3; Additional IDs concatenated into MaxParsimony group: P07951, P09493
P84243	-1.253	0.0593311	3	0.235294	Histone H3.3 OS=Homo sapiens OX=9606 GN=H3F3A PE=1 SV=2
P25815	0	0.0625	1	0.294737	Protein S100-P OS=Homo sapiens OX=9606 GN=S100P PE=1 SV=2
P10643	1.06977	0.0630189	21	0.376038	Complement component C7 OS=Homo sapiens OX=9606 GN=C7 PE=1 SV=2
O75874	1.60907	0.0639318	9	0.18599	Isocitrate dehydrogenase [NADP] cytoplasmic OS=Homo sapiens OX=9606 GN=IDH1 PE=1 SV=2
P50395	0	0.0652049	10	0.276404	Rab GDP dissociation inhibitor beta OS=Homo sapiens OX=9606 GN=GDI2 PE=1 SV=2; Additional IDs concatenated into MaxParsimony group: P31150
P01834	0.0797172	0.0686171	106	0.953271	Immunoglobulin kappa constant OS=Homo sapiens OX=9606 GN=IGKC PE=1 SV=2
P02675	1.04967	0.0694901	95	0.710794	Fibrinogen beta chain OS=Homo sapiens OX=9606 GN=FGB PE=1 SV=2
P01861	0.32848	0.0701209	26	0.535168	Immunoglobulin heavy constant gamma 4 OS=Homo sapiens OX=9606 GN=IGHG4 PE=1 SV=1
Q01518	1.59397	0.074892	12	0.292632	Adenylyl cyclase-associated protein 1 OS=Homo sapiens OX=9606 GN=CAP1 PE=1 SV=5
P01714	1.11198	0.0751066	13	0.714286	Immunoglobulin lambda variable 3-19 OS=Homo sapiens OX=9606 GN=IGLV3-19 PE=1 SV=2
P31949	1.74815	0.0781466	9	0.647619	Protein S100-A11 OS=Homo sapiens OX=9606 GN=S100A11 PE=1 SV=2
P02765	0.615587	0.0788369	47	0.637602	Alpha-2-HS-glycoprotein OS=Homo sapiens OX=9606 GN=AHSG PE=1 SV=1
Q13790	0	0.0794347	4	0.187117	Apolipoprotein F OS=Homo sapiens OX=9606 GN=APOF PE=1 SV=2
P02746	1.8268	0.0800459	8	0.288538	Complement C1q subcomponent subunit B OS=Homo sapiens OX=9606 GN=C1QB PE=1 SV=3
P07195	0.5902	0.0811044	9	0.269461	L-lactate dehydrogenase B chain OS=Homo sapiens OX=9606 GN=LDHB PE=1 SV=2; Additional IDs concatenated into MaxParsimony group: Q6ZMR3, P00338, P07864
O15144	2.33	0.0825706	11	0.373333	Actin-related protein 2/3 complex subunit 2 OS=Homo sapiens OX=9606 GN=ARPC2 PE=1 SV=1
P31146	0.6341	0.0829848	6	0.229935	Coronin-1A OS=Homo sapiens OX=9606 GN=CORO1A PE=1 SV=4
P49327	1.1784	0.0861587	48	0.282358	Fatty acid synthase OS=Homo sapiens OX=9606 GN=FASN PE=1 SV=3
Q9NZ08	0.695814	0.0879866	24	0.287991	Endoplasmic reticulum aminopeptidase 1 OS=Homo sapiens OX=9606 GN=ERAP1 PE=1 SV=3
P61978	0	0.0886718	4	0.133909	Heterogeneous nuclear ribonucleoprotein K OS=Homo sapiens OX=9606 GN=HNRNPK PE=1 SV=1
P19957	1.2109	0.0900082	4	0.264957	Elafin OS=Homo sapiens OX=9606 GN=PI3 PE=1 SV=3
P30041	0.7371	0.0900082	4	0.1875	Peroxiredoxin-6 OS=Homo sapiens OX=9606 GN=PRDX6 PE=1 SV=3
P03952	0.05305	0.0903459	19	0.409091	Plasma kallikrein OS=Homo sapiens OX=9606 GN=KLKB1 PE=1 SV=1
P40925	1.4362	0.0934259	7	0.317365	Malate dehydrogenase, cytoplasmic OS=Homo sapiens OX=9606 GN=MDH1 PE=1 SV=4
P29373	0	0.0938118	2	0.181159	Cellular retinoic acid-binding protein 2 OS=Homo sapiens OX=9606 GN=CRABP2 PE=1 SV=2
P62314	0	0.0938118	2	0.168067	Small nuclear ribonucleoprotein Sm D1 OS=Homo sapiens OX=9606 GN=SNRPD1 PE=1 SV=1
Q9BQR3	0	0.0938118	2	0.0344828	Serine protease 27 OS=Homo sapiens OX=9606 GN=PRSS27 PE=1 SV=1
P19971	1.52332	0.095407	19	0.371369	Thymidine phosphorylase OS=Homo sapiens OX=9606 GN=TYMP PE=1 SV=2
P02753	0.66075	0.0956719	15	0.467662	Retinol-binding protein 4 OS=Homo sapiens OX=9606 GN=RBP4 PE=1 SV=3
P33908	0	0.0960468	7	0.143951	Mannosyl-oligosaccharide 1,2-alpha-mannosidase IA OS=Homo sapiens OX=9606 GN=MAN1A1 PE=1 SV=3
P04792	1.3604	0.0961788	7	0.37561	Heat shock protein beta-1 OS=Homo sapiens OX=9606 GN=HSPB1 PE=1 SV=2
P19338	0	0.0972627	9	0.135211	Nucleolin OS=Homo sapiens OX=9606 GN=NCL PE=1 SV=3
P27797	0.598444	0.0974834	21	0.546763	Calreticulin OS=Homo sapiens OX=9606 GN=CALR PE=1 SV=1
P36955	0.5257	0.100288	26	0.636364	Pigment epithelium-derived factor OS=Homo sapiens OX=9606 GN=SERPINF1 PE=1 SV=4
Q8WXI7	-0.7971	0.101731	32	0.0288826	Mucin-16 OS=Homo sapiens OX=9606 GN=MUC16 PE=1 SV=3
P80511	0	0.104498	6	0.684783	Protein S100-A12 OS=Homo sapiens OX=9606 GN=S100A12 PE=1 SV=2
P60660	2.33	0.107332	4	0.211921	Myosin light polypeptide 6 OS=Homo sapiens OX=9606 GN=MYL6 PE=1 SV=2; Additional IDs concatenated into MaxParsimony group: P14649
Q06830	1.27113	0.10817	14	0.527638	Peroxiredoxin-1 OS=Homo sapiens OX=9606 GN=PRDX1 PE=1 SV=1; Additional IDs concatenated into MaxParsimony group: Q13162
Q06033	1.35075	0.108351	9	0.113483	Inter-alpha-trypsin inhibitor heavy chain H3 OS=Homo sapiens OX=9606 GN=ITIH3 PE=1 SV=2
P18206	0	0.108722	6	0.0687831	Vinculin OS=Homo sapiens OX=9606 GN=VCL PE=1 SV=4
A0A0C4DH24	0.8344	0.1094	1	0.105263	Immunoglobulin kappa variable 6-21 OS=Homo sapiens OX=9606 GN=IGKV6-21 PE=3 SV=1
P60900	0	0.1138	6	0.252033	Proteasome subunit alpha type-6 OS=Homo sapiens OX=9606 GN=PSMA6 PE=1 SV=1
P52907	0	0.11452	3	0.143357	F-actin-capping protein subunit alpha-1 OS=Homo sapiens OX=9606 GN=CAPZA1 PE=1 SV=3
P29966	0.6223	0.115317	6	0.349398	Myristoylated alanine-rich C-kinase substrate OS=Homo sapiens OX=9606 GN=MARCKS PE=1 SV=4
P21333	1.46615	0.11936	26	0.140159	Filamin-A OS=Homo sapiens OX=9606 GN=FLNA PE=1 SV=4; Additional IDs concatenated into MaxParsimony group: Q14315
P01602	0.308967	0.121129	10	0.307692	Immunoglobulin kappa variable 1-5 OS=Homo sapiens OX=9606 GN=IGKV1-5 PE=1 SV=2
Q9H4G4	0.7348	0.123088	2	0.168831	Golgi-associated plant pathogenesis-related protein 1 OS=Homo sapiens OX=9606 GN=GLIPR2 PE=1 SV=3
O60506	0	0.125	1	0.0208668	Heterogeneous nuclear ribonucleoprotein Q OS=Homo sapiens OX=9606 GN=SYNCRIP PE=1 SV=2
P18827	0	0.125	1	0.0548387	Syndecan-1 OS=Homo sapiens OX=9606 GN=SDC1 PE=1 SV=3
P62081	0	0.125	1	0.056701	40S ribosomal protein S7 OS=Homo sapiens OX=9606 GN=RPS7 PE=1 SV=1
Q15233	0	0.125	1	0.0488323	Non-POU domain-containing octamer-binding protein OS=Homo sapiens OX=9606 GN=NONO PE=1 SV=4
Q16769	0	0.125	1	0.0304709	Glutaminyl-peptide cyclotransferase OS=Homo sapiens OX=9606 GN=QPCT PE=1 SV=1
Q9BR76	0.9137	0.125	1	0.0593047	Coronin-1B OS=Homo sapiens OX=9606 GN=CORO1B PE=1 SV=1
Q9UL46	0	0.125	1	0.0920502	Proteasome activator complex subunit 2 OS=Homo sapiens OX=9606 GN=PSME2 PE=1 SV=4
P30086	0.8597	0.126816	9	0.647059	Phosphatidylethanolamine-binding protein 1 OS=Homo sapiens OX=9606 GN=PEBP1 PE=1 SV=3
A0A0C4DH38	1.02455	0.128215	4	0.393162	Immunoglobulin heavy variable 5-51 OS=Homo sapiens OX=9606 GN=IGHV5-51 PE=3 SV=1
P05164	0.359633	0.132541	19	0.27651	Myeloperoxidase OS=Homo sapiens OX=9606 GN=MPO PE=1 SV=1; Additional IDs concatenated into MaxParsimony group: P11678
P36871	0	0.132926	15	0.325623	Phosphoglucomutase-1 OS=Homo sapiens OX=9606 GN=PGM1 PE=1 SV=3
P07360	1.63835	0.133635	8	0.460396	Complement component C8 gamma chain OS=Homo sapiens OX=9606 GN=C8G PE=1 SV=3
P25787	0	0.135353	8	0.354701	Proteasome subunit alpha type-2 OS=Homo sapiens OX=9606 GN=PSMA2 PE=1 SV=2
P15531	1.2494	0.139008	5	0.381579	Nucleoside diphosphate kinase A OS=Homo sapiens OX=9606 GN=NME1 PE=1 SV=1
P23083	0.707	0.139008	5	0.461538	Immunoglobulin heavy variable 1-2 OS=Homo sapiens OX=9606 GN=IGHV1-2 PE=1 SV=2
P09211	1.04227	0.142793	7	0.37619	Glutathione S-transferase P OS=Homo sapiens OX=9606 GN=GSTP1 PE=1 SV=2
P01703	1.80414	0.143	13	0.525424	Immunoglobulin lambda variable 1-40 OS=Homo sapiens OX=9606 GN=IGLV1-40 PE=1 SV=2
P07355	0.28665	0.143204	10	0.19174	Annexin A2 OS=Homo sapiens OX=9606 GN=ANXA2 PE=1 SV=2
P55072	0	0.144976	9	0.120347	Transitional endoplasmic reticulum ATPase OS=Homo sapiens OX=9606 GN=VCP PE=1 SV=4
P00739	1.107	0.145562	11	0.316092	Haptoglobin-related protein OS=Homo sapiens OX=9606 GN=HPR PE=2 SV=2
A0A0B4J1V0	0.2873	0.147408	6	0.285714	Immunoglobulin heavy variable 3-15 OS=Homo sapiens OX=9606 GN=IGHV3-15 PE=3 SV=1
P00441	0.7993	0.148619	6	0.538961	Superoxide dismutase [Cu-Zn] OS=Homo sapiens OX=9606 GN=SOD1 PE=1 SV=2
O75223	1.5362	0.148778	5	0.382979	Gamma-glutamylcyclotransferase OS=Homo sapiens OX=9606 GN=GGCT PE=1 SV=1
A0A0C4DH32	0.6546	0.153214	5	0.25641	Immunoglobulin heavy variable 3-20 OS=Homo sapiens OX=9606 GN=IGHV3-20 PE=3 SV=2
P52566	1.0653	0.153214	6	0.422886	Rho GDP-dissociation inhibitor 2 OS=Homo sapiens OX=9606 GN=ARHGDIB PE=1 SV=3
P60953	1.9345	0.153214	4	0.204188	Cell division control protein 42 homolog OS=Homo sapiens OX=9606 GN=CDC42 PE=1 SV=2
P02042	0	0.153733	16	0.721088	Hemoglobin subunit delta OS=Homo sapiens OX=9606 GN=HBD PE=1 SV=2
O60603	0	0.157451	6	0.0905612	Toll-like receptor 2 OS=Homo sapiens OX=9606 GN=TLR2 PE=1 SV=1
O95336	0.9254	0.159569	2	0.244186	6-phosphogluconolactonase OS=Homo sapiens OX=9606 GN=PGLS PE=1 SV=2
P20700	1.5286	0.159569	2	0.059727	Lamin-B1 OS=Homo sapiens OX=9606 GN=LMNB1 PE=1 SV=2
P01824	1.123	0.161086	4	0.24	Immunoglobulin heavy variable 4-39 OS=Homo sapiens OX=9606 GN=IGHV4-39 PE=1 SV=2
P61158	0.8082	0.162294	10	0.382775	Actin-related protein 3 OS=Homo sapiens OX=9606 GN=ACTR3 PE=1 SV=3; Additional IDs concatenated into MaxParsimony group: Q9P1U1, Q9C0K3
P31944	0	0.163022	6	0.35124	Caspase-14 OS=Homo sapiens OX=9606 GN=CASP14 PE=1 SV=2
P20618	0	0.163056	7	0.311203	Proteasome subunit beta type-1 OS=Homo sapiens OX=9606 GN=PSMB1 PE=1 SV=2
A0A087WSX0	0.9607	0.163741	4	0.211382	Immunoglobulin lambda variable 5-45 OS=Homo sapiens OX=9606 GN=IGLV5-45 PE=3 SV=1
P07357	1.1831	0.166816	9	0.280822	Complement component C8 alpha chain OS=Homo sapiens OX=9606 GN=C8A PE=1 SV=2
A0A075B6K5	1.72105	0.167113	7	0.417391	Immunoglobulin lambda variable 3-9 OS=Homo sapiens OX=9606 GN=IGLV3-9 PE=3 SV=1
O00303	0	0.170074	2	0.0532213	Eukaryotic translation initiation factor 3 subunit F OS=Homo sapiens OX=9606 GN=EIF3F PE=1 SV=1
O14745	0	0.170074	6	0.240223	Na(+)/H(+) exchange regulatory cofactor NHE-RF1 OS=Homo sapiens OX=9606 GN=SLC9A3R1 PE=1 SV=4
P21266	0	0.170074	2	0.0711111	Glutathione S-transferase Mu 3 OS=Homo sapiens OX=9606 GN=GSTM3 PE=1 SV=3; Additional IDs concatenated into MaxParsimony group: P28161
Q04917	0	0.170074	4	0.207317	14-3-3 protein eta OS=Homo sapiens OX=9606 GN=YWHAH PE=1 SV=4
P62873	0	0.17015	3	0.126471	Guanine nucleotide-binding protein G(I)/G(S)/G(T) subunit beta-1 OS=Homo sapiens OX=9606 GN=GNB1 PE=1 SV=3
P49747	2.03015	0.17209	10	0.243065	Cartilage oligomeric matrix protein OS=Homo sapiens OX=9606 GN=COMP PE=1 SV=2
Q00610	1.76007	0.17209	13	0.119403	Clathrin heavy chain 1 OS=Homo sapiens OX=9606 GN=CLTC PE=1 SV=5
Q15063	0	0.172768	16	0.252392	Periostin OS=Homo sapiens OX=9606 GN=POSTN PE=1 SV=2
P02545	0	0.178972	14	0.230422	Prelamin-A/C OS=Homo sapiens OX=9606 GN=LMNA PE=1 SV=1
O75369	0	0.178989	15	0.108762	Filamin-B OS=Homo sapiens OX=9606 GN=FLNB PE=1 SV=2
P02760	0.852588	0.179016	21	0.440341	Protein AMBP OS=Homo sapiens OX=9606 GN=AMBP PE=1 SV=1
Q969H8	2.3229	0.181883	2	0.0635838	Myeloid-derived growth factor OS=Homo sapiens OX=9606 GN=MYDGF PE=1 SV=1
Q9Y490	1.9281	0.181883	6	0.0539158	Talin-1 OS=Homo sapiens OX=9606 GN=TLN1 PE=1 SV=3
P26641	0	0.182813	9	0.23341	Elongation factor 1-gamma OS=Homo sapiens OX=9606 GN=EEF1G PE=1 SV=3
P01860	0.197657	0.185492	20	0.525199	Immunoglobulin heavy constant gamma 3 OS=Homo sapiens OX=9606 GN=IGHG3 PE=1 SV=2
P05386	1.1668	0.186449	3	0.517544	60S acidic ribosomal protein P1 OS=Homo sapiens OX=9606 GN=RPLP1 PE=1 SV=1
P25788	0	0.186449	3	0.109804	Proteasome subunit alpha type-3 OS=Homo sapiens OX=9606 GN=PSMA3 PE=1 SV=2
P20827	-0.5387	0.187856	7	0.17561	Ephrin-A1 OS=Homo sapiens OX=9606 GN=EFNA1 PE=1 SV=2
P00915	0	0.188192	17	0.670498	Carbonic anhydrase 1 OS=Homo sapiens OX=9606 GN=CA1 PE=1 SV=2
Q8NBJ4	1.5283	0.192264	12	0.294264	Golgi membrane protein 1 OS=Homo sapiens OX=9606 GN=GOLM1 PE=1 SV=1
P50591	0.7183	0.192274	5	0.142349	Tumor necrosis factor ligand superfamily member 10 OS=Homo sapiens OX=9606 GN=TNFSF10 PE=1 SV=1
P25786	0	0.194121	8	0.304183	Proteasome subunit alpha type-1 OS=Homo sapiens OX=9606 GN=PSMA1 PE=1 SV=1
P01701	-0.0649	0.194188	6	0.452991	Immunoglobulin lambda variable 1-51 OS=Homo sapiens OX=9606 GN=IGLV1-51 PE=1 SV=2
P17813	-1.1791	0.19562	6	0.0972644	Endoglin OS=Homo sapiens OX=9606 GN=ENG PE=1 SV=2
P28062	0	0.196783	3	0.141304	Proteasome subunit beta type-8 OS=Homo sapiens OX=9606 GN=PSMB8 PE=1 SV=3
P28072	0	0.196783	3	0.251046	Proteasome subunit beta type-6 OS=Homo sapiens OX=9606 GN=PSMB6 PE=1 SV=4
O15540	0	0.196842	4	0.234848	Fatty acid-binding protein, brain OS=Homo sapiens OX=9606 GN=FABP7 PE=1 SV=3
P08246	-0.525267	0.197514	7	0.277154	Neutrophil elastase OS=Homo sapiens OX=9606 GN=ELANE PE=1 SV=1
P04004	0.53155	0.198065	34	0.518828	Vitronectin OS=Homo sapiens OX=9606 GN=VTN PE=1 SV=1
Q9NZP8	0.9503	0.202329	11	0.271047	Complement C1r subcomponent-like protein OS=Homo sapiens OX=9606 GN=C1RL PE=1 SV=2
O75083	0	0.202471	8	0.282178	WD repeat-containing protein 1 OS=Homo sapiens OX=9606 GN=WDR1 PE=1 SV=4
P25789	0.8399	0.20438	7	0.310345	Proteasome subunit alpha type-4 OS=Homo sapiens OX=9606 GN=PSMA4 PE=1 SV=1
P01718	1.9549	0.206102	5	0.39823	Immunoglobulin lambda variable 3-27 OS=Homo sapiens OX=9606 GN=IGLV3-27 PE=1 SV=2
Q92876	0.89648	0.206638	12	0.442623	Kallikrein-6 OS=Homo sapiens OX=9606 GN=KLK6 PE=1 SV=1
P12111	2.33	0.209013	2	0.0144791	Collagen alpha-3(VI) chain OS=Homo sapiens OX=9606 GN=COL6A3 PE=1 SV=5
P01699	0.7896	0.210397	3	0.247863	Immunoglobulin lambda variable 1-44 OS=Homo sapiens OX=9606 GN=IGLV1-44 PE=1 SV=2
P01876	-0.0458061	0.218074	157	0.753541	Immunoglobulin heavy constant alpha 1 OS=Homo sapiens OX=9606 GN=IGHA1 PE=1 SV=2; Additional IDs concatenated into MaxParsimony group: contaminant_I47175
P04080	1.45182	0.220628	10	0.755102	Cystatin-B OS=Homo sapiens OX=9606 GN=CSTB PE=1 SV=2
P12110	-2.0475	0.221622	9	0.119725	Collagen alpha-2(VI) chain OS=Homo sapiens OX=9606 GN=COL6A2 PE=1 SV=4
Q9NZT1	0	0.225701	5	0.554795	Calmodulin-like protein 5 OS=Homo sapiens OX=9606 GN=CALML5 PE=1 SV=2
A0A0B4J1X8	0.6057	0.2266	1	0.0932203	Immunoglobulin heavy variable 3-43 OS=Homo sapiens OX=9606 GN=IGHV3-43 PE=3 SV=1
A0A087WSZ0	0.6615	0.226695	3	0.162393	Immunoglobulin kappa variable 1D-8 OS=Homo sapiens OX=9606 GN=IGKV1D-8 PE=3 SV=6
P08519	1.1598	0.226695	3	0.00923483	Apolipoprotein(a) OS=Homo sapiens OX=9606 GN=LPA PE=1 SV=1
P08571	0.798333	0.226804	31	0.485333	Monocyte differentiation antigen CD14 OS=Homo sapiens OX=9606 GN=CD14 PE=1 SV=2
P06396	-0.00502581	0.22695	62	0.586957	Gelsolin OS=Homo sapiens OX=9606 GN=GSN PE=1 SV=1
Q24JP5	0.362286	0.23364	16	0.172043	Transmembrane protein 132A OS=Homo sapiens OX=9606 GN=TMEM132A PE=1 SV=1
P28066	0	0.235436	5	0.228216	Proteasome subunit alpha type-5 OS=Homo sapiens OX=9606 GN=PSMA5 PE=1 SV=3
P40926	0	0.235436	5	0.221893	Malate dehydrogenase, mitochondrial OS=Homo sapiens OX=9606 GN=MDH2 PE=1 SV=3
Q04760	0	0.235436	5	0.282609	Lactoylglutathione lyase OS=Homo sapiens OX=9606 GN=GLO1 PE=1 SV=4
P00390	0	0.235476	6	0.187739	Glutathione reductase, mitochondrial OS=Homo sapiens OX=9606 GN=GSR PE=1 SV=2
P04278	0.6235	0.238087	7	0.291045	Sex hormone-binding globulin OS=Homo sapiens OX=9606 GN=SHBG PE=1 SV=2
P49788	0.812691	0.239047	22	0.544218	Retinoic acid receptor responder protein 1 OS=Homo sapiens OX=9606 GN=RARRES1 PE=1 SV=2
P80188	0.2669	0.239367	19	0.565657	Neutrophil gelatinase-associated lipocalin OS=Homo sapiens OX=9606 GN=LCN2 PE=1 SV=2
A0A0C4DH34	0	0.240579	3	0.213675	Immunoglobulin heavy variable 4-28 OS=Homo sapiens OX=9606 GN=IGHV4-28 PE=3 SV=1
A0A0B4J1Y9	0.3771	0.242534	6	0.453782	Immunoglobulin heavy variable 3-72 OS=Homo sapiens OX=9606 GN=IGHV3-72 PE=3 SV=1
P02654	0.808725	0.244759	10	0.385542	Apolipoprotein C-I OS=Homo sapiens OX=9606 GN=APOC1 PE=1 SV=1
P08185	0.751883	0.246056	10	0.350617	Corticosteroid-binding globulin OS=Homo sapiens OX=9606 GN=SERPINA6 PE=1 SV=1
A0A0B4J1U3	0	0.25	1	0.136752	Immunoglobulin lambda variable 1-36 OS=Homo sapiens OX=9606 GN=IGLV1-36 PE=3 SV=5
A0A0J9YXX1	0	0.25	1	0.205128	Immunoglobulin heavy variable 5-10-1 OS=Homo sapiens OX=9606 GN=IGHV5-10-1 PE=3 SV=1
P00966	0	0.25	1	0.0485437	Argininosuccinate synthase OS=Homo sapiens OX=9606 GN=ASS1 PE=1 SV=2
P04156	0	0.25	1	0.0474308	Major prion protein OS=Homo sapiens OX=9606 GN=PRNP PE=1 SV=1
P08779	0	0.25	1	0.0211416	Keratin, type I cytoskeletal 16 OS=Homo sapiens OX=9606 GN=KRT16 PE=1 SV=4
P21291	0	0.25	1	0.0880829	Cysteine and glycine-rich protein 1 OS=Homo sapiens OX=9606 GN=CSRP1 PE=1 SV=3
P22061	0	0.25	1	0.061674	Protein-L-isoaspartate(D-aspartate) O-methyltransferase OS=Homo sapiens OX=9606 GN=PCMT1 PE=1 SV=4
P35908	0	0.25	1	0.0469484	Keratin, type II cytoskeletal 2 epidermal OS=Homo sapiens OX=9606 GN=KRT2 PE=1 SV=2
P40227	0	0.25	1	0.039548	T-complex protein 1 subunit zeta OS=Homo sapiens OX=9606 GN=CCT6A PE=1 SV=3
P62826	0	0.25	1	0.0648148	GTP-binding nuclear protein Ran OS=Homo sapiens OX=9606 GN=RAN PE=1 SV=3
P63208	0	0.25	1	0.116564	S-phase kinase-associated protein 1 OS=Homo sapiens OX=9606 GN=SKP1 PE=1 SV=2
Q00169	0	0.25	1	0.0851852	Phosphatidylinositol transfer protein alpha isoform OS=Homo sapiens OX=9606 GN=PITPNA PE=1 SV=2
Q14185	0	0.25	1	0.0080429	Dedicator of cytokinesis protein 1 OS=Homo sapiens OX=9606 GN=DOCK1 PE=1 SV=2
Q58FF6	0	0.25	1	0.0336634	Putative heat shock protein HSP 90-beta 4 OS=Homo sapiens OX=9606 GN=HSP90AB4P PE=5 SV=1
Q6IBS0	0	0.25	1	0.0687679	Twinfilin-2 OS=Homo sapiens OX=9606 GN=TWF2 PE=1 SV=2
Q7L1Q6	0	0.25	1	0.0620525	Basic leucine zipper and W2 domain-containing protein 1 OS=Homo sapiens OX=9606 GN=BZW1 PE=1 SV=1
Q8NCW5	0	0.25	1	0.0659722	NAD(P)H-hydrate epimerase OS=Homo sapiens OX=9606 GN=NAXE PE=1 SV=2
Q96SA4	0.7248	0.25	1	0.0615385	Serine incorporator 2 OS=Homo sapiens OX=9606 GN=SERINC2 PE=2 SV=3
Q9C005	0	0.25	1	0.20202	Protein dpy-30 homolog OS=Homo sapiens OX=9606 GN=DPY30 PE=1 SV=1
P80108	0	0.253296	6	0.108333	Phosphatidylinositol-glycan-specific phospholipase D OS=Homo sapiens OX=9606 GN=GPLD1 PE=1 SV=3
P01599	0.98985	0.25414	2	0.136752	Immunoglobulin kappa variable 1-17 OS=Homo sapiens OX=9606 GN=IGKV1-17 PE=1 SV=2
P02452	0	0.262416	7	0.067623	Collagen alpha-1(I) chain OS=Homo sapiens OX=9606 GN=COL1A1 PE=1 SV=5
P06748	2.1914	0.262416	5	0.115646	Nucleophosmin OS=Homo sapiens OX=9606 GN=NPM1 PE=1 SV=2
P61160	0	0.262416	7	0.233503	Actin-related protein 2 OS=Homo sapiens OX=9606 GN=ACTR2 PE=1 SV=1
Q08345	0	0.262416	7	0.109529	Epithelial discoidin domain-containing receptor 1 OS=Homo sapiens OX=9606 GN=DDR1 PE=1 SV=1
Q8NI32	1.9597	0.262416	5	0.191257	Ly6/PLAUR domain-containing protein 6B OS=Homo sapiens OX=9606 GN=LYPD6B PE=2 SV=1
P01721	0.359525	0.269502	10	0.495726	Immunoglobulin lambda variable 6-57 OS=Homo sapiens OX=9606 GN=IGLV6-57 PE=1 SV=2
P20061	0.903355	0.272631	31	0.406467	Transcobalamin-1 OS=Homo sapiens OX=9606 GN=TCN1 PE=1 SV=2
A0A0C4DH72	0.092	0.274003	3	0.153846	Immunoglobulin kappa variable 1-6 OS=Homo sapiens OX=9606 GN=IGKV1-6 PE=3 SV=1
P23142	1.5149	0.277861	15	0.320057	Fibulin-1 OS=Homo sapiens OX=9606 GN=FBLN1 PE=1 SV=4
P01715	1.1694	0.282587	4	0.443478	Immunoglobulin lambda variable 3-1 OS=Homo sapiens OX=9606 GN=IGLV3-1 PE=1 SV=2
P09467	1.2689	0.283441	7	0.322485	Fructose-1,6-bisphosphatase 1 OS=Homo sapiens OX=9606 GN=FBP1 PE=1 SV=5
Q8WUM4	0	0.285358	19	0.27765	Programmed cell death 6-interacting protein OS=Homo sapiens OX=9606 GN=PDCD6IP PE=1 SV=1
A0A0B4J1V2	0.4944	0.287843	6	0.302521	Immunoglobulin heavy variable 2-26 OS=Homo sapiens OX=9606 GN=IGHV2-26 PE=3 SV=1
P01782	0	0.290913	2	0.186441	Immunoglobulin heavy variable 3-9 OS=Homo sapiens OX=9606 GN=IGHV3-9 PE=1 SV=2
P0DJI8	0	0.290913	2	0.303279	Serum amyloid A-1 protein OS=Homo sapiens OX=9606 GN=SAA1 PE=1 SV=1
P28070	0	0.290913	2	0.0681818	Proteasome subunit beta type-4 OS=Homo sapiens OX=9606 GN=PSMB4 PE=1 SV=4
P39687	0	0.290913	2	0.136546	Acidic leucine-rich nuclear phosphoprotein 32 family member A OS=Homo sapiens OX=9606 GN=ANP32A PE=1 SV=1
P40306	0	0.290913	2	0.142857	Proteasome subunit beta type-10 OS=Homo sapiens OX=9606 GN=PSMB10 PE=1 SV=1
P51858	0	0.290913	2	0.183333	Hepatoma-derived growth factor OS=Homo sapiens OX=9606 GN=HDGF PE=1 SV=1
Q15833	0	0.290913	2	0.0472175	Syntaxin-binding protein 2 OS=Homo sapiens OX=9606 GN=STXBP2 PE=1 SV=2
Q16620	0	0.290913	2	0.0279805	BDNF/NT-3 growth factors receptor OS=Homo sapiens OX=9606 GN=NTRK2 PE=1 SV=1
Q9NZH0	0.5893	0.290913	2	0.0967742	G-protein coupled receptor family C group 5 member B OS=Homo sapiens OX=9606 GN=GPRC5B PE=2 SV=2
P05452	0.74712	0.293586	10	0.485149	Tetranectin OS=Homo sapiens OX=9606 GN=CLEC3B PE=1 SV=3
P00748	1.4266	0.294286	17	0.334959	Coagulation factor XII OS=Homo sapiens OX=9606 GN=F12 PE=1 SV=3
P01767	0.2753	0.294997	5	0.344828	Immunoglobulin heavy variable 3-53 OS=Homo sapiens OX=9606 GN=IGHV3-53 PE=1 SV=2
A0A0A0MS15	-0.603	0.297919	4	0.344538	Immunoglobulin heavy variable 3-49 OS=Homo sapiens OX=9606 GN=IGHV3-49 PE=3 SV=1
P20742	0	0.298341	18	0.179487	Pregnancy zone protein OS=Homo sapiens OX=9606 GN=PZP PE=1 SV=4
O75636	0	0.303468	8	0.337793	Ficolin-3 OS=Homo sapiens OX=9606 GN=FCN3 PE=1 SV=2
Q86YZ3	1.3641	0.305073	8	0.0417544	Hornerin OS=Homo sapiens OX=9606 GN=HRNR PE=1 SV=2
P04430	0.062	0.308323	5	0.290598	Immunoglobulin kappa variable 1-16 OS=Homo sapiens OX=9606 GN=IGKV1-16 PE=1 SV=2
Q8NCL4	0	0.309201	6	0.186495	Polypeptide N-acetylgalactosaminyltransferase 6 OS=Homo sapiens OX=9606 GN=GALNT6 PE=2 SV=2
P12109	-0.173455	0.310365	30	0.300584	Collagen alpha-1(VI) chain OS=Homo sapiens OX=9606 GN=COL6A1 PE=1 SV=3
Q9UGM5	0.1206	0.311156	7	0.246073	Fetuin-B OS=Homo sapiens OX=9606 GN=FETUB PE=1 SV=2
O15511	0	0.3125	1	0.0794702	Actin-related protein 2/3 complex subunit 5 OS=Homo sapiens OX=9606 GN=ARPC5 PE=1 SV=3
P01601	0.7583	0.3125	1	0.136752	Immunoglobulin kappa variable 1D-16 OS=Homo sapiens OX=9606 GN=IGKV1D-16 PE=3 SV=2
A0A0C4DH69	-0.00395	0.316058	5	0.153846	Immunoglobulin kappa variable 1-9 OS=Homo sapiens OX=9606 GN=IGKV1-9 PE=3 SV=1
A0A075B6R2	1.432	0.316704	3	0.25641	Immunoglobulin heavy variable 4-4 OS=Homo sapiens OX=9606 GN=IGHV4-4 PE=3 SV=2
O00764	0	0.316704	3	0.121795	Pyridoxal kinase OS=Homo sapiens OX=9606 GN=PDXK PE=1 SV=1
P13010	0	0.316704	3	0.0614754	X-ray repair cross-complementing protein 5 OS=Homo sapiens OX=9606 GN=XRCC5 PE=1 SV=3
P47756	0	0.316704	3	0.122744	F-actin-capping protein subunit beta OS=Homo sapiens OX=9606 GN=CAPZB PE=1 SV=4
Q10567	2.143	0.316704	3	0.0800843	AP-1 complex subunit beta-1 OS=Homo sapiens OX=9606 GN=AP1B1 PE=1 SV=2
Q6ZMR3	0	0.316704	3	0.0873494	L-lactate dehydrogenase A-like 6A OS=Homo sapiens OX=9606 GN=LDHAL6A PE=2 SV=1
Q71DI3	0	0.316704	3	0.235294	Histone H3.2 OS=Homo sapiens OX=9606 GN=HIST2H3A PE=1 SV=3; Additional IDs concatenated into MaxParsimony group: Q16695, Q6NXT2
Q96FQ6	0	0.316704	3	0.300971	Protein S100-A16 OS=Homo sapiens OX=9606 GN=S100A16 PE=1 SV=1
Q9NY33	0	0.316704	3	0.0773406	Dipeptidyl peptidase 3 OS=Homo sapiens OX=9606 GN=DPP3 PE=1 SV=2
Q9UK55	0	0.316704	2	0.0788288	Protein Z-dependent protease inhibitor OS=Homo sapiens OX=9606 GN=SERPINA10 PE=1 SV=1
P08670	0.5744	0.321387	24	0.39485	Vimentin OS=Homo sapiens OX=9606 GN=VIM PE=1 SV=4
P20160	0.256833	0.324451	7	0.394422	Azurocidin OS=Homo sapiens OX=9606 GN=AZU1 PE=1 SV=3
P07737	1.21467	0.324468	7	0.478571	Profilin-1 OS=Homo sapiens OX=9606 GN=PFN1 PE=1 SV=2
P53634	0.8037	0.324479	13	0.25486	Dipeptidyl peptidase 1 OS=Homo sapiens OX=9606 GN=CTSC PE=1 SV=2
P14625	0	0.326478	10	0.15193	Endoplasmin OS=Homo sapiens OX=9606 GN=HSP90B1 PE=1 SV=1
P23141	0	0.326478	16	0.386243	Liver carboxylesterase 1 OS=Homo sapiens OX=9606 GN=CES1 PE=1 SV=2
P19652	1.01096	0.327502	16	0.338308	Alpha-1-acid glycoprotein 2 OS=Homo sapiens OX=9606 GN=ORM2 PE=1 SV=2
O76061	1.19796	0.328934	13	0.364238	Stanniocalcin-2 OS=Homo sapiens OX=9606 GN=STC2 PE=1 SV=1
P14780	0	0.330835	14	0.267327	Matrix metalloproteinase-9 OS=Homo sapiens OX=9606 GN=MMP9 PE=1 SV=3
P01764	-1.4046	0.330992	2	0.350427	Immunoglobulin heavy variable 3-23 OS=Homo sapiens OX=9606 GN=IGHV3-23 PE=1 SV=2
P07741	0	0.330992	2	0.183333	Adenine phosphoribosyltransferase OS=Homo sapiens OX=9606 GN=APRT PE=1 SV=2
A0A0C4DH42	0.682033	0.334231	5	0.344828	Immunoglobulin heavy variable 3-66 OS=Homo sapiens OX=9606 GN=IGHV3-66 PE=3 SV=1
O15145	1.1107	0.334841	4	0.174157	Actin-related protein 2/3 complex subunit 3 OS=Homo sapiens OX=9606 GN=ARPC3 PE=1 SV=3
P04632	0	0.334841	4	0.119403	Calpain small subunit 1 OS=Homo sapiens OX=9606 GN=CAPNS1 PE=1 SV=1
P08311	0	0.334841	4	0.172549	Cathepsin G OS=Homo sapiens OX=9606 GN=CTSG PE=1 SV=2
P09543	0	0.334841	4	0.111639	2',3'-cyclic-nucleotide 3'-phosphodiesterase OS=Homo sapiens OX=9606 GN=CNP PE=1 SV=2
P35241	0	0.334841	4	0.118353	Radixin OS=Homo sapiens OX=9606 GN=RDX PE=1 SV=1
Q14974	0	0.334841	3	0.0525114	Importin subunit beta-1 OS=Homo sapiens OX=9606 GN=KPNB1 PE=1 SV=2
Q9UEW3	0	0.334841	3	0.0480769	Macrophage receptor MARCO OS=Homo sapiens OX=9606 GN=MARCO PE=1 SV=1
P26038	0.846656	0.336931	18	0.292894	Moesin OS=Homo sapiens OX=9606 GN=MSN PE=1 SV=3
P01133	-0.77919	0.339142	32	0.234466	Pro-epidermal growth factor OS=Homo sapiens OX=9606 GN=EGF PE=1 SV=2
P29622	1.3602	0.342766	10	0.259953	Kallistatin OS=Homo sapiens OX=9606 GN=SERPINA4 PE=1 SV=3
P01766	0.939	0.3438	1	0.0948276	Immunoglobulin heavy variable 3-13 OS=Homo sapiens OX=9606 GN=IGHV3-13 PE=1 SV=2
Q1XH10	1.2529	0.3438	1	0.0176211	SKI/DACH domain-containing protein 1 OS=Homo sapiens OX=9606 GN=SKIDA1 PE=1 SV=2
O15143	0	0.348484	5	0.129032	Actin-related protein 2/3 complex subunit 1B OS=Homo sapiens OX=9606 GN=ARPC1B PE=1 SV=3
P09486	-1.4387	0.348484	5	0.207921	SPARC OS=Homo sapiens OX=9606 GN=SPARC PE=1 SV=1
P36980	0	0.348484	4	0.162963	Complement factor H-related protein 2 OS=Homo sapiens OX=9606 GN=CFHR2 PE=1 SV=1
P49721	2.33	0.348484	5	0.293532	Proteasome subunit beta type-2 OS=Homo sapiens OX=9606 GN=PSMB2 PE=1 SV=1
Q01469	0	0.348484	3	0.237037	Fatty acid-binding protein 5 OS=Homo sapiens OX=9606 GN=FABP5 PE=1 SV=3; Additional IDs concatenated into MaxParsimony group: A8MUU1
Q04756	0	0.348484	5	0.0977099	Hepatocyte growth factor activator OS=Homo sapiens OX=9606 GN=HGFAC PE=1 SV=1
Q9Y337	0.2777	0.350102	8	0.266212	Kallikrein-5 OS=Homo sapiens OX=9606 GN=KLK5 PE=1 SV=3
P61586	0.5888	0.35484	2	0.124352	Transforming protein RhoA OS=Homo sapiens OX=9606 GN=RHOA PE=1 SV=1; Additional IDs concatenated into MaxParsimony group: P62745
Q99816	0	0.359225	4	0.0974359	Tumor susceptibility gene 101 protein OS=Homo sapiens OX=9606 GN=TSG101 PE=1 SV=2
Q99935	0	0.359225	4	0.165323	Opiorphin prepropeptide OS=Homo sapiens OX=9606 GN=OPRPN PE=1 SV=2
P09960	-1.22185	0.361572	18	0.327332	Leukotriene A-4 hydrolase OS=Homo sapiens OX=9606 GN=LTA4H PE=1 SV=2
P12821	-0.43345	0.363171	31	0.26876	Angiotensin-converting enzyme OS=Homo sapiens OX=9606 GN=ACE PE=1 SV=1
P23526	1.3326	0.364815	3	0.0856481	Adenosylhomocysteinase OS=Homo sapiens OX=9606 GN=AHCY PE=1 SV=4
P52565	2.33	0.364815	5	0.45098	Rho GDP-dissociation inhibitor 1 OS=Homo sapiens OX=9606 GN=ARHGDIA PE=1 SV=3
P08729	-1.4932	0.367966	6	0.100213	Keratin, type II cytoskeletal 7 OS=Homo sapiens OX=9606 GN=KRT7 PE=1 SV=5; Additional IDs concatenated into MaxParsimony group: contaminant_KERATIN19
P37837	0.59765	0.367966	6	0.192878	Transaldolase OS=Homo sapiens OX=9606 GN=TALDO1 PE=1 SV=2
Q9NZK5	0	0.367966	4	0.0998043	Adenosine deaminase 2 OS=Homo sapiens OX=9606 GN=ADA2 PE=1 SV=2
O95445	0	0.372269	4	0.265957	Apolipoprotein M OS=Homo sapiens OX=9606 GN=APOM PE=1 SV=2
P17936	1.1181	0.372269	4	0.202749	Insulin-like growth factor-binding protein 3 OS=Homo sapiens OX=9606 GN=IGFBP3 PE=1 SV=2
P62328	2.33	0.375259	8	0.454545	Thymosin beta-4 OS=Homo sapiens OX=9606 GN=TMSB4X PE=1 SV=2
P68431	-0.9479	0.375259	5	0.235294	Histone H3.1 OS=Homo sapiens OX=9606 GN=HIST1H3A PE=1 SV=2
P80723	0.98395	0.378612	5	0.444934	Brain acid soluble protein 1 OS=Homo sapiens OX=9606 GN=BASP1 PE=1 SV=2
P30740	0	0.381477	7	0.258575	Leukocyte elastase inhibitor OS=Homo sapiens OX=9606 GN=SERPINB1 PE=1 SV=1; Additional IDs concatenated into MaxParsimony group: O75830, P29508, P48594, P50453, P50452
P41222	-1.94	0.383241	6	0.410526	Prostaglandin-H2 D-isomerase OS=Homo sapiens OX=9606 GN=PTGDS PE=1 SV=1
P04433	-0.9179	0.384095	2	0.26087	Immunoglobulin kappa variable 3-11 OS=Homo sapiens OX=9606 GN=IGKV3-11 PE=1 SV=1
P07948	0	0.386825	6	0.189453	Tyrosine-protein kinase Lyn OS=Homo sapiens OX=9606 GN=LYN PE=1 SV=3
Q8NFJ5	0	0.386825	5	0.159664	Retinoic acid-induced protein 3 OS=Homo sapiens OX=9606 GN=GPRC5A PE=1 SV=2
P00918	0	0.39152	6	0.253846	Carbonic anhydrase 2 OS=Homo sapiens OX=9606 GN=CA2 PE=1 SV=2
P23381	1.3153	0.39152	9	0.186837	Tryptophan--tRNA ligase, cytoplasmic OS=Homo sapiens OX=9606 GN=WARS PE=1 SV=2
A0A0C4DH43	-0.26565	0.391931	4	0.176471	Immunoglobulin heavy variable 2-70D OS=Homo sapiens OX=9606 GN=IGHV2-70D PE=3 SV=1
P43490	0	0.395676	11	0.323829	Nicotinamide phosphoribosyltransferase OS=Homo sapiens OX=9606 GN=NAMPT PE=1 SV=1
P02741	0	0.399387	7	0.276786	C-reactive protein OS=Homo sapiens OX=9606 GN=CRP PE=1 SV=1
Q13093	-0.2404	0.399387	8	0.217687	Platelet-activating factor acetylhydrolase OS=Homo sapiens OX=9606 GN=PLA2G7 PE=1 SV=1
O43490	-0.705333	0.399451	40	0.427746	Prominin-1 OS=Homo sapiens OX=9606 GN=PROM1 PE=1 SV=1
Q07654	0.451292	0.400512	19	0.56383	Trefoil factor 3 OS=Homo sapiens OX=9606 GN=TFF3 PE=1 SV=2
O95274	0.0116385	0.401058	18	0.303468	Ly6/PLAUR domain-containing protein 3 OS=Homo sapiens OX=9606 GN=LYPD3 PE=1 SV=2
Q15084	2.33	0.402747	11	0.322727	Protein disulfide-isomerase A6 OS=Homo sapiens OX=9606 GN=PDIA6 PE=1 SV=1
P09871	-0.0400545	0.403129	20	0.338663	Complement C1s subcomponent OS=Homo sapiens OX=9606 GN=C1S PE=1 SV=1
P02749	-0.16412	0.403261	39	0.602899	Beta-2-glycoprotein 1 OS=Homo sapiens OX=9606 GN=APOH PE=1 SV=3
Q15582	0.504011	0.40555	24	0.389458	Transforming growth factor-beta-induced protein ig-h3 OS=Homo sapiens OX=9606 GN=TGFBI PE=1 SV=1
P0DOY3	-0.1313	0.405595	5	0.311321	Immunoglobulin lambda constant 3 OS=Homo sapiens OX=9606 GN=IGLC3 PE=1 SV=1
P30101	0	0.405759	9	0.257426	Protein disulfide-isomerase A3 OS=Homo sapiens OX=9606 GN=PDIA3 PE=1 SV=4
P00736	0.167386	0.406733	25	0.415603	Complement C1r subcomponent OS=Homo sapiens OX=9606 GN=C1R PE=1 SV=2
O15232	0.131467	0.41339	10	0.23251	Matrilin-3 OS=Homo sapiens OX=9606 GN=MATN3 PE=1 SV=2
P01880	1.52695	0.41339	11	0.388021	Immunoglobulin heavy constant delta OS=Homo sapiens OX=9606 GN=IGHD PE=1 SV=3
P0CF74	0.611067	0.414907	5	0.349057	Immunoglobulin lambda constant 6 OS=Homo sapiens OX=9606 GN=IGLC6 PE=1 SV=1
P61916	-0.5691	0.416709	9	0.596026	NPC intracellular cholesterol transporter 2 OS=Homo sapiens OX=9606 GN=NPC2 PE=1 SV=1
Q13510	0.781283	0.422201	14	0.481013	Acid ceramidase OS=Homo sapiens OX=9606 GN=ASAH1 PE=1 SV=5
Q6UX06	-0.528447	0.426552	33	0.566667	Olfactomedin-4 OS=Homo sapiens OX=9606 GN=OLFM4 PE=1 SV=1
O43278	-0.7838	0.426716	11	0.206049	Kunitz-type protease inhibitor 1 OS=Homo sapiens OX=9606 GN=SPINT1 PE=1 SV=2
O43866	0	0.426716	11	0.380403	CD5 antigen-like OS=Homo sapiens OX=9606 GN=CD5L PE=1 SV=1
P05067	0.683933	0.426716	10	0.179221	Amyloid-beta A4 protein OS=Homo sapiens OX=9606 GN=APP PE=1 SV=3
P35858	0	0.427977	15	0.398347	Insulin-like growth factor-binding protein complex acid labile subunit OS=Homo sapiens OX=9606 GN=IGFALS PE=1 SV=1
P80748	0.262929	0.428244	11	0.418803	Immunoglobulin lambda variable 3-21 OS=Homo sapiens OX=9606 GN=IGLV3-21 PE=1 SV=2
P07686	-0.4397	0.429175	16	0.329137	Beta-hexosaminidase subunit beta OS=Homo sapiens OX=9606 GN=HEXB PE=1 SV=3
P17931	0.884525	0.430873	10	0.284	Galectin-3 OS=Homo sapiens OX=9606 GN=LGALS3 PE=1 SV=5
P07225	-1.20622	0.43406	16	0.255917	Vitamin K-dependent protein S OS=Homo sapiens OX=9606 GN=PROS1 PE=1 SV=1
P0C0L4	-0.0924625	0.443772	19	0.0613532	Complement C4-A OS=Homo sapiens OX=9606 GN=C4A PE=1 SV=2
Q6W4X9	0	0.452912	30	0.180812	Mucin-6 OS=Homo sapiens OX=9606 GN=MUC6 PE=1 SV=3
Q08380	0.234687	0.454762	69	0.51453	Galectin-3-binding protein OS=Homo sapiens OX=9606 GN=LGALS3BP PE=1 SV=1
P01591	0.218453	0.469069	47	0.742138	Immunoglobulin J chain OS=Homo sapiens OX=9606 GN=JCHAIN PE=1 SV=4
P15086	0.054524	0.471421	51	0.690647	Carboxypeptidase B OS=Homo sapiens OX=9606 GN=CPB1 PE=1 SV=4; Additional IDs concatenated into MaxParsimony group: P15085
P00746	-0.258933	0.498209	16	0.529644	Complement factor D OS=Homo sapiens OX=9606 GN=CFD PE=1 SV=5
Q14520	0	0.498467	14	0.280357	Hyaluronan-binding protein 2 OS=Homo sapiens OX=9606 GN=HABP2 PE=1 SV=1
O95969	0.80216	0.49873	8	0.522222	Secretoglobin family 1D member 2 OS=Homo sapiens OX=9606 GN=SCGB1D2 PE=2 SV=1
A0A075B6H9	0	0.5	3	0.302521	Immunoglobulin lambda variable 4-69 OS=Homo sapiens OX=9606 GN=IGLV4-69 PE=1 SV=1
A0A075B6I4	0	0.5	1	0.0854701	Immunoglobulin lambda variable 10-54 OS=Homo sapiens OX=9606 GN=IGLV10-54 PE=3 SV=1
A0A075B6I9	-0.6726	0.5	1	0.0769231	Immunoglobulin lambda variable 7-46 OS=Homo sapiens OX=9606 GN=IGLV7-46 PE=3 SV=4
A0A075B6J9	0.1139	0.5	2	0.355932	Immunoglobulin lambda variable 2-18 OS=Homo sapiens OX=9606 GN=IGLV2-18 PE=3 SV=2
A0A075B6K0	0	0.5	2	0.226087	Immunoglobulin lambda variable 3-16 OS=Homo sapiens OX=9606 GN=IGLV3-16 PE=3 SV=2
A0A075B6K2	0	0.5	1	0.13913	Immunoglobulin lambda variable 3-12 OS=Homo sapiens OX=9606 GN=IGLV3-12 PE=3 SV=2
A0A075B6K6	0	0.5	2	0.163934	Immunoglobulin lambda variable 4-3 OS=Homo sapiens OX=9606 GN=IGLV4-3 PE=3 SV=1
A0A075B6S2	2.33	0.5	4	0.2	Immunoglobulin kappa variable 2D-29 OS=Homo sapiens OX=9606 GN=IGKV2D-29 PE=3 SV=1
A0A075B6S4	0	0.5	1	0.153846	Immunoglobulin kappa variable 1D-17 OS=Homo sapiens OX=9606 GN=IGKV1D-17 PE=3 SV=1
A0A087WSY6	-0.3	0.5	1	0.0782609	Immunoglobulin kappa variable 3D-15 OS=Homo sapiens OX=9606 GN=IGKV3D-15 PE=3 SV=6
A0A0A0MRZ9	0	0.5	1	0.120968	Immunoglobulin lambda variable 5-52 OS=Homo sapiens OX=9606 GN=IGLV5-52 PE=3 SV=1
A0A0A0MS14	0	0.5	3	0.222222	Immunoglobulin heavy variable 1-45 OS=Homo sapiens OX=9606 GN=IGHV1-45 PE=3 SV=1
A0A0A0MT36	-0.1388	0.5	1	0.105263	Immunoglobulin kappa variable 6D-21 OS=Homo sapiens OX=9606 GN=IGKV6D-21 PE=3 SV=1
A0A0B4J1V1	1.0384	0.5	5	0.350427	Immunoglobulin heavy variable 3-21 OS=Homo sapiens OX=9606 GN=IGHV3-21 PE=1 SV=1
A0A0B4J1V6	0	0.5	3	0.168067	Immunoglobulin heavy variable 3-73 OS=Homo sapiens OX=9606 GN=IGHV3-73 PE=3 SV=1
A0A0B4J1Y8	0	0.5	1	0.0813008	Immunoglobulin lambda variable 9-49 OS=Homo sapiens OX=9606 GN=IGLV9-49 PE=1 SV=1
A0A0B4J262	0	0.5	1	0.106195	T cell receptor alpha variable 8-6 OS=Homo sapiens OX=9606 GN=TRAV8-6 PE=3 SV=1
A0A0C4DH29	0	0.5	1	0.128205	Immunoglobulin heavy variable 1-3 OS=Homo sapiens OX=9606 GN=IGHV1-3 PE=3 SV=1
A0A0C4DH31	-0.9711	0.5	2	0.128205	Immunoglobulin heavy variable 1-18 OS=Homo sapiens OX=9606 GN=IGHV1-18 PE=3 SV=1
A0A0C4DH55	0	0.5	2	0.184874	Immunoglobulin kappa variable 3D-7 OS=Homo sapiens OX=9606 GN=IGKV3D-7 PE=3 SV=5
A0A0J9YVY3	0	0.5	3	0.128205	Immunoglobulin heavy variable 7-4-1 OS=Homo sapiens OX=9606 GN=IGHV7-4-1 PE=3 SV=1
A0AVT1	0	0.5	1	0.0123574	Ubiquitin-like modifier-activating enzyme 6 OS=Homo sapiens OX=9606 GN=UBA6 PE=1 SV=1
A0M8Q6	0	0.5	1	0.141509	Immunoglobulin lambda constant 7 OS=Homo sapiens OX=9606 GN=IGLC7 PE=1 SV=3
A2NJV5	1.3396	0.5	5	0.291667	Immunoglobulin kappa variable 2-29 OS=Homo sapiens OX=9606 GN=IGKV2-29 PE=3 SV=2
A6NEV1	0	0.5	1	0.101504	Proline-rich protein 23A OS=Homo sapiens OX=9606 GN=PRR23A PE=3 SV=1
A6NGK3	0	0.5	1	0.37069	G antigen 10 OS=Homo sapiens OX=9606 GN=GAGE10 PE=1 SV=1
A6NHL2	0	0.5	1	0.0717489	Tubulin alpha chain-like 3 OS=Homo sapiens OX=9606 GN=TUBAL3 PE=1 SV=2
A6NKL6	0	0.5	1	0.0177134	Transmembrane protein 200C OS=Homo sapiens OX=9606 GN=TMEM200C PE=2 SV=2
A8MYB1	0	0.5	1	0.0325733	Transmembrane and coiled-coil domain-containing protein 5B OS=Homo sapiens OX=9606 GN=TMCO5B PE=3 SV=1
B1ANY3	0	0.5	1	0.166052	Putative protein FAM220BP OS=Homo sapiens OX=9606 GN=FAM220BP PE=5 SV=1
L0R6Q1	0	0.5	1	0.223301	SLC35A4 upstream open reading frame protein OS=Homo sapiens OX=9606 GN=SLC35A4 PE=3 SV=1
O00115	0	0.5	2	0.0722222	Deoxyribonuclease-2-alpha OS=Homo sapiens OX=9606 GN=DNASE2 PE=1 SV=2
O00159	0	0.5	5	0.0507996	Unconventional myosin-Ic OS=Homo sapiens OX=9606 GN=MYO1C PE=1 SV=4
O00160	0	0.5	1	0.0182149	Unconventional myosin-If OS=Homo sapiens OX=9606 GN=MYO1F PE=1 SV=3
O00187	0	0.5	1	0.0218659	Mannan-binding lectin serine protease 2 OS=Homo sapiens OX=9606 GN=MASP2 PE=1 SV=4
O00629	0	0.5	1	0.0326296	Importin subunit alpha-3 OS=Homo sapiens OX=9606 GN=KPNA4 PE=1 SV=1; Additional IDs concatenated into MaxParsimony group: O00505
O00754	0	0.5	1	0.024728	Lysosomal alpha-mannosidase OS=Homo sapiens OX=9606 GN=MAN2B1 PE=1 SV=3
O00755	0	0.5	1	0.0372493	Protein Wnt-7a OS=Homo sapiens OX=9606 GN=WNT7A PE=1 SV=2
O00757	0	0.5	1	0.0294985	Fructose-1,6-bisphosphatase isozyme 2 OS=Homo sapiens OX=9606 GN=FBP2 PE=1 SV=2
O14641	0	0.5	1	0.0557065	Segment polarity protein dishevelled homolog DVL-2 OS=Homo sapiens OX=9606 GN=DVL2 PE=1 SV=1
O14773	2.2396	0.5	6	0.238011	Tripeptidyl-peptidase 1 OS=Homo sapiens OX=9606 GN=TPP1 PE=1 SV=2
O14818	0	0.5	3	0.169355	Proteasome subunit alpha type-7 OS=Homo sapiens OX=9606 GN=PSMA7 PE=1 SV=1; Additional IDs concatenated into MaxParsimony group: Q8TAA3
O14908	0	0.5	1	0.048048	PDZ domain-containing protein GIPC1 OS=Homo sapiens OX=9606 GN=GIPC1 PE=1 SV=2
O15018	0	0.5	1	0.00422684	PDZ domain-containing protein 2 OS=Homo sapiens OX=9606 GN=PDZD2 PE=1 SV=4
O15204	0	0.5	2	0.0468085	ADAM DEC1 OS=Homo sapiens OX=9606 GN=ADAMDEC1 PE=1 SV=2
O15230	0	0.5	1	0.00351827	Laminin subunit alpha-5 OS=Homo sapiens OX=9606 GN=LAMA5 PE=1 SV=8
O43379	0	0.5	1	0.0342556	WD repeat-containing protein 62 OS=Homo sapiens OX=9606 GN=WDR62 PE=1 SV=4
O43399	0	0.5	2	0.194175	Tumor protein D54 OS=Homo sapiens OX=9606 GN=TPD52L2 PE=1 SV=2
O43405	0	0.5	1	0.0636364	Cochlin OS=Homo sapiens OX=9606 GN=COCH PE=1 SV=1
O43447	0	0.5	1	0.079096	Peptidyl-prolyl cis-trans isomerase H OS=Homo sapiens OX=9606 GN=PPIH PE=1 SV=1
O43692	0	0.5	2	0.0426357	Peptidase inhibitor 15 OS=Homo sapiens OX=9606 GN=PI15 PE=1 SV=1
O43795	0	0.5	3	0.0308099	Unconventional myosin-Ib OS=Homo sapiens OX=9606 GN=MYO1B PE=1 SV=3
O43809	0	0.5	1	0.127753	Cleavage and polyadenylation specificity factor subunit 5 OS=Homo sapiens OX=9606 GN=NUDT21 PE=1 SV=1
O43852	1.296	0.5	2	0.0412698	Calumenin OS=Homo sapiens OX=9606 GN=CALU PE=1 SV=2
O43916	0	0.5	4	0.206813	Carbohydrate sulfotransferase 1 OS=Homo sapiens OX=9606 GN=CHST1 PE=1 SV=1
O60259	-0.8926	0.5	9	0.496154	Kallikrein-8 OS=Homo sapiens OX=9606 GN=KLK8 PE=1 SV=1
O60443	0	0.5	2	0.106855	Gasdermin-E OS=Homo sapiens OX=9606 GN=GSDME PE=1 SV=2
O60635	0	0.5	1	0.0539419	Tetraspanin-1 OS=Homo sapiens OX=9606 GN=TSPAN1 PE=1 SV=2
O60701	0	0.5	3	0.0728745	UDP-glucose 6-dehydrogenase OS=Homo sapiens OX=9606 GN=UGDH PE=1 SV=1
O60763	0	0.5	2	0.029106	General vesicular transport factor p115 OS=Homo sapiens OX=9606 GN=USO1 PE=1 SV=2
O60784	0	0.5	1	0.0609756	Target of Myb protein 1 OS=Homo sapiens OX=9606 GN=TOM1 PE=1 SV=2
O75071	0	0.5	1	0.0464646	EF-hand calcium-binding domain-containing protein 14 OS=Homo sapiens OX=9606 GN=EFCAB14 PE=1 SV=1
O75131	0	0.5	1	0.0428305	Copine-3 OS=Homo sapiens OX=9606 GN=CPNE3 PE=1 SV=1
O75348	0	0.5	1	0.118644	V-type proton ATPase subunit G 1 OS=Homo sapiens OX=9606 GN=ATP6V1G1 PE=1 SV=3
O75367	0	0.5	3	0.16129	Core histone macro-H2A.1 OS=Homo sapiens OX=9606 GN=H2AFY PE=1 SV=4
O75368	0	0.5	1	0.157895	SH3 domain-binding glutamic acid-rich-like protein OS=Homo sapiens OX=9606 GN=SH3BGRL PE=1 SV=1
O75487	0	0.5	1	0.0323741	Glypican-4 OS=Homo sapiens OX=9606 GN=GPC4 PE=1 SV=4
O75556	0	0.5	2	0.221053	Mammaglobin-B OS=Homo sapiens OX=9606 GN=SCGB2A1 PE=1 SV=1
O75594	0	0.5	1	0.117347	Peptidoglycan recognition protein 1 OS=Homo sapiens OX=9606 GN=PGLYRP1 PE=1 SV=1
O75888	0	0.5	1	0.04	Tumor necrosis factor ligand superfamily member 13 OS=Homo sapiens OX=9606 GN=TNFSF13 PE=1 SV=1
O75899	0	0.5	1	0.0435707	Gamma-aminobutyric acid type B receptor subunit 2 OS=Homo sapiens OX=9606 GN=GABBR2 PE=1 SV=1
O75912	0	0.5	1	0.0431925	Diacylglycerol kinase iota OS=Homo sapiens OX=9606 GN=DGKI PE=1 SV=1
O94760	0	0.5	1	0.0315789	N(G),N(G)-dimethylarginine dimethylaminohydrolase 1 OS=Homo sapiens OX=9606 GN=DDAH1 PE=1 SV=3
O94906	0	0.5	2	0.0456961	Pre-mRNA-processing factor 6 OS=Homo sapiens OX=9606 GN=PRPF6 PE=1 SV=1
O94919	0	0.5	1	0.066	Endonuclease domain-containing 1 protein OS=Homo sapiens OX=9606 GN=ENDOD1 PE=1 SV=2
O95155	0	0.5	1	0.0168971	Ubiquitin conjugation factor E4 B OS=Homo sapiens OX=9606 GN=UBE4B PE=1 SV=1
O95157	0	0.5	1	0.0714286	Neurexophilin-3 OS=Homo sapiens OX=9606 GN=NXPH3 PE=1 SV=3
O95497	0	0.5	1	0.0662768	Pantetheinase OS=Homo sapiens OX=9606 GN=VNN1 PE=1 SV=2
O95714	0	0.5	1	0.00910219	E3 ubiquitin-protein ligase HERC2 OS=Homo sapiens OX=9606 GN=HERC2 PE=1 SV=2
O95967	0	0.5	1	0.0654628	EGF-containing fibulin-like extracellular matrix protein 2 OS=Homo sapiens OX=9606 GN=EFEMP2 PE=1 SV=3
O95994	0	0.5	2	0.2	Anterior gradient protein 2 homolog OS=Homo sapiens OX=9606 GN=AGR2 PE=1 SV=1
O96011	0	0.5	1	0.0849421	Peroxisomal membrane protein 11B OS=Homo sapiens OX=9606 GN=PEX11B PE=1 SV=1
P00352	0	0.5	6	0.185629	Retinal dehydrogenase 1 OS=Homo sapiens OX=9606 GN=ALDH1A1 PE=1 SV=2
P00491	0	0.5	1	0.0588235	Purine nucleoside phosphorylase OS=Homo sapiens OX=9606 GN=PNP PE=1 SV=2
P00492	0	0.5	1	0.0458716	Hypoxanthine-guanine phosphoribosyltransferase OS=Homo sapiens OX=9606 GN=HPRT1 PE=1 SV=2
P00740	0	0.5	6	0.18872	Coagulation factor IX OS=Homo sapiens OX=9606 GN=F9 PE=1 SV=2
P00742	0	0.5	1	0.0389344	Coagulation factor X OS=Homo sapiens OX=9606 GN=F10 PE=1 SV=2
P00750	0	0.5	3	0.0765125	Tissue-type plasminogen activator OS=Homo sapiens OX=9606 GN=PLAT PE=1 SV=1
P00995	0	0.5	1	0.303797	Serine protease inhibitor Kazal-type 1 OS=Homo sapiens OX=9606 GN=SPINK1 PE=1 SV=2
P01033	-0.797733	0.5	8	0.497585	Metalloproteinase inhibitor 1 OS=Homo sapiens OX=9606 GN=TIMP1 PE=1 SV=1
P01034	0.179	0.5	8	0.438356	Cystatin-C OS=Homo sapiens OX=9606 GN=CST3 PE=1 SV=1
P01040	0	0.5	1	0.122449	Cystatin-A OS=Homo sapiens OX=9606 GN=CSTA PE=1 SV=1
P01344	0	0.5	2	0.222222	Insulin-like growth factor II OS=Homo sapiens OX=9606 GN=IGF2 PE=1 SV=1
P01700	0.4213	0.5	4	0.247863	Immunoglobulin lambda variable 1-47 OS=Homo sapiens OX=9606 GN=IGLV1-47 PE=1 SV=2
P01704	0	0.5	2	0.133333	Immunoglobulin lambda variable 2-14 OS=Homo sapiens OX=9606 GN=IGLV2-14 PE=1 SV=2
P01706	0.5852	0.5	3	0.369748	Immunoglobulin lambda variable 2-11 OS=Homo sapiens OX=9606 GN=IGLV2-11 PE=1 SV=2; Additional IDs concatenated into MaxParsimony group: P01704, P01705
P01709	0.8616	0.5	1	0.0677966	Immunoglobulin lambda variable 2-8 OS=Homo sapiens OX=9606 GN=IGLV2-8 PE=1 SV=2
P01717	-0.2143	0.5	2	0.178571	Immunoglobulin lambda variable 3-25 OS=Homo sapiens OX=9606 GN=IGLV3-25 PE=1 SV=2; Additional IDs concatenated into MaxParsimony group: A0A075B6K4, P80748, A0A075B6K5, P01718, A0A075B6K0, P01715, A0A075B6K2
P01743	0.758	0.5	1	0.128205	Immunoglobulin heavy variable 1-46 OS=Homo sapiens OX=9606 GN=IGHV1-46 PE=1 SV=2
P01763	0	0.5	4	0.350427	Immunoglobulin heavy variable 3-48 OS=Homo sapiens OX=9606 GN=IGHV3-48 PE=1 SV=2
P01814	0	0.5	2	0.176471	Immunoglobulin heavy variable 2-70 OS=Homo sapiens OX=9606 GN=IGHV2-70 PE=1 SV=2
P01833	0.4056	0.5	6	0.0274869	Polymeric immunoglobulin receptor OS=Homo sapiens OX=9606 GN=PIGR PE=1 SV=4
P01903	1.3593	0.5	8	0.248031	HLA class II histocompatibility antigen, DR alpha chain OS=Homo sapiens OX=9606 GN=HLA-DRA PE=1 SV=1; Additional IDs concatenated into MaxParsimony group: P01906
P02549	0	0.5	19	0.0967342	Spectrin alpha chain, erythrocytic 1 OS=Homo sapiens OX=9606 GN=SPTA1 PE=1 SV=5
P02655	0	0.5	3	0.356436	Apolipoprotein C-II OS=Homo sapiens OX=9606 GN=APOC2 PE=1 SV=1
P02730	0	0.5	5	0.0724479	Band 3 anion transport protein OS=Homo sapiens OX=9606 GN=SLC4A1 PE=1 SV=3
P02745	2.33	0.5	6	0.163265	Complement C1q subcomponent subunit A OS=Homo sapiens OX=9606 GN=C1QA PE=1 SV=2
P03951	0	0.5	2	0.0464	Coagulation factor XI OS=Homo sapiens OX=9606 GN=F11 PE=1 SV=1
P04066	0	0.5	15	0.334764	Tissue alpha-L-fucosidase OS=Homo sapiens OX=9606 GN=FUCA1 PE=1 SV=4
P04070	0	0.5	2	0.119306	Vitamin K-dependent protein C OS=Homo sapiens OX=9606 GN=PROC PE=1 SV=1
P04155	0	0.5	5	0.547619	Trefoil factor 1 OS=Homo sapiens OX=9606 GN=TFF1 PE=1 SV=1
P04180	0	0.5	2	0.120455	Phosphatidylcholine-sterol acyltransferase OS=Homo sapiens OX=9606 GN=LCAT PE=1 SV=1
P04211	0	0.5	1	0.0769231	Immunoglobulin lambda variable 7-43 OS=Homo sapiens OX=9606 GN=IGLV7-43 PE=3 SV=2; Additional IDs concatenated into MaxParsimony group: A0A075B6I9
P04264	-0.72015	0.5	9	0.218944	Keratin, type II cytoskeletal 1 OS=Homo sapiens OX=9606 GN=KRT1 PE=1 SV=6; Additional IDs concatenated into MaxParsimony group: contaminant_KERATIN13, P35908, P04259, P48668, P02538, contaminant_KERATIN21, P13647, contaminant_KERATIN17, contaminant_KERATIN18, P05787, Q01546, Q7Z794, O95678, Q5XKE5, contaminant_KERATIN16, P19013
P04275	0	0.5	2	0.00995379	von Willebrand factor OS=Homo sapiens OX=9606 GN=VWF PE=1 SV=4
P04745	0	0.5	3	0.0802348	Alpha-amylase 1 OS=Homo sapiens OX=9606 GN=AMY1A PE=1 SV=2
P05107	1.0851	0.5	5	0.0910273	Integrin beta-2 OS=Homo sapiens OX=9606 GN=ITGB2 PE=1 SV=2
P05160	0	0.5	9	0.186082	Coagulation factor XIII B chain OS=Homo sapiens OX=9606 GN=F13B PE=1 SV=3
P05387	0	0.5	2	0.452174	60S acidic ribosomal protein P2 OS=Homo sapiens OX=9606 GN=RPLP2 PE=1 SV=1
P05413	1.3648	0.5	9	0.421053	Fatty acid-binding protein, heart OS=Homo sapiens OX=9606 GN=FABP3 PE=1 SV=4
P05455	0	0.5	1	0.0269608	Lupus La protein OS=Homo sapiens OX=9606 GN=SSB PE=1 SV=2
P05534	0	0.5	1	0.0328767	HLA class I histocompatibility antigen, A-24 alpha chain OS=Homo sapiens OX=9606 GN=HLA-A PE=1 SV=2
P05787	0	0.5	1	0.0828157	Keratin, type II cytoskeletal 8 OS=Homo sapiens OX=9606 GN=KRT8 PE=1 SV=7
P06276	0	0.5	4	0.0880399	Cholinesterase OS=Homo sapiens OX=9606 GN=BCHE PE=1 SV=1
P06280	0	0.5	3	0.130536	Alpha-galactosidase A OS=Homo sapiens OX=9606 GN=GLA PE=1 SV=1
P06331	0	0.5	2	0.170732	Immunoglobulin heavy variable 4-34 OS=Homo sapiens OX=9606 GN=IGHV4-34 PE=1 SV=2
P06576	-0.7476	0.5	2	0.0302457	ATP synthase subunit beta, mitochondrial OS=Homo sapiens OX=9606 GN=ATP5F1B PE=1 SV=3
P06737	0	0.5	1	0.0165289	Glycogen phosphorylase, liver form OS=Homo sapiens OX=9606 GN=PYGL PE=1 SV=4
P06753	0	0.5	2	0.045614	Tropomyosin alpha-3 chain OS=Homo sapiens OX=9606 GN=TPM3 PE=1 SV=2
P06858	0	0.5	8	0.197895	Lipoprotein lipase OS=Homo sapiens OX=9606 GN=LPL PE=1 SV=1
P06865	0	0.5	8	0.149338	Beta-hexosaminidase subunit alpha OS=Homo sapiens OX=9606 GN=HEXA PE=1 SV=2
P07384	0	0.5	6	0.137255	Calpain-1 catalytic subunit OS=Homo sapiens OX=9606 GN=CAPN1 PE=1 SV=1
P07585	0	0.5	1	0.0668524	Decorin OS=Homo sapiens OX=9606 GN=DCN PE=1 SV=1
P07711	0	0.5	3	0.147147	Cathepsin L1 OS=Homo sapiens OX=9606 GN=CTSL PE=1 SV=2
P07738	0	0.5	3	0.254826	Bisphosphoglycerate mutase OS=Homo sapiens OX=9606 GN=BPGM PE=1 SV=2
P07998	0	0.5	2	0.301282	Ribonuclease pancreatic OS=Homo sapiens OX=9606 GN=RNASE1 PE=1 SV=4
P08123	0	0.5	4	0.045388	Collagen alpha-2(I) chain OS=Homo sapiens OX=9606 GN=COL1A2 PE=1 SV=7
P08133	0	0.5	29	0.374443	Annexin A6 OS=Homo sapiens OX=9606 GN=ANXA6 PE=1 SV=3; Additional IDs concatenated into MaxParsimony group: Q9UJ72
P08134	0	0.5	1	0.124352	Rho-related GTP-binding protein RhoC OS=Homo sapiens OX=9606 GN=RHOC PE=1 SV=1
P08138	0	0.5	1	0.0398126	Tumor necrosis factor receptor superfamily member 16 OS=Homo sapiens OX=9606 GN=NGFR PE=1 SV=1
P08217	0	0.5	1	0.0557621	Chymotrypsin-like elastase family member 2A OS=Homo sapiens OX=9606 GN=CELA2A PE=1 SV=1
P08493	0	0.5	2	0.213592	Matrix Gla protein OS=Homo sapiens OX=9606 GN=MGP PE=1 SV=2
P08559	0	0.5	1	0.0897436	Pyruvate dehydrogenase E1 component subunit alpha, somatic form, mitochondrial OS=Homo sapiens OX=9606 GN=PDHA1 PE=1 SV=3
P08567	0	0.5	2	0.0742857	Pleckstrin OS=Homo sapiens OX=9606 GN=PLEK PE=1 SV=3
P08572	0	0.5	2	0.0175234	Collagen alpha-2(IV) chain OS=Homo sapiens OX=9606 GN=COL4A2 PE=1 SV=4
P08727	0	0.5	3	0.0575	Keratin, type I cytoskeletal 19 OS=Homo sapiens OX=9606 GN=KRT19 PE=1 SV=4; Additional IDs concatenated into MaxParsimony group: contaminant_KERATIN10, contaminant_KERATIN02, P13645, Q04695, contaminant_KERATIN12, contaminant_KERATIN06, contaminant_KERATIN07, P08779, P02533, contaminant_KERATIN05, contaminant_KERATIN08, P05783, contaminant_KERATIN09
P08754	0	0.5	1	0.0903955	Guanine nucleotide-binding protein G(k) subunit alpha OS=Homo sapiens OX=9606 GN=GNAI3 PE=1 SV=3
P08865	0	0.5	1	0.0440678	40S ribosomal protein SA OS=Homo sapiens OX=9606 GN=RPSA PE=1 SV=4
P08962	0	0.5	2	0.0504202	CD63 antigen OS=Homo sapiens OX=9606 GN=CD63 PE=1 SV=2
P09382	0	0.5	10	0.740741	Galectin-1 OS=Homo sapiens OX=9606 GN=LGALS1 PE=1 SV=2
P09429	0	0.5	1	0.0651163	High mobility group protein B1 OS=Homo sapiens OX=9606 GN=HMGB1 PE=1 SV=3; Additional IDs concatenated into MaxParsimony group: B2RPK0
P09488	0.9074	0.5	3	0.110092	Glutathione S-transferase Mu 1 OS=Homo sapiens OX=9606 GN=GSTM1 PE=1 SV=3; Additional IDs concatenated into MaxParsimony group: Q03013, P28161
P09525	0	0.5	12	0.388715	Annexin A4 OS=Homo sapiens OX=9606 GN=ANXA4 PE=1 SV=4
P09603	0.86435	0.5	6	0.0794224	Macrophage colony-stimulating factor 1 OS=Homo sapiens OX=9606 GN=CSF1 PE=1 SV=2
P09651	0	0.5	1	0.0322581	Heterogeneous nuclear ribonucleoprotein A1 OS=Homo sapiens OX=9606 GN=HNRNPA1 PE=1 SV=5
P09758	0	0.5	2	0.0773994	Tumor-associated calcium signal transducer 2 OS=Homo sapiens OX=9606 GN=TACSTD2 PE=1 SV=3
P0C7L1	-2.2672	0.5	2	0.247423	Serine protease inhibitor Kazal-type 8 OS=Homo sapiens OX=9606 GN=SPINK8 PE=3 SV=1
P0DJI9	0	0.5	1	0.106557	Serum amyloid A-2 protein OS=Homo sapiens OX=9606 GN=SAA2 PE=1 SV=1
P0DP01	0.3822	0.5	2	0.128205	Immunoglobulin heavy variable 1-8 OS=Homo sapiens OX=9606 GN=IGHV1-8 PE=3 SV=1
P0DP06	0	0.5	2	0.0847458	Immunoglobulin heavy variable 4-30-4 OS=Homo sapiens OX=9606 GN=IGHV4-30-4 PE=3 SV=1
P0DP07	0.9093	0.5	1	0.0762712	Immunoglobulin heavy variable 4-31 OS=Homo sapiens OX=9606 GN=IGHV4-31 PE=3 SV=1
P0DP08	0	0.5	3	0.282051	Immunoglobulin heavy variable 4-38-2 OS=Homo sapiens OX=9606 GN=IGHV4-38-2 PE=3 SV=1
P10586	0	0.5	2	0.0120608	Receptor-type tyrosine-protein phosphatase F OS=Homo sapiens OX=9606 GN=PTPRF PE=1 SV=2
P10599	-0.1881	0.5	4	0.485714	Thioredoxin OS=Homo sapiens OX=9606 GN=TXN PE=1 SV=3
P10619	0	0.5	1	0.0270833	Lysosomal protective protein OS=Homo sapiens OX=9606 GN=CTSA PE=1 SV=2
P10644	0	0.5	2	0.0839895	cAMP-dependent protein kinase type I-alpha regulatory subunit OS=Homo sapiens OX=9606 GN=PRKAR1A PE=1 SV=1
P10721	0	0.5	5	0.0655738	Mast/stem cell growth factor receptor Kit OS=Homo sapiens OX=9606 GN=KIT PE=1 SV=1
P10768	0	0.5	3	0.205674	S-formylglutathione hydrolase OS=Homo sapiens OX=9606 GN=ESD PE=1 SV=2
P10809	0	0.5	4	0.078534	60 kDa heat shock protein, mitochondrial OS=Homo sapiens OX=9606 GN=HSPD1 PE=1 SV=2
P11215	0	0.5	2	0.0234375	Integrin alpha-M OS=Homo sapiens OX=9606 GN=ITGAM PE=1 SV=2
P11226	0	0.5	2	0.133065	Mannose-binding protein C OS=Homo sapiens OX=9606 GN=MBL2 PE=1 SV=2
P11277	0	0.5	1	0.00608329	Spectrin beta chain, erythrocytic OS=Homo sapiens OX=9606 GN=SPTB PE=1 SV=5
P11413	0	0.5	4	0.100971	Glucose-6-phosphate 1-dehydrogenase OS=Homo sapiens OX=9606 GN=G6PD PE=1 SV=4
P11717	0	0.5	7	0.054998	Cation-independent mannose-6-phosphate receptor OS=Homo sapiens OX=9606 GN=IGF2R PE=1 SV=3
P12259	0	0.5	2	0.00899281	Coagulation factor V OS=Homo sapiens OX=9606 GN=F5 PE=1 SV=4
P12277	0	0.5	1	0.0419948	Creatine kinase B-type OS=Homo sapiens OX=9606 GN=CKB PE=1 SV=1
P12429	0	0.5	3	0.114551	Annexin A3 OS=Homo sapiens OX=9606 GN=ANXA3 PE=1 SV=3
P12955	2.1864	0.5	4	0.103448	Xaa-Pro dipeptidase OS=Homo sapiens OX=9606 GN=PEPD PE=1 SV=3
P12956	0	0.5	1	0.0328407	X-ray repair cross-complementing protein 6 OS=Homo sapiens OX=9606 GN=XRCC6 PE=1 SV=2
P13473	1.30205	0.5	5	0.136585	Lysosome-associated membrane glycoprotein 2 OS=Homo sapiens OX=9606 GN=LAMP2 PE=1 SV=2
P13489	0	0.5	8	0.260304	Ribonuclease inhibitor OS=Homo sapiens OX=9606 GN=RNH1 PE=1 SV=2
P13591	0	0.5	1	0.0128205	Neural cell adhesion molecule 1 OS=Homo sapiens OX=9606 GN=NCAM1 PE=1 SV=3
P13598	0	0.5	1	0.0581818	Intercellular adhesion molecule 2 OS=Homo sapiens OX=9606 GN=ICAM2 PE=1 SV=2
P13611	0	0.5	4	0.0197291	Versican core protein OS=Homo sapiens OX=9606 GN=VCAN PE=1 SV=3
P13645	0	0.5	1	0.0462329	Keratin, type I cytoskeletal 10 OS=Homo sapiens OX=9606 GN=KRT10 PE=1 SV=6
P13667	0	0.5	2	0.048062	Protein disulfide-isomerase A4 OS=Homo sapiens OX=9606 GN=PDIA4 PE=1 SV=2
P13686	0	0.5	1	0.0369231	Tartrate-resistant acid phosphatase type 5 OS=Homo sapiens OX=9606 GN=ACP5 PE=1 SV=3
P13688	0	0.5	4	0.131179	Carcinoembryonic antigen-related cell adhesion molecule 1 OS=Homo sapiens OX=9606 GN=CEACAM1 PE=1 SV=2; Additional IDs concatenated into MaxParsimony group: P06731, P31997
P13716	0	0.5	3	0.118182	Delta-aminolevulinic acid dehydratase OS=Homo sapiens OX=9606 GN=ALAD PE=1 SV=1
P13798	0	0.5	1	0.0177596	Acylamino-acid-releasing enzyme OS=Homo sapiens OX=9606 GN=APEH PE=1 SV=4
P13866	0	0.5	4	0.0798193	Sodium/glucose cotransporter 1 OS=Homo sapiens OX=9606 GN=SLC5A1 PE=1 SV=1
P14550	-0.9366	0.5	8	0.255385	Alcohol dehydrogenase [NADP(+)] OS=Homo sapiens OX=9606 GN=AKR1A1 PE=1 SV=3
P14866	0	0.5	1	0.0594228	Heterogeneous nuclear ribonucleoprotein L OS=Homo sapiens OX=9606 GN=HNRNPL PE=1 SV=2
P14868	0	0.5	1	0.0199601	Aspartate--tRNA ligase, cytoplasmic OS=Homo sapiens OX=9606 GN=DARS PE=1 SV=2
P14923	0	0.5	1	0.0268456	Junction plakoglobin OS=Homo sapiens OX=9606 GN=JUP PE=1 SV=3
P15090	0	0.5	2	0.227273	Fatty acid-binding protein, adipocyte OS=Homo sapiens OX=9606 GN=FABP4 PE=1 SV=3
P15104	0	0.5	2	0.131367	Glutamine synthetase OS=Homo sapiens OX=9606 GN=GLUL PE=1 SV=4
P15121	0	0.5	12	0.439873	Aldose reductase OS=Homo sapiens OX=9606 GN=AKR1B1 PE=1 SV=3
P15151	-1.0725	0.5	3	0.0503597	Poliovirus receptor OS=Homo sapiens OX=9606 GN=PVR PE=1 SV=2
P15169	0	0.5	2	0.0676856	Carboxypeptidase N catalytic chain OS=Homo sapiens OX=9606 GN=CPN1 PE=1 SV=1
P15170	0	0.5	1	0.0521042	Eukaryotic peptide chain release factor GTP-binding subunit ERF3A OS=Homo sapiens OX=9606 GN=GSPT1 PE=1 SV=1
P15428	-0.8123	0.5	3	0.0714286	15-hydroxyprostaglandin dehydrogenase [NAD(+)] OS=Homo sapiens OX=9606 GN=HPGD PE=1 SV=1
P15586	-1.1328	0.5	2	0.0724638	N-acetylglucosamine-6-sulfatase OS=Homo sapiens OX=9606 GN=GNS PE=1 SV=3
P15882	0	0.5	1	0.0544662	N-chimaerin OS=Homo sapiens OX=9606 GN=CHN1 PE=1 SV=3
P15907	-0.5789	0.5	2	0.0837438	Beta-galactoside alpha-2,6-sialyltransferase 1 OS=Homo sapiens OX=9606 GN=ST6GAL1 PE=1 SV=1
P15941	-0.17436	0.5	9	0.0621514	Mucin-1 OS=Homo sapiens OX=9606 GN=MUC1 PE=1 SV=3
P16157	0	0.5	1	0.0122275	Ankyrin-1 OS=Homo sapiens OX=9606 GN=ANK1 PE=1 SV=3
P16402	0	0.5	1	0.0542986	Histone H1.3 OS=Homo sapiens OX=9606 GN=HIST1H1D PE=1 SV=2; Additional IDs concatenated into MaxParsimony group: P10412, P16403
P16930	0	0.5	2	0.0596659	Fumarylacetoacetase OS=Homo sapiens OX=9606 GN=FAH PE=1 SV=2
P17096	0	0.5	1	0.17757	High mobility group protein HMG-I/HMG-Y OS=Homo sapiens OX=9606 GN=HMGA1 PE=1 SV=3
P17174	0	0.5	3	0.128329	Aspartate aminotransferase, cytoplasmic OS=Homo sapiens OX=9606 GN=GOT1 PE=1 SV=3
P17655	0	0.5	1	0.0314286	Calpain-2 catalytic subunit OS=Homo sapiens OX=9606 GN=CAPN2 PE=1 SV=6
P18065	1.2667	0.5	10	0.344615	Insulin-like growth factor-binding protein 2 OS=Homo sapiens OX=9606 GN=IGFBP2 PE=1 SV=2
P18428	-0.446078	0.5	14	0.274428	Lipopolysaccharide-binding protein OS=Homo sapiens OX=9606 GN=LBP PE=1 SV=3
P19021	0.0007	0.5	6	0.0729702	Peptidyl-glycine alpha-amidating monooxygenase OS=Homo sapiens OX=9606 GN=PAM PE=1 SV=2
P19256	0	0.5	1	0.04	Lymphocyte function-associated antigen 3 OS=Homo sapiens OX=9606 GN=CD58 PE=1 SV=1
P19961	0.68	0.5	1	0.0215264	Alpha-amylase 2B OS=Homo sapiens OX=9606 GN=AMY2B PE=1 SV=1; Additional IDs concatenated into MaxParsimony group: P04746
P20073	0	0.5	1	0.0327869	Annexin A7 OS=Homo sapiens OX=9606 GN=ANXA7 PE=1 SV=3
P20142	-1.93655	0.5	5	0.123711	Gastricsin OS=Homo sapiens OX=9606 GN=PGC PE=1 SV=1
P20702	1.4702	0.5	6	0.0885641	Integrin alpha-X OS=Homo sapiens OX=9606 GN=ITGAX PE=1 SV=3
P20851	0	0.5	3	0.115079	C4b-binding protein beta chain OS=Homo sapiens OX=9606 GN=C4BPB PE=1 SV=1
P20908	0	0.5	1	0.0114255	Collagen alpha-1(V) chain OS=Homo sapiens OX=9606 GN=COL5A1 PE=1 SV=3
P20930	0.1177	0.5	13	0.0440778	Filaggrin OS=Homo sapiens OX=9606 GN=FLG PE=1 SV=3
P20933	0	0.5	6	0.118497	N(4)-(beta-N-acetylglucosaminyl)-L-asparaginase OS=Homo sapiens OX=9606 GN=AGA PE=1 SV=2
P21246	1.43573	0.5	6	0.297619	Pleiotrophin OS=Homo sapiens OX=9606 GN=PTN PE=1 SV=1
P21281	2.1595	0.5	2	0.0410959	V-type proton ATPase subunit B, brain isoform OS=Homo sapiens OX=9606 GN=ATP6V1B2 PE=1 SV=3; Additional IDs concatenated into MaxParsimony group: P15313
P21399	0	0.5	1	0.015748	Cytoplasmic aconitate hydratase OS=Homo sapiens OX=9606 GN=ACO1 PE=1 SV=3
P21589	0	0.5	3	0.0958188	5'-nucleotidase OS=Homo sapiens OX=9606 GN=NT5E PE=1 SV=1
P21757	2.33	0.5	3	0.0842572	Macrophage scavenger receptor types I and II OS=Homo sapiens OX=9606 GN=MSR1 PE=1 SV=1
P21980	0	0.5	3	0.0655022	Protein-glutamine gamma-glutamyltransferase 2 OS=Homo sapiens OX=9606 GN=TGM2 PE=1 SV=2
P22059	0	0.5	1	0.0483271	Oxysterol-binding protein 1 OS=Homo sapiens OX=9606 GN=OSBP PE=1 SV=1
P22352	0	0.5	2	0.123894	Glutathione peroxidase 3 OS=Homo sapiens OX=9606 GN=GPX3 PE=1 SV=2
P22626	0	0.5	4	0.150142	Heterogeneous nuclear ribonucleoproteins A2/B1 OS=Homo sapiens OX=9606 GN=HNRNPA2B1 PE=1 SV=2
P22695	0	0.5	3	0.0331126	Cytochrome b-c1 complex subunit 2, mitochondrial OS=Homo sapiens OX=9606 GN=UQCRC2 PE=1 SV=3
P22894	0	0.5	1	0.0342612	Neutrophil collagenase OS=Homo sapiens OX=9606 GN=MMP8 PE=1 SV=1
P23297	0	0.5	1	0.159574	Protein S100-A1 OS=Homo sapiens OX=9606 GN=S100A1 PE=1 SV=2
P23396	0	0.5	1	0.0534979	40S ribosomal protein S3 OS=Homo sapiens OX=9606 GN=RPS3 PE=1 SV=2
P24043	0	0.5	1	0.00480461	Laminin subunit alpha-2 OS=Homo sapiens OX=9606 GN=LAMA2 PE=1 SV=4
P24158	-1.1873	0.5	2	0.140625	Myeloblastin OS=Homo sapiens OX=9606 GN=PRTN3 PE=1 SV=3
P24534	0	0.5	2	0.208889	Elongation factor 1-beta OS=Homo sapiens OX=9606 GN=EEF1B2 PE=1 SV=3
P24855	0	0.5	1	0.109929	Deoxyribonuclease-1 OS=Homo sapiens OX=9606 GN=DNASE1 PE=1 SV=1
P25325	0	0.5	1	0.0909091	3-mercaptopyruvate sulfurtransferase OS=Homo sapiens OX=9606 GN=MPST PE=1 SV=3
P25705	0	0.5	1	0.039783	ATP synthase subunit alpha, mitochondrial OS=Homo sapiens OX=9606 GN=ATP5F1A PE=1 SV=1
P26599	0	0.5	3	0.111111	Polypyrimidine tract-binding protein 1 OS=Homo sapiens OX=9606 GN=PTBP1 PE=1 SV=1
P26640	0	0.5	1	0.0205696	Valine--tRNA ligase OS=Homo sapiens OX=9606 GN=VARS PE=1 SV=4
P26927	0	0.5	2	0.0407876	Hepatocyte growth factor-like protein OS=Homo sapiens OX=9606 GN=MST1 PE=1 SV=2
P27105	0	0.5	5	0.28125	Erythrocyte band 7 integral membrane protein OS=Homo sapiens OX=9606 GN=STOM PE=1 SV=3
P27487	0	0.5	2	0.0274151	Dipeptidyl peptidase 4 OS=Homo sapiens OX=9606 GN=DPP4 PE=1 SV=2
P27824	0	0.5	3	0.0439189	Calnexin OS=Homo sapiens OX=9606 GN=CANX PE=1 SV=2
P28065	0	0.5	1	0.0456621	Proteasome subunit beta type-9 OS=Homo sapiens OX=9606 GN=PSMB9 PE=1 SV=2
P28074	0	0.5	2	0.0874525	Proteasome subunit beta type-5 OS=Homo sapiens OX=9606 GN=PSMB5 PE=1 SV=3
P28838	0	0.5	5	0.127168	Cytosol aminopeptidase OS=Homo sapiens OX=9606 GN=LAP3 PE=1 SV=3
P29350	0	0.5	1	0.0336134	Tyrosine-protein phosphatase non-receptor type 6 OS=Homo sapiens OX=9606 GN=PTPN6 PE=1 SV=1
P29692	0	0.5	2	0.128114	Elongation factor 1-delta OS=Homo sapiens OX=9606 GN=EEF1D PE=1 SV=5
P29992	0	0.5	3	0.0584958	Guanine nucleotide-binding protein subunit alpha-11 OS=Homo sapiens OX=9606 GN=GNA11 PE=1 SV=2; Additional IDs concatenated into MaxParsimony group: O95837
P30043	-0.6795	0.5	4	0.194175	Flavin reductase (NADPH) OS=Homo sapiens OX=9606 GN=BLVRB PE=1 SV=3
P30044	0	0.5	2	0.163551	Peroxiredoxin-5, mitochondrial OS=Homo sapiens OX=9606 GN=PRDX5 PE=1 SV=4
P30047	0	0.5	1	0.190476	GTP cyclohydrolase 1 feedback regulatory protein OS=Homo sapiens OX=9606 GN=GCHFR PE=1 SV=3
P30048	0	0.5	4	0.265625	Thioredoxin-dependent peroxide reductase, mitochondrial OS=Homo sapiens OX=9606 GN=PRDX3 PE=1 SV=3
P30408	0	0.5	2	0.207921	Transmembrane 4 L6 family member 1 OS=Homo sapiens OX=9606 GN=TM4SF1 PE=1 SV=1
P30622	0	0.5	1	0.00973574	CAP-Gly domain-containing linker protein 1 OS=Homo sapiens OX=9606 GN=CLIP1 PE=1 SV=2
P31152	0	0.5	1	0.0528109	Mitogen-activated protein kinase 4 OS=Homo sapiens OX=9606 GN=MAPK4 PE=1 SV=2
P31431	0	0.5	2	0.121212	Syndecan-4 OS=Homo sapiens OX=9606 GN=SDC4 PE=1 SV=2
P31947	0	0.5	2	0.149194	14-3-3 protein sigma OS=Homo sapiens OX=9606 GN=SFN PE=1 SV=1
P31948	0	0.5	1	0.0349908	Stress-induced-phosphoprotein 1 OS=Homo sapiens OX=9606 GN=STIP1 PE=1 SV=1
P33241	0	0.5	4	0.171091	Lymphocyte-specific protein 1 OS=Homo sapiens OX=9606 GN=LSP1 PE=1 SV=1
P33981	0	0.5	1	0.0268378	Dual specificity protein kinase TTK OS=Homo sapiens OX=9606 GN=TTK PE=1 SV=2
P34810	0	0.5	1	0.0621469	Macrosialin OS=Homo sapiens OX=9606 GN=CD68 PE=1 SV=2
P35237	0	0.5	1	0.0265957	Serpin B6 OS=Homo sapiens OX=9606 GN=SERPINB6 PE=1 SV=3
P35442	0	0.5	3	0.028157	Thrombospondin-2 OS=Homo sapiens OX=9606 GN=THBS2 PE=1 SV=2
P35527	0	0.5	1	0.094703	Keratin, type I cytoskeletal 9 OS=Homo sapiens OX=9606 GN=KRT9 PE=1 SV=3
P35609	0	0.5	1	0.0178971	Alpha-actinin-2 OS=Homo sapiens OX=9606 GN=ACTN2 PE=1 SV=1
P36543	2.33	0.5	2	0.0884956	V-type proton ATPase subunit E 1 OS=Homo sapiens OX=9606 GN=ATP6V1E1 PE=1 SV=1; Additional IDs concatenated into MaxParsimony group: Q96A05
P36575	0	0.5	1	0.131443	Arrestin-C OS=Homo sapiens OX=9606 GN=ARR3 PE=1 SV=2
P36894	0	0.5	1	0.0676692	Bone morphogenetic protein receptor type-1A OS=Homo sapiens OX=9606 GN=BMPR1A PE=1 SV=2
P38571	0	0.5	4	0.142857	Lysosomal acid lipase/cholesteryl ester hydrolase OS=Homo sapiens OX=9606 GN=LIPA PE=1 SV=2
P38606	0	0.5	7	0.168558	V-type proton ATPase catalytic subunit A OS=Homo sapiens OX=9606 GN=ATP6V1A PE=1 SV=2
P39900	2.33	0.5	5	0.129787	Macrophage metalloelastase OS=Homo sapiens OX=9606 GN=MMP12 PE=1 SV=1
P40121	0.58356	0.5	23	0.706897	Macrophage-capping protein OS=Homo sapiens OX=9606 GN=CAPG PE=1 SV=2
P40189	0	0.5	7	0.101307	Interleukin-6 receptor subunit beta OS=Homo sapiens OX=9606 GN=IL6ST PE=1 SV=2
P41271	0	0.5	1	0.0607735	Neuroblastoma suppressor of tumorigenicity 1 OS=Homo sapiens OX=9606 GN=NBL1 PE=1 SV=2
P43121	0	0.5	2	0.0665635	Cell surface glycoprotein MUC18 OS=Homo sapiens OX=9606 GN=MCAM PE=1 SV=2
P43681	0	0.5	1	0.0255183	Neuronal acetylcholine receptor subunit alpha-4 OS=Homo sapiens OX=9606 GN=CHRNA4 PE=1 SV=2
P45974	0	0.5	1	0.030303	Ubiquitin carboxyl-terminal hydrolase 5 OS=Homo sapiens OX=9606 GN=USP5 PE=1 SV=2
P46013	0	0.5	1	0.00337838	Proliferation marker protein Ki-67 OS=Homo sapiens OX=9606 GN=MKI67 PE=1 SV=2
P46439	0	0.5	3	0.146789	Glutathione S-transferase Mu 5 OS=Homo sapiens OX=9606 GN=GSTM5 PE=1 SV=3
P46459	0	0.5	1	0.0188172	Vesicle-fusing ATPase OS=Homo sapiens OX=9606 GN=NSF PE=1 SV=3
P46783	0	0.5	1	0.0545455	40S ribosomal protein S10 OS=Homo sapiens OX=9606 GN=RPS10 PE=1 SV=1
P46926	0	0.5	3	0.193772	Glucosamine-6-phosphate isomerase 1 OS=Homo sapiens OX=9606 GN=GNPDA1 PE=1 SV=1
P46952	0	0.5	1	0.0699301	3-hydroxyanthranilate 3,4-dioxygenase OS=Homo sapiens OX=9606 GN=HAAO PE=1 SV=2
P47897	0	0.5	1	0.0129032	Glutamine--tRNA ligase OS=Homo sapiens OX=9606 GN=QARS PE=1 SV=1
P48163	0	0.5	1	0.0367133	NADP-dependent malic enzyme OS=Homo sapiens OX=9606 GN=ME1 PE=1 SV=1
P48637	0	0.5	2	0.0527426	Glutathione synthetase OS=Homo sapiens OX=9606 GN=GSS PE=1 SV=1
P48740	0	0.5	2	0.0386266	Mannan-binding lectin serine protease 1 OS=Homo sapiens OX=9606 GN=MASP1 PE=1 SV=3
P48745	0	0.5	2	0.0560224	Protein NOV homolog OS=Homo sapiens OX=9606 GN=NOV PE=1 SV=1
P49593	0	0.5	1	0.0947137	Protein phosphatase 1F OS=Homo sapiens OX=9606 GN=PPM1F PE=1 SV=3
P49720	0	0.5	6	0.24878	Proteasome subunit beta type-3 OS=Homo sapiens OX=9606 GN=PSMB3 PE=1 SV=2
P49792	0	0.5	1	0.00992556	E3 SUMO-protein ligase RanBP2 OS=Homo sapiens OX=9606 GN=RANBP2 PE=1 SV=2
P49862	0	0.5	1	0.0988142	Kallikrein-7 OS=Homo sapiens OX=9606 GN=KLK7 PE=1 SV=1
P49913	0	0.5	1	0.0529412	Cathelicidin antimicrobial peptide OS=Homo sapiens OX=9606 GN=CAMP PE=1 SV=1
P50148	0	0.5	3	0.0891365	Guanine nucleotide-binding protein G(q) subunit alpha OS=Homo sapiens OX=9606 GN=GNAQ PE=1 SV=4
P50454	0	0.5	1	0.062201	Serpin H1 OS=Homo sapiens OX=9606 GN=SERPINH1 PE=1 SV=2
P50552	0	0.5	1	0.0289474	Vasodilator-stimulated phosphoprotein OS=Homo sapiens OX=9606 GN=VASP PE=1 SV=3
P50895	0	0.5	7	0.132166	Basal cell adhesion molecule OS=Homo sapiens OX=9606 GN=BCAM PE=1 SV=2
P50995	0	0.5	2	0.0435644	Annexin A11 OS=Homo sapiens OX=9606 GN=ANXA11 PE=1 SV=1
P51149	0	0.5	5	0.289855	Ras-related protein Rab-7a OS=Homo sapiens OX=9606 GN=RAB7A PE=1 SV=1
P51589	0	0.5	1	0.0219124	Cytochrome P450 2J2 OS=Homo sapiens OX=9606 GN=CYP2J2 PE=1 SV=2
P51991	0	0.5	1	0.0396825	Heterogeneous nuclear ribonucleoprotein A3 OS=Homo sapiens OX=9606 GN=HNRNPA3 PE=1 SV=2
P52788	0	0.5	1	0.0491803	Spermine synthase OS=Homo sapiens OX=9606 GN=SMS PE=1 SV=2
P52798	0	0.5	1	0.0746269	Ephrin-A4 OS=Homo sapiens OX=9606 GN=EFNA4 PE=1 SV=1
P52823	0.0188	0.5	3	0.137652	Stanniocalcin-1 OS=Homo sapiens OX=9606 GN=STC1 PE=1 SV=1
P53004	0	0.5	1	0.0371622	Biliverdin reductase A OS=Homo sapiens OX=9606 GN=BLVRA PE=1 SV=2
P53396	0	0.5	3	0.0245232	ATP-citrate synthase OS=Homo sapiens OX=9606 GN=ACLY PE=1 SV=3
P53801	0	0.5	1	0.1	Pituitary tumor-transforming gene 1 protein-interacting protein OS=Homo sapiens OX=9606 GN=PTTG1IP PE=1 SV=1
P54108	0	0.5	7	0.42449	Cysteine-rich secretory protein 3 OS=Homo sapiens OX=9606 GN=CRISP3 PE=1 SV=1
P54289	0.5891	0.5	9	0.116047	Voltage-dependent calcium channel subunit alpha-2/delta-1 OS=Homo sapiens OX=9606 GN=CACNA2D1 PE=1 SV=3
P54578	0	0.5	1	0.0587045	Ubiquitin carboxyl-terminal hydrolase 14 OS=Homo sapiens OX=9606 GN=USP14 PE=1 SV=3
P54687	0	0.5	2	0.126943	Branched-chain-amino-acid aminotransferase, cytosolic OS=Homo sapiens OX=9606 GN=BCAT1 PE=1 SV=3
P54727	0	0.5	2	0.112469	UV excision repair protein RAD23 homolog B OS=Homo sapiens OX=9606 GN=RAD23B PE=1 SV=1
P54760	0	0.5	4	0.0577508	Ephrin type-B receptor 4 OS=Homo sapiens OX=9606 GN=EPHB4 PE=1 SV=2
P54819	-0.7921	0.5	1	0.104603	Adenylate kinase 2, mitochondrial OS=Homo sapiens OX=9606 GN=AK2 PE=1 SV=2
P54868	0.6157	0.5	2	0.0511811	Hydroxymethylglutaryl-CoA synthase, mitochondrial OS=Homo sapiens OX=9606 GN=HMGCS2 PE=1 SV=1
P55008	0	0.5	1	0.136054	Allograft inflammatory factor 1 OS=Homo sapiens OX=9606 GN=AIF1 PE=1 SV=1
P55056	0	0.5	1	0.102362	Apolipoprotein C-IV OS=Homo sapiens OX=9606 GN=APOC4 PE=1 SV=1
P55160	0	0.5	4	0.0452529	Nck-associated protein 1-like OS=Homo sapiens OX=9606 GN=NCKAP1L PE=1 SV=3
P55268	0	0.5	2	0.0250278	Laminin subunit beta-2 OS=Homo sapiens OX=9606 GN=LAMB2 PE=1 SV=2
P55327	0	0.5	5	0.464286	Tumor protein D52 OS=Homo sapiens OX=9606 GN=TPD52 PE=1 SV=2
P55957	0	0.5	1	0.0769231	BH3-interacting domain death agonist OS=Homo sapiens OX=9606 GN=BID PE=1 SV=1
P56159	-1.0167	0.5	2	0.0537634	GDNF family receptor alpha-1 OS=Homo sapiens OX=9606 GN=GFRA1 PE=2 SV=2
P58107	0	0.5	9	0.035967	Epiplakin OS=Homo sapiens OX=9606 GN=EPPK1 PE=1 SV=3
P58499	0	0.5	1	0.0382979	Protein FAM3B OS=Homo sapiens OX=9606 GN=FAM3B PE=1 SV=2
P58513	0	0.5	1	0.308642	Putative uncharacterized protein encoded by LINC00158 OS=Homo sapiens OX=9606 GN=LINC00158 PE=5 SV=1
P58546	0	0.5	1	0.144068	Myotrophin OS=Homo sapiens OX=9606 GN=MTPN PE=1 SV=2
P59998	0.5944	0.5	3	0.178571	Actin-related protein 2/3 complex subunit 4 OS=Homo sapiens OX=9606 GN=ARPC4 PE=1 SV=3
P60033	1.0374	0.5	2	0.165254	CD81 antigen OS=Homo sapiens OX=9606 GN=CD81 PE=1 SV=1
P60903	0	0.5	1	0.175258	Protein S100-A10 OS=Homo sapiens OX=9606 GN=S100A10 PE=1 SV=2
P61006	0	0.5	1	0.057971	Ras-related protein Rab-8A OS=Homo sapiens OX=9606 GN=RAB8A PE=1 SV=1
P61088	0	0.5	1	0.131579	Ubiquitin-conjugating enzyme E2 N OS=Homo sapiens OX=9606 GN=UBE2N PE=1 SV=1
P61201	0	0.5	1	0.0564334	COP9 signalosome complex subunit 2 OS=Homo sapiens OX=9606 GN=COPS2 PE=1 SV=1
P61313	0	0.5	1	0.0784314	60S ribosomal protein L15 OS=Homo sapiens OX=9606 GN=RPL15 PE=1 SV=2
P61604	0	0.5	2	0.254902	10 kDa heat shock protein, mitochondrial OS=Homo sapiens OX=9606 GN=HSPE1 PE=1 SV=2
P62244	0	0.5	1	0.107692	40S ribosomal protein S15a OS=Homo sapiens OX=9606 GN=RPS15A PE=1 SV=2
P62269	0	0.5	1	0.0723684	40S ribosomal protein S18 OS=Homo sapiens OX=9606 GN=RPS18 PE=1 SV=3
P62877	0	0.5	1	0.138889	E3 ubiquitin-protein ligase RBX1 OS=Homo sapiens OX=9606 GN=RBX1 PE=1 SV=1
P62879	0	0.5	2	0.0941176	Guanine nucleotide-binding protein G(I)/G(S)/G(T) subunit beta-2 OS=Homo sapiens OX=9606 GN=GNB2 PE=1 SV=3
P62942	0	0.5	1	0.12037	Peptidyl-prolyl cis-trans isomerase FKBP1A OS=Homo sapiens OX=9606 GN=FKBP1A PE=1 SV=2
P62993	0	0.5	5	0.327189	Growth factor receptor-bound protein 2 OS=Homo sapiens OX=9606 GN=GRB2 PE=1 SV=1
P63241	0	0.5	1	0.149351	Eukaryotic translation initiation factor 5A-1 OS=Homo sapiens OX=9606 GN=EIF5A PE=1 SV=2
P63244	0	0.5	4	0.236593	Receptor of activated protein C kinase 1 OS=Homo sapiens OX=9606 GN=RACK1 PE=1 SV=3
P67809	0	0.5	2	0.12963	Nuclease-sensitive element-binding protein 1 OS=Homo sapiens OX=9606 GN=YBX1 PE=1 SV=3
P68371	0	0.5	1	0.0269663	Tubulin beta-4B chain OS=Homo sapiens OX=9606 GN=TUBB4B PE=1 SV=1
P68402	0	0.5	1	0.0393013	Platelet-activating factor acetylhydrolase IB subunit beta OS=Homo sapiens OX=9606 GN=PAFAH1B2 PE=1 SV=1
P78324	0	0.5	1	0.0555556	Tyrosine-protein phosphatase non-receptor type substrate 1 OS=Homo sapiens OX=9606 GN=SIRPA PE=1 SV=2; Additional IDs concatenated into MaxParsimony group: Q5TFQ8
P78348	0	0.5	1	0.032197	Acid-sensing ion channel 1 OS=Homo sapiens OX=9606 GN=ASIC1 PE=1 SV=3
P78363	0	0.5	1	0.0149582	Retinal-specific ATP-binding cassette transporter OS=Homo sapiens OX=9606 GN=ABCA4 PE=1 SV=3
P78417	1.87765	0.5	13	0.564315	Glutathione S-transferase omega-1 OS=Homo sapiens OX=9606 GN=GSTO1 PE=1 SV=2
P78552	0	0.5	1	0.0210773	Interleukin-13 receptor subunit alpha-1 OS=Homo sapiens OX=9606 GN=IL13RA1 PE=1 SV=1
P81605	0	0.5	2	0.209091	Dermcidin OS=Homo sapiens OX=9606 GN=DCD PE=1 SV=2
P84095	0	0.5	1	0.0418848	Rho-related GTP-binding protein RhoG OS=Homo sapiens OX=9606 GN=RHOG PE=1 SV=1
P98095	0	0.5	2	0.0177365	Fibulin-2 OS=Homo sapiens OX=9606 GN=FBLN2 PE=1 SV=2
P98164	-1.5131	0.5	22	0.0592911	Low-density lipoprotein receptor-related protein 2 OS=Homo sapiens OX=9606 GN=LRP2 PE=1 SV=3
P99999	0	0.5	1	0.104762	Cytochrome c OS=Homo sapiens OX=9606 GN=CYCS PE=1 SV=2
Q00577	0	0.5	1	0.0900621	Transcriptional activator protein Pur-alpha OS=Homo sapiens OX=9606 GN=PURA PE=1 SV=2
Q00839	0	0.5	1	0.0266667	Heterogeneous nuclear ribonucleoprotein U OS=Homo sapiens OX=9606 GN=HNRNPU PE=1 SV=6
Q01082	0	0.5	3	0.0118443	Spectrin beta chain, non-erythrocytic 1 OS=Homo sapiens OX=9606 GN=SPTBN1 PE=1 SV=2
Q01105	0	0.5	2	0.148276	Protein SET OS=Homo sapiens OX=9606 GN=SET PE=1 SV=3
Q01970	0	0.5	3	0.0324149	1-phosphatidylinositol 4,5-bisphosphate phosphodiesterase beta-3 OS=Homo sapiens OX=9606 GN=PLCB3 PE=1 SV=2
Q02809	0	0.5	2	0.0371389	Procollagen-lysine,2-oxoglutarate 5-dioxygenase 1 OS=Homo sapiens OX=9606 GN=PLOD1 PE=1 SV=2
Q03154	0	0.5	1	0.0563725	Aminoacylase-1 OS=Homo sapiens OX=9606 GN=ACY1 PE=1 SV=1
Q03405	0	0.5	1	0.0686567	Urokinase plasminogen activator surface receptor OS=Homo sapiens OX=9606 GN=PLAUR PE=1 SV=1
Q03591	0	0.5	3	0.118182	Complement factor H-related protein 1 OS=Homo sapiens OX=9606 GN=CFHR1 PE=1 SV=2; Additional IDs concatenated into MaxParsimony group: Q9BXR6, P36980
Q04446	0	0.5	1	0.019943	1,4-alpha-glucan-branching enzyme OS=Homo sapiens OX=9606 GN=GBE1 PE=1 SV=3
Q04609	0	0.5	1	0.0186667	Glutamate carboxypeptidase 2 OS=Homo sapiens OX=9606 GN=FOLH1 PE=1 SV=1
Q04637	0	0.5	1	0.014384	Eukaryotic translation initiation factor 4 gamma 1 OS=Homo sapiens OX=9606 GN=EIF4G1 PE=1 SV=4
Q05513	0	0.5	1	0.0168919	Protein kinase C zeta type OS=Homo sapiens OX=9606 GN=PRKCZ PE=1 SV=4
Q06323	0.831	0.5	3	0.13253	Proteasome activator complex subunit 1 OS=Homo sapiens OX=9606 GN=PSME1 PE=1 SV=1
Q06481	0	0.5	3	0.0969856	Amyloid-like protein 2 OS=Homo sapiens OX=9606 GN=APLP2 PE=1 SV=2
Q07021	0	0.5	1	0.106383	Complement component 1 Q subcomponent-binding protein, mitochondrial OS=Homo sapiens OX=9606 GN=C1QBP PE=1 SV=1
Q07960	0	0.5	2	0.0911162	Rho GTPase-activating protein 1 OS=Homo sapiens OX=9606 GN=ARHGAP1 PE=1 SV=1
Q08043	0	0.5	1	0.0532741	Alpha-actinin-3 OS=Homo sapiens OX=9606 GN=ACTN3 PE=1 SV=2
Q08211	0	0.5	2	0.0181102	ATP-dependent RNA helicase A OS=Homo sapiens OX=9606 GN=DHX9 PE=1 SV=4
Q08AH1	1.1285	0.5	2	0.0519931	Acyl-coenzyme A synthetase ACSM1, mitochondrial OS=Homo sapiens OX=9606 GN=ACSM1 PE=1 SV=1
Q09666	0	0.5	7	0.0181664	Neuroblast differentiation-associated protein AHNAK OS=Homo sapiens OX=9606 GN=AHNAK PE=1 SV=2
Q0P6D2	0	0.5	1	0.0548926	Protein FAM69C OS=Homo sapiens OX=9606 GN=FAM69C PE=2 SV=3
Q0P6D6	0	0.5	1	0.0315457	Coiled-coil domain-containing protein 15 OS=Homo sapiens OX=9606 GN=CCDC15 PE=2 SV=2
Q0VD83	0	0.5	1	0.0211397	Apolipoprotein B receptor OS=Homo sapiens OX=9606 GN=APOBR PE=1 SV=2
Q10587	0	0.5	1	0.0957096	Thyrotroph embryonic factor OS=Homo sapiens OX=9606 GN=TEF PE=1 SV=3
Q10588	0	0.5	4	0.179245	ADP-ribosyl cyclase/cyclic ADP-ribose hydrolase 2 OS=Homo sapiens OX=9606 GN=BST1 PE=1 SV=2
Q10589	0	0.5	1	0.0833333	Bone marrow stromal antigen 2 OS=Homo sapiens OX=9606 GN=BST2 PE=1 SV=1
Q11201	0	0.5	1	0.0764706	CMP-N-acetylneuraminate-beta-galactosamide-alpha-2,3-sialyltransferase 1 OS=Homo sapiens OX=9606 GN=ST3GAL1 PE=2 SV=1
Q12837	0	0.5	2	0.161369	POU domain, class 4, transcription factor 2 OS=Homo sapiens OX=9606 GN=POU4F2 PE=1 SV=2
Q12849	0	0.5	1	0.0333333	G-rich sequence factor 1 OS=Homo sapiens OX=9606 GN=GRSF1 PE=1 SV=3
Q12866	0	0.5	2	0.043043	Tyrosine-protein kinase Mer OS=Homo sapiens OX=9606 GN=MERTK PE=1 SV=2
Q12907	0	0.5	2	0.0842697	Vesicular integral-membrane protein VIP36 OS=Homo sapiens OX=9606 GN=LMAN2 PE=1 SV=1
Q12913	0	0.5	1	0.0104712	Receptor-type tyrosine-protein phosphatase eta OS=Homo sapiens OX=9606 GN=PTPRJ PE=1 SV=3
Q13018	0	0.5	1	0.0123035	Secretory phospholipase A2 receptor OS=Homo sapiens OX=9606 GN=PLA2R1 PE=1 SV=2
Q13113	0	0.5	1	0.149123	PDZK1-interacting protein 1 OS=Homo sapiens OX=9606 GN=PDZK1IP1 PE=1 SV=1
Q13129	0	0.5	1	0.0109718	Zinc finger protein Rlf OS=Homo sapiens OX=9606 GN=RLF PE=1 SV=2
Q13162	0	0.5	7	0.369004	Peroxiredoxin-4 OS=Homo sapiens OX=9606 GN=PRDX4 PE=1 SV=1
Q13185	0	0.5	1	0.15847	Chromobox protein homolog 3 OS=Homo sapiens OX=9606 GN=CBX3 PE=1 SV=4
Q13200	0	0.5	2	0.0451542	26S proteasome non-ATPase regulatory subunit 2 OS=Homo sapiens OX=9606 GN=PSMD2 PE=1 SV=3
Q13308	0	0.5	1	0.011215	Inactive tyrosine-protein kinase 7 OS=Homo sapiens OX=9606 GN=PTK7 PE=1 SV=2
Q13402	0	0.5	1	0.0103837	Unconventional myosin-VIIa OS=Homo sapiens OX=9606 GN=MYO7A PE=1 SV=2
Q13410	1.17326	0.5	36	0.292776	Butyrophilin subfamily 1 member A1 OS=Homo sapiens OX=9606 GN=BTN1A1 PE=1 SV=3; Additional IDs concatenated into MaxParsimony group: O00478, O00481, Q6AZZ1, Q96F44
Q13421	0	0.5	4	0.101587	Mesothelin OS=Homo sapiens OX=9606 GN=MSLN PE=1 SV=2
Q13443	0	0.5	1	0.019536	Disintegrin and metalloproteinase domain-containing protein 9 OS=Homo sapiens OX=9606 GN=ADAM9 PE=1 SV=1
Q13444	0	0.5	1	0.01854	Disintegrin and metalloproteinase domain-containing protein 15 OS=Homo sapiens OX=9606 GN=ADAM15 PE=1 SV=4
Q13491	0	0.5	1	0.0490566	Neuronal membrane glycoprotein M6-b OS=Homo sapiens OX=9606 GN=GPM6B PE=1 SV=2
Q13509	0	0.5	1	0.0266667	Tubulin beta-3 chain OS=Homo sapiens OX=9606 GN=TUBB3 PE=1 SV=2
Q13576	0	0.5	1	0.0184127	Ras GTPase-activating-like protein IQGAP2 OS=Homo sapiens OX=9606 GN=IQGAP2 PE=1 SV=4
Q13596	0	0.5	1	0.0478927	Sorting nexin-1 OS=Homo sapiens OX=9606 GN=SNX1 PE=1 SV=3
Q13740	-1.1743	0.5	6	0.150943	CD166 antigen OS=Homo sapiens OX=9606 GN=ALCAM PE=1 SV=2
Q13813	0	0.5	10	0.0643204	Spectrin alpha chain, non-erythrocytic 1 OS=Homo sapiens OX=9606 GN=SPTAN1 PE=1 SV=3
Q13822	0	0.5	1	0.0173812	Ectonucleotide pyrophosphatase/phosphodiesterase family member 2 OS=Homo sapiens OX=9606 GN=ENPP2 PE=1 SV=3
Q13867	0	0.5	2	0.043956	Bleomycin hydrolase OS=Homo sapiens OX=9606 GN=BLMH PE=1 SV=1
Q14103	0	0.5	1	0.0394366	Heterogeneous nuclear ribonucleoprotein D0 OS=Homo sapiens OX=9606 GN=HNRNPD PE=1 SV=1
Q14106	0	0.5	1	0.0639535	Protein Tob2 OS=Homo sapiens OX=9606 GN=TOB2 PE=1 SV=2
Q14108	0	0.5	2	0.0794979	Lysosome membrane protein 2 OS=Homo sapiens OX=9606 GN=SCARB2 PE=1 SV=2
Q14126	0	0.5	1	0.00894454	Desmoglein-2 OS=Homo sapiens OX=9606 GN=DSG2 PE=1 SV=2
Q14135	0	0.5	1	0.106897	Transcription cofactor vestigial-like protein 4 OS=Homo sapiens OX=9606 GN=VGLL4 PE=1 SV=4
Q14204	0	0.5	1	0.0049505	Cytoplasmic dynein 1 heavy chain 1 OS=Homo sapiens OX=9606 GN=DYNC1H1 PE=1 SV=5
Q14435	0	0.5	1	0.0205371	Polypeptide N-acetylgalactosaminyltransferase 3 OS=Homo sapiens OX=9606 GN=GALNT3 PE=1 SV=2
Q14512	0	0.5	4	0.247863	Fibroblast growth factor-binding protein 1 OS=Homo sapiens OX=9606 GN=FGFBP1 PE=1 SV=1
Q14667	0	0.5	1	0.00850112	Protein KIAA0100 OS=Homo sapiens OX=9606 GN=KIAA0100 PE=1 SV=3
Q14764	0	0.5	28	0.464726	Major vault protein OS=Homo sapiens OX=9606 GN=MVP PE=1 SV=4
Q14767	0	0.5	5	0.0450302	Latent-transforming growth factor beta-binding protein 2 OS=Homo sapiens OX=9606 GN=LTBP2 PE=1 SV=3
Q14847	0	0.5	2	0.0383142	LIM and SH3 domain protein 1 OS=Homo sapiens OX=9606 GN=LASP1 PE=1 SV=2
Q14980	0	0.5	3	0.0269504	Nuclear mitotic apparatus protein 1 OS=Homo sapiens OX=9606 GN=NUMA1 PE=1 SV=2
Q14CN2	0	0.5	2	0.0272035	Calcium-activated chloride channel regulator 4 OS=Homo sapiens OX=9606 GN=CLCA4 PE=1 SV=2
Q15149	0	0.5	2	0.0111016	Plectin OS=Homo sapiens OX=9606 GN=PLEC PE=1 SV=3
Q15181	0	0.5	1	0.0761246	Inorganic pyrophosphatase OS=Homo sapiens OX=9606 GN=PPA1 PE=1 SV=2
Q15185	0	0.5	2	0.1875	Prostaglandin E synthase 3 OS=Homo sapiens OX=9606 GN=PTGES3 PE=1 SV=1
Q15257	0	0.5	1	0.0810056	Serine/threonine-protein phosphatase 2A activator OS=Homo sapiens OX=9606 GN=PTPA PE=1 SV=3
Q15262	0	0.5	2	0.0236275	Receptor-type tyrosine-protein phosphatase kappa OS=Homo sapiens OX=9606 GN=PTPRK PE=1 SV=2
Q15293	0	0.5	1	0.0392749	Reticulocalbin-1 OS=Homo sapiens OX=9606 GN=RCN1 PE=1 SV=1
Q15365	0	0.5	2	0.0758427	Poly(rC)-binding protein 1 OS=Homo sapiens OX=9606 GN=PCBP1 PE=1 SV=2; Additional IDs concatenated into MaxParsimony group: P57721, Q15366
Q15404	0	0.5	1	0.0938628	Ras suppressor protein 1 OS=Homo sapiens OX=9606 GN=RSU1 PE=1 SV=3
Q15485	0	0.5	1	0.0447284	Ficolin-2 OS=Homo sapiens OX=9606 GN=FCN2 PE=1 SV=2
Q15631	0	0.5	1	0.0482456	Translin OS=Homo sapiens OX=9606 GN=TSN PE=1 SV=1
Q16181	0	0.5	1	0.0526316	Septin-7 OS=Homo sapiens OX=9606 GN=SEPT7 PE=1 SV=2
Q16543	0	0.5	1	0.0555556	Hsp90 co-chaperone Cdc37 OS=Homo sapiens OX=9606 GN=CDC37 PE=1 SV=1
Q16555	0	0.5	9	0.208042	Dihydropyrimidinase-related protein 2 OS=Homo sapiens OX=9606 GN=DPYSL2 PE=1 SV=1
Q16630	0	0.5	1	0.0453721	Cleavage and polyadenylation specificity factor subunit 6 OS=Homo sapiens OX=9606 GN=CPSF6 PE=1 SV=2
Q16658	0	0.5	1	0.0365112	Fascin OS=Homo sapiens OX=9606 GN=FSCN1 PE=1 SV=3
Q16674	-0.8932	0.5	1	0.0763359	Melanoma-derived growth regulatory protein OS=Homo sapiens OX=9606 GN=MIA PE=1 SV=1
Q16706	1.3945	0.5	4	0.0594406	Alpha-mannosidase 2 OS=Homo sapiens OX=9606 GN=MAN2A1 PE=1 SV=2
Q16719	0	0.5	4	0.137634	Kynureninase OS=Homo sapiens OX=9606 GN=KYNU PE=1 SV=1
Q16825	0	0.5	1	0.0255537	Tyrosine-protein phosphatase non-receptor type 21 OS=Homo sapiens OX=9606 GN=PTPN21 PE=1 SV=2
Q16836	0	0.5	1	0.0955414	Hydroxyacyl-coenzyme A dehydrogenase, mitochondrial OS=Homo sapiens OX=9606 GN=HADH PE=1 SV=3
Q16881	-1.5758	0.5	6	0.183359	Thioredoxin reductase 1, cytoplasmic OS=Homo sapiens OX=9606 GN=TXNRD1 PE=1 SV=3
Q17RR3	0	0.5	2	0.0513919	Pancreatic lipase-related protein 3 OS=Homo sapiens OX=9606 GN=PNLIPRP3 PE=2 SV=2
Q29960	0	0.5	2	0.0437158	HLA class I histocompatibility antigen, Cw-16 alpha chain OS=Homo sapiens OX=9606 GN=HLA-C PE=1 SV=1
Q2M2H8	0	0.5	3	0.0163022	Probable maltase-glucoamylase 2 OS=Homo sapiens OX=9606 GN=MGAM2 PE=2 SV=3
Q2TBE0	0	0.5	1	0.0123043	CWF19-like protein 2 OS=Homo sapiens OX=9606 GN=CWF19L2 PE=1 SV=4
Q30167	0	0.5	1	0.0338346	HLA class II histocompatibility antigen, DRB1-10 beta chain OS=Homo sapiens OX=9606 GN=HLA-DRB1 PE=1 SV=2
Q32MZ4	0	0.5	2	0.0358911	Leucine-rich repeat flightless-interacting protein 1 OS=Homo sapiens OX=9606 GN=LRRFIP1 PE=1 SV=2
Q504Q3	0	0.5	1	0.00831947	PAN2-PAN3 deadenylation complex catalytic subunit PAN2 OS=Homo sapiens OX=9606 GN=PAN2 PE=1 SV=3
Q53GD3	0	0.5	1	0.0197183	Choline transporter-like protein 4 OS=Homo sapiens OX=9606 GN=SLC44A4 PE=1 SV=2
Q53TN4	0	0.5	2	0.0769231	Cytochrome b reductase 1 OS=Homo sapiens OX=9606 GN=CYBRD1 PE=1 SV=1
Q56UN5	0	0.5	1	0.0180723	Mitogen-activated protein kinase kinase kinase 19 OS=Homo sapiens OX=9606 GN=MAP3K19 PE=2 SV=1
Q5D862	-1.2	0.5	6	0.0230029	Filaggrin-2 OS=Homo sapiens OX=9606 GN=FLG2 PE=1 SV=1
Q5HYC2	0	0.5	1	0.0114123	Uncharacterized protein KIAA2026 OS=Homo sapiens OX=9606 GN=KIAA2026 PE=2 SV=2
Q5JU85	0	0.5	1	0.0208333	IQ motif and SEC7 domain-containing protein 2 OS=Homo sapiens OX=9606 GN=IQSEC2 PE=1 SV=2
Q5T481	0	0.5	1	0.0114099	RNA-binding protein 20 OS=Homo sapiens OX=9606 GN=RBM20 PE=1 SV=3
Q5T7V8	0	0.5	1	0.0456853	RAB6-interacting golgin OS=Homo sapiens OX=9606 GN=GORAB PE=1 SV=1
Q5VW32	0	0.5	1	0.0608273	BRO1 domain-containing protein BROX OS=Homo sapiens OX=9606 GN=BROX PE=1 SV=1
Q5VY43	0	0.5	1	0.0173578	Platelet endothelial aggregation receptor 1 OS=Homo sapiens OX=9606 GN=PEAR1 PE=1 SV=1
Q66K14	0	0.5	1	0.0072	TBC1 domain family member 9B OS=Homo sapiens OX=9606 GN=TBC1D9B PE=1 SV=3
Q687X5	0	0.5	1	0.0392157	Metalloreductase STEAP4 OS=Homo sapiens OX=9606 GN=STEAP4 PE=1 SV=1
Q68DD2	0	0.5	1	0.0188457	Cytosolic phospholipase A2 zeta OS=Homo sapiens OX=9606 GN=PLA2G4F PE=2 SV=3
Q6NXG1	0	0.5	1	0.0425844	Epithelial splicing regulatory protein 1 OS=Homo sapiens OX=9606 GN=ESRP1 PE=1 SV=2
Q6NZY4	0	0.5	1	0.0169731	Zinc finger CCHC domain-containing protein 8 OS=Homo sapiens OX=9606 GN=ZCCHC8 PE=1 SV=2
Q6UX73	-1.8548	0.5	1	0.0323383	UPF0764 protein C16orf89 OS=Homo sapiens OX=9606 GN=C16orf89 PE=1 SV=2
Q6UXD5	0	0.5	2	0.010989	Seizure 6-like protein 2 OS=Homo sapiens OX=9606 GN=SEZ6L2 PE=1 SV=2
Q6UXI9	0	0.5	1	0.0212389	Nephronectin OS=Homo sapiens OX=9606 GN=NPNT PE=2 SV=3
Q6UXY8	0	0.5	3	0.0387674	Transmembrane channel-like protein 5 OS=Homo sapiens OX=9606 GN=TMC5 PE=2 SV=3
Q6WN34	0.7857	0.5	10	0.207459	Chordin-like protein 2 OS=Homo sapiens OX=9606 GN=CHRDL2 PE=1 SV=1
Q6X4U4	0	0.5	3	0.160194	Sclerostin domain-containing protein 1 OS=Homo sapiens OX=9606 GN=SOSTDC1 PE=1 SV=2
Q6XQN6	0	0.5	2	0.0892193	Nicotinate phosphoribosyltransferase OS=Homo sapiens OX=9606 GN=NAPRT PE=1 SV=2
Q6ZMP0	0	0.5	1	0.0206287	Thrombospondin type-1 domain-containing protein 4 OS=Homo sapiens OX=9606 GN=THSD4 PE=2 SV=2
Q6ZUX7	0	0.5	1	0.109649	LHFPL tetraspan subfamily member 2 protein OS=Homo sapiens OX=9606 GN=LHFPL2 PE=2 SV=2
Q6ZVX7	0	0.5	2	0.04	F-box only protein 50 OS=Homo sapiens OX=9606 GN=NCCRP1 PE=1 SV=1
Q70CQ2	0	0.5	1	0.00451213	Ubiquitin carboxyl-terminal hydrolase 34 OS=Homo sapiens OX=9606 GN=USP34 PE=1 SV=2
Q7L3T8	0	0.5	1	0.0673684	Probable proline--tRNA ligase, mitochondrial OS=Homo sapiens OX=9606 GN=PARS2 PE=1 SV=1
Q7L590	0	0.5	1	0.0148571	Protein MCM10 homolog OS=Homo sapiens OX=9606 GN=MCM10 PE=1 SV=2
Q7Z3S7	0	0.5	1	0.0422164	Voltage-dependent calcium channel subunit alpha-2/delta-4 OS=Homo sapiens OX=9606 GN=CACNA2D4 PE=1 SV=2
Q7Z3T8	0	0.5	1	0.00519818	Zinc finger FYVE domain-containing protein 16 OS=Homo sapiens OX=9606 GN=ZFYVE16 PE=1 SV=3
Q7Z401	0	0.5	1	0.0107354	C-myc promoter-binding protein OS=Homo sapiens OX=9606 GN=DENND4A PE=1 SV=2
Q7Z404	0	0.5	3	0.0575843	Transmembrane channel-like protein 4 OS=Homo sapiens OX=9606 GN=TMC4 PE=2 SV=3
Q7Z5P9	0	0.5	1	0.0023855	Mucin-19 OS=Homo sapiens OX=9606 GN=MUC19 PE=1 SV=3
Q7Z6K5	0	0.5	1	0.0707965	Arpin OS=Homo sapiens OX=9606 GN=ARPIN PE=1 SV=1
Q7Z7D3	-1.4878	0.5	3	0.113475	V-set domain-containing T-cell activation inhibitor 1 OS=Homo sapiens OX=9606 GN=VTCN1 PE=1 SV=1
Q7Z7G8	0	0.5	1	0.00298359	Vacuolar protein sorting-associated protein 13B OS=Homo sapiens OX=9606 GN=VPS13B PE=1 SV=2
Q7Z7M0	-1.3207	0.5	8	0.0355009	Multiple epidermal growth factor-like domains protein 8 OS=Homo sapiens OX=9606 GN=MEGF8 PE=1 SV=2
Q86U17	0	0.5	1	0.028436	Serpin A11 OS=Homo sapiens OX=9606 GN=SERPINA11 PE=2 SV=2
Q86UN2	0	0.5	2	0.0544218	Reticulon-4 receptor-like 1 OS=Homo sapiens OX=9606 GN=RTN4RL1 PE=1 SV=1
Q86UN3	0	0.5	1	0.0333333	Reticulon-4 receptor-like 2 OS=Homo sapiens OX=9606 GN=RTN4RL2 PE=1 SV=1
Q86UX7	0	0.5	4	0.0869565	Fermitin family homolog 3 OS=Homo sapiens OX=9606 GN=FERMT3 PE=1 SV=1
Q86VB7	0	0.5	4	0.0467128	Scavenger receptor cysteine-rich type 1 protein M130 OS=Homo sapiens OX=9606 GN=CD163 PE=1 SV=2
Q86VP6	0	0.5	1	0.0154472	Cullin-associated NEDD8-dissociated protein 1 OS=Homo sapiens OX=9606 GN=CAND1 PE=1 SV=2
Q86X29	0	0.5	2	0.0785824	Lipolysis-stimulated lipoprotein receptor OS=Homo sapiens OX=9606 GN=LSR PE=1 SV=4
Q86Y46	0	0.5	1	0.0240741	Keratin, type II cytoskeletal 73 OS=Homo sapiens OX=9606 GN=KRT73 PE=1 SV=1
Q86YD3	0	0.5	1	0.0382514	Transmembrane protein 25 OS=Homo sapiens OX=9606 GN=TMEM25 PE=1 SV=1
Q8IUE6	0	0.5	1	0.0538462	Histone H2A type 2-B OS=Homo sapiens OX=9606 GN=HIST2H2AB PE=1 SV=3
Q8IV08	0	0.5	6	0.12449	Phospholipase D3 OS=Homo sapiens OX=9606 GN=PLD3 PE=1 SV=1
Q8IWA5	0	0.5	5	0.0906516	Choline transporter-like protein 2 OS=Homo sapiens OX=9606 GN=SLC44A2 PE=1 SV=3
Q8IZ83	0	0.5	2	0.021197	Aldehyde dehydrogenase family 16 member A1 OS=Homo sapiens OX=9606 GN=ALDH16A1 PE=1 SV=2
Q8IZF0	0	0.5	1	0.00575374	Sodium leak channel non-selective protein OS=Homo sapiens OX=9606 GN=NALCN PE=1 SV=1
Q8IZU9	0	0.5	1	0.0192802	Kin of IRRE-like protein 3 OS=Homo sapiens OX=9606 GN=KIRREL3 PE=1 SV=1
Q8N114	0	0.5	1	0.116667	Protein shisa-5 OS=Homo sapiens OX=9606 GN=SHISA5 PE=1 SV=1
Q8N271	0	0.5	5	0.100719	Prominin-2 OS=Homo sapiens OX=9606 GN=PROM2 PE=1 SV=1
Q8N3D4	0	0.5	1	0.0105056	EH domain-binding protein 1-like protein 1 OS=Homo sapiens OX=9606 GN=EHBP1L1 PE=1 SV=2
Q8N474	0.905	0.5	10	0.340764	Secreted frizzled-related protein 1 OS=Homo sapiens OX=9606 GN=SFRP1 PE=1 SV=1
Q8N6C5	0	0.5	15	0.117515	Immunoglobulin superfamily member 1 OS=Homo sapiens OX=9606 GN=IGSF1 PE=1 SV=3
Q8N7W2	0	0.5	1	0.026975	BEN domain-containing protein 7 OS=Homo sapiens OX=9606 GN=BEND7 PE=1 SV=2
Q8NBS9	0	0.5	1	0.037037	Thioredoxin domain-containing protein 5 OS=Homo sapiens OX=9606 GN=TXNDC5 PE=1 SV=2
Q8NC51	0	0.5	2	0.0759804	Plasminogen activator inhibitor 1 RNA-binding protein OS=Homo sapiens OX=9606 GN=SERBP1 PE=1 SV=2
Q8NE71	1.088	0.5	1	0.0130178	ATP-binding cassette sub-family F member 1 OS=Homo sapiens OX=9606 GN=ABCF1 PE=1 SV=2
Q8NF91	0	0.5	1	0.00147778	Nesprin-1 OS=Homo sapiens OX=9606 GN=SYNE1 PE=1 SV=4
Q8NFW1	0	0.5	1	0.00922509	Collagen alpha-1(XXII) chain OS=Homo sapiens OX=9606 GN=COL22A1 PE=2 SV=2
Q8NFZ8	0	0.5	4	0.17268	Cell adhesion molecule 4 OS=Homo sapiens OX=9606 GN=CADM4 PE=1 SV=1
Q8NGZ3	0	0.5	1	0.136808	Olfactory receptor 13G1 OS=Homo sapiens OX=9606 GN=OR13G1 PE=2 SV=1
Q8NH85	0	0.5	1	0.135802	Olfactory receptor 5R1 OS=Homo sapiens OX=9606 GN=OR5R1 PE=3 SV=1
Q8TB73	0	0.5	2	0.0633803	Protein NDNF OS=Homo sapiens OX=9606 GN=NDNF PE=1 SV=2
Q8TDL5	0.6587	0.5	7	0.144628	BPI fold-containing family B member 1 OS=Homo sapiens OX=9606 GN=BPIFB1 PE=1 SV=1
Q8TDW7	0	0.5	1	0.0069732	Protocadherin Fat 3 OS=Homo sapiens OX=9606 GN=FAT3 PE=2 SV=2
Q8TEA7	0	0.5	1	0.0179171	TBC domain-containing protein kinase-like protein OS=Homo sapiens OX=9606 GN=TBCK PE=1 SV=4
Q8TEY5	0	0.5	2	0.0481013	Cyclic AMP-responsive element-binding protein 3-like protein 4 OS=Homo sapiens OX=9606 GN=CREB3L4 PE=1 SV=1
Q8WUA8	0	0.5	9	0.311615	Tsukushin OS=Homo sapiens OX=9606 GN=TSKU PE=2 SV=3
Q8WVQ1	0	0.5	3	0.0947631	Soluble calcium-activated nucleotidase 1 OS=Homo sapiens OX=9606 GN=CANT1 PE=1 SV=1
Q92520	0	0.5	2	0.145374	Protein FAM3C OS=Homo sapiens OX=9606 GN=FAM3C PE=1 SV=1
Q92542	0.7674	0.5	1	0.0409027	Nicastrin OS=Homo sapiens OX=9606 GN=NCSTN PE=1 SV=2
Q92614	0	0.5	4	0.0287244	Unconventional myosin-XVIIIa OS=Homo sapiens OX=9606 GN=MYO18A PE=1 SV=3
Q92626	0	0.5	6	0.0669371	Peroxidasin homolog OS=Homo sapiens OX=9606 GN=PXDN PE=1 SV=2
Q92692	0	0.5	1	0.035316	Nectin-2 OS=Homo sapiens OX=9606 GN=NECTIN2 PE=1 SV=1
Q92820	0	0.5	2	0.081761	Gamma-glutamyl hydrolase OS=Homo sapiens OX=9606 GN=GGH PE=1 SV=2
Q92896	0	0.5	1	0.0110263	Golgi apparatus protein 1 OS=Homo sapiens OX=9606 GN=GLG1 PE=1 SV=2
Q969E4	0	0.5	1	0.12	Transcription elongation factor A protein-like 3 OS=Homo sapiens OX=9606 GN=TCEAL3 PE=1 SV=1
Q969H4	0	0.5	1	0.0527778	Connector enhancer of kinase suppressor of ras 1 OS=Homo sapiens OX=9606 GN=CNKSR1 PE=1 SV=1
Q969P0	0	0.5	3	0.0619902	Immunoglobulin superfamily member 8 OS=Homo sapiens OX=9606 GN=IGSF8 PE=1 SV=1
Q969S9	0	0.5	1	0.0218228	Ribosome-releasing factor 2, mitochondrial OS=Homo sapiens OX=9606 GN=GFM2 PE=1 SV=1
Q96AX2	0	0.5	1	0.116592	Ras-related protein Rab-37 OS=Homo sapiens OX=9606 GN=RAB37 PE=1 SV=3
Q96CX2	0	0.5	2	0.0707692	BTB/POZ domain-containing protein KCTD12 OS=Homo sapiens OX=9606 GN=KCTD12 PE=1 SV=1
Q96DR8	0	0.5	1	0.1	Mucin-like protein 1 OS=Homo sapiens OX=9606 GN=MUCL1 PE=1 SV=1
Q96EU7	0	0.5	1	0.0314465	C1GALT1-specific chaperone 1 OS=Homo sapiens OX=9606 GN=C1GALT1C1 PE=1 SV=1
Q96EY5	0	0.5	2	0.128205	Multivesicular body subunit 12A OS=Homo sapiens OX=9606 GN=MVB12A PE=1 SV=1
Q96FE7	0	0.5	3	0.125475	Phosphoinositide-3-kinase-interacting protein 1 OS=Homo sapiens OX=9606 GN=PIK3IP1 PE=1 SV=2
Q96GD3	0	0.5	2	0.05	Polycomb protein SCMH1 OS=Homo sapiens OX=9606 GN=SCMH1 PE=1 SV=1
Q96HE7	0	0.5	1	0.0299145	ERO1-like protein alpha OS=Homo sapiens OX=9606 GN=ERO1A PE=1 SV=2
Q96HR9	0	0.5	1	0.0616114	Receptor expression-enhancing protein 6 OS=Homo sapiens OX=9606 GN=REEP6 PE=1 SV=2
Q96ID5	0	0.5	4	0.130621	Immunoglobulin superfamily member 21 OS=Homo sapiens OX=9606 GN=IGSF21 PE=2 SV=1
Q96IY4	0	0.5	7	0.264775	Carboxypeptidase B2 OS=Homo sapiens OX=9606 GN=CPB2 PE=1 SV=2
Q96JJ6	0	0.5	1	0.0366242	Junctophilin-4 OS=Homo sapiens OX=9606 GN=JPH4 PE=2 SV=2
Q96JQ0	0	0.5	2	0.0121286	Protocadherin-16 OS=Homo sapiens OX=9606 GN=DCHS1 PE=1 SV=1
Q96KP4	0	0.5	9	0.311579	Cytosolic non-specific dipeptidase OS=Homo sapiens OX=9606 GN=CNDP2 PE=1 SV=2
Q96MD7	0	0.5	2	0.251397	Uncharacterized protein C9orf85 OS=Homo sapiens OX=9606 GN=C9orf85 PE=1 SV=1
Q96N23	0	0.5	1	0.00226098	Cilia- and flagella-associated protein 54 OS=Homo sapiens OX=9606 GN=CFAP54 PE=2 SV=3
Q96NE9	0	0.5	1	0.0337621	FERM domain-containing protein 6 OS=Homo sapiens OX=9606 GN=FRMD6 PE=1 SV=1
Q96NY7	0	0.5	2	0.0625	Chloride intracellular channel protein 6 OS=Homo sapiens OX=9606 GN=CLIC6 PE=2 SV=3
Q96NY8	0	0.5	1	0.0254902	Nectin-4 OS=Homo sapiens OX=9606 GN=NECTIN4 PE=1 SV=1
Q96P70	0	0.5	1	0.0268972	Importin-9 OS=Homo sapiens OX=9606 GN=IPO9 PE=1 SV=3
Q96PC2	0	0.5	1	0.112195	Inositol hexakisphosphate kinase 3 OS=Homo sapiens OX=9606 GN=IP6K3 PE=1 SV=2
Q96TC7	0	0.5	1	0.0489362	Regulator of microtubule dynamics protein 3 OS=Homo sapiens OX=9606 GN=RMDN3 PE=1 SV=2
Q99102	0	0.5	5	0.0387275	Mucin-4 OS=Homo sapiens OX=9606 GN=MUC4 PE=1 SV=4
Q99436	0	0.5	2	0.216606	Proteasome subunit beta type-7 OS=Homo sapiens OX=9606 GN=PSMB7 PE=1 SV=1
Q99523	-1.83383	0.5	8	0.131167	Sortilin OS=Homo sapiens OX=9606 GN=SORT1 PE=1 SV=3
Q99536	0.969	0.5	10	0.338422	Synaptic vesicle membrane protein VAT-1 homolog OS=Homo sapiens OX=9606 GN=VAT1 PE=1 SV=2
Q99538	0	0.5	5	0.210162	Legumain OS=Homo sapiens OX=9606 GN=LGMN PE=1 SV=1
Q99541	0	0.5	5	0.167048	Perilipin-2 OS=Homo sapiens OX=9606 GN=PLIN2 PE=1 SV=2
Q99584	0	0.5	1	0.112245	Protein S100-A13 OS=Homo sapiens OX=9606 GN=S100A13 PE=1 SV=1
Q99683	0	0.5	1	0.0291121	Mitogen-activated protein kinase kinase kinase 5 OS=Homo sapiens OX=9606 GN=MAP3K5 PE=1 SV=1
Q99685	0	0.5	3	0.155116	Monoglyceride lipase OS=Homo sapiens OX=9606 GN=MGLL PE=1 SV=2
Q99714	0	0.5	1	0.045977	3-hydroxyacyl-CoA dehydrogenase type-2 OS=Homo sapiens OX=9606 GN=HSD17B10 PE=1 SV=3
Q99715	0	0.5	1	0.00457068	Collagen alpha-1(XII) chain OS=Homo sapiens OX=9606 GN=COL12A1 PE=1 SV=2
Q99828	0	0.5	8	0.455497	Calcium and integrin-binding protein 1 OS=Homo sapiens OX=9606 GN=CIB1 PE=1 SV=4
Q99829	0	0.5	1	0.0372439	Copine-1 OS=Homo sapiens OX=9606 GN=CPNE1 PE=1 SV=1
Q99832	0	0.5	1	0.0497238	T-complex protein 1 subunit eta OS=Homo sapiens OX=9606 GN=CCT7 PE=1 SV=2
Q99988	0	0.5	2	0.0844156	Growth/differentiation factor 15 OS=Homo sapiens OX=9606 GN=GDF15 PE=1 SV=3
Q9BRF8	0	0.5	1	0.0350318	Serine/threonine-protein phosphatase CPPED1 OS=Homo sapiens OX=9606 GN=CPPED1 PE=1 SV=3
Q9BRK5	0	0.5	4	0.21547	45 kDa calcium-binding protein OS=Homo sapiens OX=9606 GN=SDF4 PE=1 SV=1
Q9BS26	0	0.5	1	0.0197044	Endoplasmic reticulum resident protein 44 OS=Homo sapiens OX=9606 GN=ERP44 PE=1 SV=1
Q9BTY2	0	0.5	3	0.0877944	Plasma alpha-L-fucosidase OS=Homo sapiens OX=9606 GN=FUCA2 PE=1 SV=2
Q9BUF7	0	0.5	1	0.141667	Protein crumbs homolog 3 OS=Homo sapiens OX=9606 GN=CRB3 PE=1 SV=3
Q9BW04	0	0.5	1	0.0366057	Specifically androgen-regulated gene protein OS=Homo sapiens OX=9606 GN=SARG PE=1 SV=2
Q9BX84	0	0.5	1	0.012364	Transient receptor potential cation channel subfamily M member 6 OS=Homo sapiens OX=9606 GN=TRPM6 PE=1 SV=2
Q9BXD5	0	0.5	1	0.034375	N-acetylneuraminate lyase OS=Homo sapiens OX=9606 GN=NPL PE=1 SV=1
Q9BXI6	0	0.5	1	0.0216535	TBC1 domain family member 10A OS=Homo sapiens OX=9606 GN=TBC1D10A PE=1 SV=1
Q9BXR6	0	0.5	1	0.0175747	Complement factor H-related protein 5 OS=Homo sapiens OX=9606 GN=CFHR5 PE=1 SV=1
Q9BY76	0	0.5	2	0.0270936	Angiopoietin-related protein 4 OS=Homo sapiens OX=9606 GN=ANGPTL4 PE=1 SV=2
Q9BYE2	0	0.5	1	0.0204778	Transmembrane protease serine 13 OS=Homo sapiens OX=9606 GN=TMPRSS13 PE=2 SV=4
Q9BZC7	0	0.5	1	0.00410678	ATP-binding cassette sub-family A member 2 OS=Homo sapiens OX=9606 GN=ABCA2 PE=1 SV=3
Q9C0H2	0	0.5	2	0.0363289	Protein tweety homolog 3 OS=Homo sapiens OX=9606 GN=TTYH3 PE=1 SV=3
Q9GZX9	0	0.5	1	0.0672646	Twisted gastrulation protein homolog 1 OS=Homo sapiens OX=9606 GN=TWSG1 PE=1 SV=1
Q9H008	0	0.5	1	0.0444444	Phospholysine phosphohistidine inorganic pyrophosphate phosphatase OS=Homo sapiens OX=9606 GN=LHPP PE=1 SV=2
Q9H0J4	0	0.5	1	0.0126278	Glutamine-rich protein 2 OS=Homo sapiens OX=9606 GN=QRICH2 PE=1 SV=1
Q9H0R4	0	0.5	1	0.0810811	Haloacid dehalogenase-like hydrolase domain-containing protein 2 OS=Homo sapiens OX=9606 GN=HDHD2 PE=1 SV=1
Q9H173	0	0.5	3	0.0672451	Nucleotide exchange factor SIL1 OS=Homo sapiens OX=9606 GN=SIL1 PE=1 SV=1
Q9H190	0	0.5	2	0.113014	Syntenin-2 OS=Homo sapiens OX=9606 GN=SDCBP2 PE=1 SV=2
Q9H223	0	0.5	1	0.0240296	EH domain-containing protein 4 OS=Homo sapiens OX=9606 GN=EHD4 PE=1 SV=1
Q9H299	-0.6811	0.5	3	0.516129	SH3 domain-binding glutamic acid-rich-like protein 3 OS=Homo sapiens OX=9606 GN=SH3BGRL3 PE=1 SV=1
Q9H2B4	0	0.5	1	0.0185449	Sulfate anion transporter 1 OS=Homo sapiens OX=9606 GN=SLC26A1 PE=1 SV=2
Q9H2E6	0	0.5	1	0.0320388	Semaphorin-6A OS=Homo sapiens OX=9606 GN=SEMA6A PE=1 SV=2
Q9H4A4	0	0.5	3	0.0846154	Aminopeptidase B OS=Homo sapiens OX=9606 GN=RNPEP PE=1 SV=2
Q9H4D0	0	0.5	4	0.0209424	Calsyntenin-2 OS=Homo sapiens OX=9606 GN=CLSTN2 PE=1 SV=2
Q9H6K1	0	0.5	1	0.0604027	Uncharacterized protein C6orf106 OS=Homo sapiens OX=9606 GN=C6orf106 PE=1 SV=2
Q9H6S3	0	0.5	2	0.0909091	Epidermal growth factor receptor kinase substrate 8-like protein 2 OS=Homo sapiens OX=9606 GN=EPS8L2 PE=1 SV=2
Q9H9B1	0	0.5	1	0.0100154	Histone-lysine N-methyltransferase EHMT1 OS=Homo sapiens OX=9606 GN=EHMT1 PE=1 SV=4
Q9H9Q2	0	0.5	1	0.0681818	COP9 signalosome complex subunit 7b OS=Homo sapiens OX=9606 GN=COPS7B PE=1 SV=1
Q9HAS3	0	0.5	2	0.0390738	Solute carrier family 28 member 3 OS=Homo sapiens OX=9606 GN=SLC28A3 PE=1 SV=1
Q9HCG8	0	0.5	1	0.0176211	Pre-mRNA-splicing factor CWC22 homolog OS=Homo sapiens OX=9606 GN=CWC22 PE=1 SV=3
Q9HCU4	0	0.5	2	0.0126582	Cadherin EGF LAG seven-pass G-type receptor 2 OS=Homo sapiens OX=9606 GN=CELSR2 PE=1 SV=1
Q9HCY8	0	0.5	3	0.25	Protein S100-A14 OS=Homo sapiens OX=9606 GN=S100A14 PE=1 SV=1
Q9HDC9	-0.6736	0.5	1	0.0216346	Adipocyte plasma membrane-associated protein OS=Homo sapiens OX=9606 GN=APMAP PE=1 SV=2
Q9NPH3	0	0.5	1	0.0157895	Interleukin-1 receptor accessory protein OS=Homo sapiens OX=9606 GN=IL1RAP PE=1 SV=2
Q9NQ36	0	0.5	4	0.0630631	Signal peptide, CUB and EGF-like domain-containing protein 2 OS=Homo sapiens OX=9606 GN=SCUBE2 PE=1 SV=2
Q9NQ79	0	0.5	5	0.131619	Cartilage acidic protein 1 OS=Homo sapiens OX=9606 GN=CRTAC1 PE=1 SV=2
Q9NQ84	0	0.5	1	0.0294785	G-protein coupled receptor family C group 5 member C OS=Homo sapiens OX=9606 GN=GPRC5C PE=1 SV=2
Q9NQQ7	0	0.5	1	0.0246575	Solute carrier family 35 member C2 OS=Homo sapiens OX=9606 GN=SLC35C2 PE=1 SV=2
Q9NRA1	0	0.5	1	0.0376812	Platelet-derived growth factor C OS=Homo sapiens OX=9606 GN=PDGFC PE=1 SV=2
Q9NVE4	0	0.5	1	0.0235571	Coiled-coil domain-containing protein 87 OS=Homo sapiens OX=9606 GN=CCDC87 PE=1 SV=2
Q9NVS9	0	0.5	1	0.0727969	Pyridoxine-5'-phosphate oxidase OS=Homo sapiens OX=9606 GN=PNPO PE=1 SV=1
Q9NW75	0	0.5	1	0.0416667	G patch domain-containing protein 2 OS=Homo sapiens OX=9606 GN=GPATCH2 PE=1 SV=1
Q9NWT6	0	0.5	1	0.0487106	Hypoxia-inducible factor 1-alpha inhibitor OS=Homo sapiens OX=9606 GN=HIF1AN PE=1 SV=2
Q9NX78	0	0.5	1	0.0565771	Transmembrane protein 260 OS=Homo sapiens OX=9606 GN=TMEM260 PE=1 SV=3
Q9NY47	0	0.5	1	0.0191304	Voltage-dependent calcium channel subunit alpha-2/delta-2 OS=Homo sapiens OX=9606 GN=CACNA2D2 PE=1 SV=2
Q9NYF5	0	0.5	1	0.0284153	Protein FAM13B OS=Homo sapiens OX=9606 GN=FAM13B PE=1 SV=2
Q9NYQ8	0	0.5	3	0.011037	Protocadherin Fat 2 OS=Homo sapiens OX=9606 GN=FAT2 PE=1 SV=2
Q9NYU2	0	0.5	3	0.0411576	UDP-glucose:glycoprotein glucosyltransferase 1 OS=Homo sapiens OX=9606 GN=UGGT1 PE=1 SV=3
Q9NZ71	0	0.5	1	0.0147662	Regulator of telomere elongation helicase 1 OS=Homo sapiens OX=9606 GN=RTEL1 PE=1 SV=2
Q9NZC2	0	0.5	2	0.152174	Triggering receptor expressed on myeloid cells 2 OS=Homo sapiens OX=9606 GN=TREM2 PE=1 SV=1
Q9NZM1	0	0.5	2	0.0140708	Myoferlin OS=Homo sapiens OX=9606 GN=MYOF PE=1 SV=1
Q9NZQ8	0	0.5	1	0.0223176	Transient receptor potential cation channel subfamily M member 5 OS=Homo sapiens OX=9606 GN=TRPM5 PE=2 SV=1
Q9P2B4	0	0.5	1	0.0469484	CTTNBP2 N-terminal-like protein OS=Homo sapiens OX=9606 GN=CTTNBP2NL PE=1 SV=2
Q9P2K2	0	0.5	1	0.0109091	Thioredoxin domain-containing protein 16 OS=Homo sapiens OX=9606 GN=TXNDC16 PE=1 SV=4
Q9P2X0	0	0.5	1	0.130435	Dolichol-phosphate mannosyltransferase subunit 3 OS=Homo sapiens OX=9606 GN=DPM3 PE=1 SV=2
Q9UBI6	0	0.5	1	0.222222	Guanine nucleotide-binding protein G(I)/G(S)/G(O) subunit gamma-12 OS=Homo sapiens OX=9606 GN=GNG12 PE=1 SV=3
Q9UBP9	0	0.5	1	0.0394737	PTB domain-containing engulfment adapter protein 1 OS=Homo sapiens OX=9606 GN=GULP1 PE=1 SV=1
Q9UBQ7	0	0.5	1	0.0762195	Glyoxylate reductase/hydroxypyruvate reductase OS=Homo sapiens OX=9606 GN=GRHPR PE=1 SV=1
Q9UBR2	2.33	0.5	6	0.247525	Cathepsin Z OS=Homo sapiens OX=9606 GN=CTSZ PE=1 SV=1
Q9UBX5	0	0.5	2	0.0446429	Fibulin-5 OS=Homo sapiens OX=9606 GN=FBLN5 PE=1 SV=1
Q9UBX7	0	0.5	3	0.195035	Kallikrein-11 OS=Homo sapiens OX=9606 GN=KLK11 PE=1 SV=2
Q9UD71	0	0.5	2	0.215686	Protein phosphatase 1 regulatory subunit 1B OS=Homo sapiens OX=9606 GN=PPP1R1B PE=1 SV=2
Q9UEW8	0	0.5	1	0.0458716	STE20/SPS1-related proline-alanine-rich protein kinase OS=Homo sapiens OX=9606 GN=STK39 PE=1 SV=3
Q9UGM3	-1.0088	0.5	2	0.0120182	Deleted in malignant brain tumors 1 protein OS=Homo sapiens OX=9606 GN=DMBT1 PE=1 SV=2
Q9UGT4	0	0.5	9	0.203163	Sushi domain-containing protein 2 OS=Homo sapiens OX=9606 GN=SUSD2 PE=1 SV=1
Q9UH65	0	0.5	2	0.0153846	Switch-associated protein 70 OS=Homo sapiens OX=9606 GN=SWAP70 PE=1 SV=1
Q9UHD0	0	0.5	3	0.225989	Interleukin-19 OS=Homo sapiens OX=9606 GN=IL19 PE=1 SV=2
Q9UHL4	-0.11005	0.5	7	0.191057	Dipeptidyl peptidase 2 OS=Homo sapiens OX=9606 GN=DPP7 PE=1 SV=3
Q9UI12	0	0.5	1	0.0331263	V-type proton ATPase subunit H OS=Homo sapiens OX=9606 GN=ATP6V1H PE=1 SV=1
Q9UJ70	0	0.5	7	0.296512	N-acetyl-D-glucosamine kinase OS=Homo sapiens OX=9606 GN=NAGK PE=1 SV=4
Q9UJJ9	0	0.5	3	0.2	N-acetylglucosamine-1-phosphotransferase subunit gamma OS=Homo sapiens OX=9606 GN=GNPTG PE=1 SV=1
Q9UKS6	0	0.5	2	0.0542453	Protein kinase C and casein kinase substrate in neurons protein 3 OS=Homo sapiens OX=9606 GN=PACSIN3 PE=1 SV=2
Q9UKT4	0	0.5	1	0.0357942	F-box only protein 5 OS=Homo sapiens OX=9606 GN=FBXO5 PE=1 SV=1
Q9ULK4	0	0.5	1	0.00438596	Mediator of RNA polymerase II transcription subunit 23 OS=Homo sapiens OX=9606 GN=MED23 PE=1 SV=2
Q9ULV4	0	0.5	7	0.225738	Coronin-1C OS=Homo sapiens OX=9606 GN=CORO1C PE=1 SV=1
Q9ULZ3	0	0.5	3	0.158974	Apoptosis-associated speck-like protein containing a CARD OS=Homo sapiens OX=9606 GN=PYCARD PE=1 SV=2
Q9UM47	0	0.5	3	0.0202499	Neurogenic locus notch homolog protein 3 OS=Homo sapiens OX=9606 GN=NOTCH3 PE=1 SV=2
Q9UN76	0	0.5	1	0.0202492	Sodium- and chloride-dependent neutral and basic amino acid transporter B(0+) OS=Homo sapiens OX=9606 GN=SLC6A14 PE=2 SV=1
Q9UNW1	0	0.5	5	0.174538	Multiple inositol polyphosphate phosphatase 1 OS=Homo sapiens OX=9606 GN=MINPP1 PE=1 SV=1
Q9UPX8	0	0.5	1	0.0129252	SH3 and multiple ankyrin repeat domains protein 2 OS=Homo sapiens OX=9606 GN=SHANK2 PE=1 SV=3
Q9UQB8	0	0.5	1	0.0235507	Brain-specific angiogenesis inhibitor 1-associated protein 2 OS=Homo sapiens OX=9606 GN=BAIAP2 PE=1 SV=1
Q9UQC9	0	0.5	4	0.068929	Calcium-activated chloride channel regulator 2 OS=Homo sapiens OX=9606 GN=CLCA2 PE=1 SV=2
Q9Y287	0	0.5	3	0.203008	Integral membrane protein 2B OS=Homo sapiens OX=9606 GN=ITM2B PE=1 SV=1
Q9Y2B0	0	0.5	1	0.10989	Protein canopy homolog 2 OS=Homo sapiens OX=9606 GN=CNPY2 PE=1 SV=1
Q9Y4L1	0	0.5	7	0.107107	Hypoxia up-regulated protein 1 OS=Homo sapiens OX=9606 GN=HYOU1 PE=1 SV=1
Q9Y5W5	0	0.5	1	0.0343008	Wnt inhibitory factor 1 OS=Homo sapiens OX=9606 GN=WIF1 PE=1 SV=3
Q9Y5Z4	0	0.5	1	0.0731707	Heme-binding protein 2 OS=Homo sapiens OX=9606 GN=HEBP2 PE=1 SV=1
Q9Y624	0.8418	0.5	1	0.0367893	Junctional adhesion molecule A OS=Homo sapiens OX=9606 GN=F11R PE=1 SV=1
Q9Y646	0	0.5	1	0.0466102	Carboxypeptidase Q OS=Homo sapiens OX=9606 GN=CPQ PE=1 SV=1
Q9Y678	0	0.5	1	0.0148741	Coatomer subunit gamma-1 OS=Homo sapiens OX=9606 GN=COPG1 PE=1 SV=1
Q9Y696	0	0.5	7	0.347826	Chloride intracellular channel protein 4 OS=Homo sapiens OX=9606 GN=CLIC4 PE=1 SV=4
Q9Y6I8	0	0.5	1	0.0424528	Peroxisomal membrane protein 4 OS=Homo sapiens OX=9606 GN=PXMP4 PE=1 SV=3
P08174	-0.4556	0.500491	12	0.427822	Complement decay-accelerating factor OS=Homo sapiens OX=9606 GN=CD55 PE=1 SV=4
A0A075B6Q5	0.9602	0.501138	7	0.347458	Immunoglobulin heavy variable 3-64 OS=Homo sapiens OX=9606 GN=IGHV3-64 PE=3 SV=1
Q14956	1.40351	0.501393	24	0.176573	Transmembrane glycoprotein NMB OS=Homo sapiens OX=9606 GN=GPNMB PE=1 SV=2
O14498	-1.16908	0.501754	11	0.404206	Immunoglobulin superfamily containing leucine-rich repeat protein OS=Homo sapiens OX=9606 GN=ISLR PE=2 SV=1
P05362	-0.62404	0.50208	14	0.296992	Intercellular adhesion molecule 1 OS=Homo sapiens OX=9606 GN=ICAM1 PE=1 SV=2
P25774	-1.4812	0.502167	7	0.256798	Cathepsin S OS=Homo sapiens OX=9606 GN=CTSS PE=1 SV=3
P21926	0	0.502848	4	0.184211	CD9 antigen OS=Homo sapiens OX=9606 GN=CD9 PE=1 SV=4
P07108	0	0.50334	3	0.505747	Acyl-CoA-binding protein OS=Homo sapiens OX=9606 GN=DBI PE=1 SV=2
O43291	0.3779	0.503924	3	0.0674603	Kunitz-type protease inhibitor 2 OS=Homo sapiens OX=9606 GN=SPINT2 PE=1 SV=2
P07498	2.21373	0.537808	68	0.543956	Kappa-casein OS=Homo sapiens OX=9606 GN=CSN3 PE=1 SV=3
P47989	1.05678	0.541692	60	0.416354	Xanthine dehydrogenase/oxidase OS=Homo sapiens OX=9606 GN=XDH PE=1 SV=4
P55058	0.0378	0.552988	17	0.288032	Phospholipid transfer protein OS=Homo sapiens OX=9606 GN=PLTP PE=1 SV=1; Additional IDs concatenated into MaxParsimony group: P09104, P13929
P15291	-0.0409167	0.556104	14	0.374372	Beta-1,4-galactosyltransferase 1 OS=Homo sapiens OX=9606 GN=B4GALT1 PE=1 SV=5
P02649	-0.0573368	0.556388	39	0.681388	Apolipoprotein E OS=Homo sapiens OX=9606 GN=APOE PE=1 SV=1
Q12841	0.560971	0.56043	14	0.327922	Follistatin-related protein 1 OS=Homo sapiens OX=9606 GN=FSTL1 PE=1 SV=1
P43251	-0.388025	0.56915	12	0.198895	Biotinidase OS=Homo sapiens OX=9606 GN=BTD PE=1 SV=2
P61769	0.30246	0.570179	28	0.605042	Beta-2-microglobulin OS=Homo sapiens OX=9606 GN=B2M PE=1 SV=1
Q6UX71	-0.550425	0.575172	6	0.10586	Plexin domain-containing protein 2 OS=Homo sapiens OX=9606 GN=PLXDC2 PE=1 SV=1
P10253	-0.6029	0.580576	10	0.158613	Lysosomal alpha-glucosidase OS=Homo sapiens OX=9606 GN=GAA PE=1 SV=4
P47710	1.44687	0.580658	70	0.740541	Alpha-S1-casein OS=Homo sapiens OX=9606 GN=CSN1S1 PE=1 SV=1
P98160	0.9865	0.582416	22	0.0617171	Basement membrane-specific heparan sulfate proteoglycan core protein OS=Homo sapiens OX=9606 GN=HSPG2 PE=1 SV=4
O00462	0.222433	0.584456	15	0.215017	Beta-mannosidase OS=Homo sapiens OX=9606 GN=MANBA PE=2 SV=3
A0A0J9YX35	0.282475	0.584461	4	0.188034	Immunoglobulin heavy variable 3-64D OS=Homo sapiens OX=9606 GN=IGHV3-64D PE=3 SV=1
Q02487	-1.3334	0.589387	4	0.0665927	Desmocollin-2 OS=Homo sapiens OX=9606 GN=DSC2 PE=1 SV=1
A0A0B4J1X5	1.02467	0.589743	3	0.350427	Immunoglobulin heavy variable 3-74 OS=Homo sapiens OX=9606 GN=IGHV3-74 PE=3 SV=1
P09237	0.69	0.594405	6	0.348315	Matrilysin OS=Homo sapiens OX=9606 GN=MMP7 PE=1 SV=1
A0A0B4J1U7	-1.67843	0.596528	7	0.396694	Immunoglobulin heavy variable 6-1 OS=Homo sapiens OX=9606 GN=IGHV6-1 PE=3 SV=1
Q16851	0	0.597263	10	0.324803	UTP--glucose-1-phosphate uridylyltransferase OS=Homo sapiens OX=9606 GN=UGP2 PE=1 SV=5
O15394	-2.33	0.597271	9	0.149343	Neural cell adhesion molecule 2 OS=Homo sapiens OX=9606 GN=NCAM2 PE=1 SV=2
Q02818	0	0.597271	9	0.212581	Nucleobindin-1 OS=Homo sapiens OX=9606 GN=NUCB1 PE=1 SV=4
Q92485	0	0.599635	6	0.195604	Acid sphingomyelinase-like phosphodiesterase 3b OS=Homo sapiens OX=9606 GN=SMPDL3B PE=1 SV=2
P22079	-0.866325	0.604315	13	0.276685	Lactoperoxidase OS=Homo sapiens OX=9606 GN=LPO PE=1 SV=2
O94985	0	0.604324	10	0.141692	Calsyntenin-1 OS=Homo sapiens OX=9606 GN=CLSTN1 PE=1 SV=1
P01877	-0.0870869	0.606371	161	0.667647	Immunoglobulin heavy constant alpha 2 OS=Homo sapiens OX=9606 GN=IGHA2 PE=1 SV=4
P11279	2.33	0.606852	6	0.122302	Lysosome-associated membrane glycoprotein 1 OS=Homo sapiens OX=9606 GN=LAMP1 PE=1 SV=3
P27918	-0.9281	0.60848	6	0.176972	Properdin OS=Homo sapiens OX=9606 GN=CFP PE=1 SV=2
Q86SQ4	0	0.60848	6	0.0638821	Adhesion G-protein coupled receptor G6 OS=Homo sapiens OX=9606 GN=ADGRG6 PE=1 SV=3
O43505	-1.3661	0.611103	6	0.190361	Beta-1,4-glucuronyltransferase 1 OS=Homo sapiens OX=9606 GN=B4GAT1 PE=1 SV=1
P01780	0.0006	0.613175	7	0.358974	Immunoglobulin heavy variable 3-7 OS=Homo sapiens OX=9606 GN=IGHV3-7 PE=1 SV=2
Q8N5I2	0	0.615905	4	0.147806	Arrestin domain-containing protein 1 OS=Homo sapiens OX=9606 GN=ARRDC1 PE=1 SV=1
P13284	-1.2903	0.616759	5	0.304	Gamma-interferon-inducible lysosomal thiol reductase OS=Homo sapiens OX=9606 GN=IFI30 PE=1 SV=3
A0A075B6S5	0.5863	0.617841	4	0.401709	Immunoglobulin kappa variable 1-27 OS=Homo sapiens OX=9606 GN=IGKV1-27 PE=3 SV=1; Additional IDs concatenated into MaxParsimony group: P01597, P01593, P0DP09, P01611, P01601, A0A0C4DH67, A0A087WSZ0, A0A075B6S4, A0A0B4J1Z2
Q8IZJ3	-1.9902	0.618537	6	0.0647215	C3 and PZP-like alpha-2-macroglobulin domain-containing protein 8 OS=Homo sapiens OX=9606 GN=CPAMD8 PE=1 SV=2
A0A0C4DH68	0.00815	0.621444	11	0.533333	Immunoglobulin kappa variable 2-24 OS=Homo sapiens OX=9606 GN=IGKV2-24 PE=3 SV=1; Additional IDs concatenated into MaxParsimony group: P06310, A0A075B6P5, A0A0A0MRZ7, P01614, A2NJV5
P04179	0.48632	0.634376	11	0.531532	Superoxide dismutase [Mn], mitochondrial OS=Homo sapiens OX=9606 GN=SOD2 PE=1 SV=3
Q15904	-1.8433	0.640775	6	0.229787	V-type proton ATPase subunit S1 OS=Homo sapiens OX=9606 GN=ATP6AP1 PE=1 SV=2
O95436	-0.6921	0.644115	3	0.113043	Sodium-dependent phosphate transport protein 2B OS=Homo sapiens OX=9606 GN=SLC34A2 PE=1 SV=3
P05186	-1.6785	0.644115	4	0.166031	Alkaline phosphatase, tissue-nonspecific isozyme OS=Homo sapiens OX=9606 GN=ALPL PE=1 SV=4
P23280	1.1637	0.644937	12	0.402597	Carbonic anhydrase 6 OS=Homo sapiens OX=9606 GN=CA6 PE=1 SV=3
P61550	0	0.651486	6	0.123003	Endogenous retrovirus group S71 member 1 Env polyprotein OS=Homo sapiens OX=9606 GN=ERVS71-1 PE=2 SV=1
A0A075B6I0	2.33	0.651516	2	0.147541	Immunoglobulin lambda variable 8-61 OS=Homo sapiens OX=9606 GN=IGLV8-61 PE=3 SV=7
P35052	-1.3186	0.651516	3	0.0698925	Glypican-1 OS=Homo sapiens OX=9606 GN=GPC1 PE=1 SV=2
Q12860	0	0.651516	3	0.0353635	Contactin-1 OS=Homo sapiens OX=9606 GN=CNTN1 PE=1 SV=1
Q08431	0.806089	0.6545	22	0.5323	Lactadherin OS=Homo sapiens OX=9606 GN=MFGE8 PE=1 SV=2
P0CG30	-2.1703	0.655084	3	0.106557	Glutathione S-transferase theta-2B OS=Homo sapiens OX=9606 GN=GSTT2B PE=1 SV=1
Q14508	0.2565	0.65619	17	0.677419	WAP four-disulfide core domain protein 2 OS=Homo sapiens OX=9606 GN=WFDC2 PE=1 SV=2
Q562R1	0	0.6562	1	0.0478723	Beta-actin-like protein 2 OS=Homo sapiens OX=9606 GN=ACTBL2 PE=1 SV=2
Q96DA0	0.686	0.663818	9	0.480769	Zymogen granule protein 16 homolog B OS=Homo sapiens OX=9606 GN=ZG16B PE=1 SV=3
Q2I0M4	0	0.665159	3	0.0958084	Leucine-rich repeat-containing protein 26 OS=Homo sapiens OX=9606 GN=LRRC26 PE=1 SV=2
Q9H9H4	0	0.669008	2	0.154386	Vacuolar protein sorting-associated protein 37B OS=Homo sapiens OX=9606 GN=VPS37B PE=1 SV=1
Q15782	0.53374	0.669274	12	0.417949	Chitinase-3-like protein 2 OS=Homo sapiens OX=9606 GN=CHI3L2 PE=1 SV=1
P15328	0.3318	0.672031	7	0.385214	Folate receptor alpha OS=Homo sapiens OX=9606 GN=FOLR1 PE=1 SV=3
P14314	0	0.683296	3	0.0890152	Glucosidase 2 subunit beta OS=Homo sapiens OX=9606 GN=PRKCSH PE=1 SV=2
Q9HB40	0	0.683296	3	0.106195	Retinoid-inducible serine carboxypeptidase OS=Homo sapiens OX=9606 GN=SCPEP1 PE=1 SV=1
Q9Y5Y6	0	0.683296	3	0.0643275	Suppressor of tumorigenicity 14 protein OS=Homo sapiens OX=9606 GN=ST14 PE=1 SV=2
O43653	-1.181	0.6875	1	0.0813008	Prostate stem cell antigen OS=Homo sapiens OX=9606 GN=PSCA PE=1 SV=1
O75629	1.4665	0.6875	1	0.0954545	Protein CREG1 OS=Homo sapiens OX=9606 GN=CREG1 PE=1 SV=1
P08195	0	0.6875	1	0.0190476	4F2 cell-surface antigen heavy chain OS=Homo sapiens OX=9606 GN=SLC3A2 PE=1 SV=3
Q9Y4D7	-2.2046	0.695742	9	0.0846753	Plexin-D1 OS=Homo sapiens OX=9606 GN=PLXND1 PE=1 SV=3
P05814	1.16393	0.697006	194	0.845133	Beta-casein OS=Homo sapiens OX=9606 GN=CSN2 PE=1 SV=4
P16671	1.2196	0.701619	12	0.256356	Platelet glycoprotein 4 OS=Homo sapiens OX=9606 GN=CD36 PE=1 SV=2
Q6PCB0	-0.0774	0.702289	3	0.121348	von Willebrand factor A domain-containing protein 1 OS=Homo sapiens OX=9606 GN=VWA1 PE=1 SV=1
P34096	0	0.709087	2	0.163265	Ribonuclease 4 OS=Homo sapiens OX=9606 GN=RNASE4 PE=1 SV=3
Q01459	-2.1078	0.709087	6	0.212987	Di-N-acetylchitobiase OS=Homo sapiens OX=9606 GN=CTBS PE=1 SV=1
Q9H2A7	0	0.709087	2	0.0551181	C-X-C motif chemokine 16 OS=Homo sapiens OX=9606 GN=CXCL16 PE=2 SV=4
O75882	-0.15959	0.719128	32	0.243527	Attractin OS=Homo sapiens OX=9606 GN=ATRN PE=1 SV=2
P07339	-0.689315	0.719223	41	0.541262	Cathepsin D OS=Homo sapiens OX=9606 GN=CTSD PE=1 SV=1
Q14118	-0.922533	0.719297	6	0.118436	Dystroglycan OS=Homo sapiens OX=9606 GN=DAG1 PE=1 SV=2
O00560	-0.5697	0.726024	14	0.59396	Syntenin-1 OS=Homo sapiens OX=9606 GN=SDCBP PE=1 SV=1
O00468	0.708767	0.726256	17	0.140784	Agrin OS=Homo sapiens OX=9606 GN=AGRN PE=1 SV=5
P07858	0.2863	0.72762	20	0.498525	Cathepsin B OS=Homo sapiens OX=9606 GN=CTSB PE=1 SV=3
P19440	-0.8951	0.729299	6	0.0931459	Glutathione hydrolase 1 proenzyme OS=Homo sapiens OX=9606 GN=GGT1 PE=1 SV=2; Additional IDs concatenated into MaxParsimony group: A6NGU5, P36268, Q14390, B5MD39, Q9BX51
P36269	-0.8974	0.74015	3	0.105802	Glutathione hydrolase 5 proenzyme OS=Homo sapiens OX=9606 GN=GGT5 PE=1 SV=2
P17900	-0.9684	0.741256	11	0.585492	Ganglioside GM2 activator OS=Homo sapiens OX=9606 GN=GM2A PE=1 SV=4
P45877	-1.7336	0.742703	3	0.146226	Peptidyl-prolyl cis-trans isomerase C OS=Homo sapiens OX=9606 GN=PPIC PE=1 SV=1
Q9HAT2	-1.839	0.746675	6	0.231358	Sialate O-acetylesterase OS=Homo sapiens OX=9606 GN=SIAE PE=1 SV=1
A0A087WSY4	0	0.75	1	0.059322	Immunoglobulin heavy variable 4-30-2 OS=Homo sapiens OX=9606 GN=IGHV4-30-2 PE=3 SV=1
A6NMN3	0	0.75	1	0.0600707	Protein FAM170B OS=Homo sapiens OX=9606 GN=FAM170B PE=1 SV=1
Q14697	0	0.75	10	0.165254	Neutral alpha-glucosidase AB OS=Homo sapiens OX=9606 GN=GANAB PE=1 SV=3
Q14703	0	0.75	1	0.0237643	Membrane-bound transcription factor site-1 protease OS=Homo sapiens OX=9606 GN=MBTPS1 PE=1 SV=1
Q9HB63	0	0.75	1	0.0302548	Netrin-4 OS=Homo sapiens OX=9606 GN=NTN4 PE=1 SV=2
Q99519	-1.0313	0.753481	2	0.086747	Sialidase-1 OS=Homo sapiens OX=9606 GN=NEU1 PE=1 SV=1
P03973	-0.82715	0.760096	14	0.333333	Antileukoproteinase OS=Homo sapiens OX=9606 GN=SLPI PE=1 SV=2
Q06828	0	0.764564	5	0.132979	Fibromodulin OS=Homo sapiens OX=9606 GN=FMOD PE=1 SV=2
O14638	-1.8741	0.777275	17	0.197714	Ectonucleotide pyrophosphatase/phosphodiesterase family member 3 OS=Homo sapiens OX=9606 GN=ENPP3 PE=1 SV=2
P13987	0.0734333	0.780701	13	0.359375	CD59 glycoprotein OS=Homo sapiens OX=9606 GN=CD59 PE=1 SV=1
O75356	-1.5032	0.784488	11	0.348131	Ectonucleoside triphosphate diphosphohydrolase 5 OS=Homo sapiens OX=9606 GN=ENTPD5 PE=1 SV=1
Q16651	-0.0274583	0.790983	31	0.539359	Prostasin OS=Homo sapiens OX=9606 GN=PRSS8 PE=1 SV=1
P24821	0.384396	0.809839	119	0.529305	Tenascin OS=Homo sapiens OX=9606 GN=TNC PE=1 SV=3
Q9NRN5	0	0.813551	3	0.0763547	Olfactomedin-like protein 3 OS=Homo sapiens OX=9606 GN=OLFML3 PE=2 SV=1
O00584	-0.63496	0.817458	13	0.492188	Ribonuclease T2 OS=Homo sapiens OX=9606 GN=RNASET2 PE=1 SV=2
P49908	-0.5585	0.826186	4	0.104987	Selenoprotein P OS=Homo sapiens OX=9606 GN=SELENOP PE=1 SV=3
P10451	0.504261	0.828656	62	0.464968	Osteopontin OS=Homo sapiens OX=9606 GN=SPP1 PE=1 SV=1
O15296	0	0.829926	2	0.0281065	Arachidonate 15-lipoxygenase B OS=Homo sapiens OX=9606 GN=ALOX15B PE=1 SV=3
Q14515	0	0.829926	7	0.167169	SPARC-like protein 1 OS=Homo sapiens OX=9606 GN=SPARCL1 PE=1 SV=2
P12830	0.4892	0.835094	17	0.231293	Cadherin-1 OS=Homo sapiens OX=9606 GN=CDH1 PE=1 SV=3
P61626	-0.471455	0.836832	36	0.648649	Lysozyme C OS=Homo sapiens OX=9606 GN=LYZ PE=1 SV=1
P54802	0	0.838365	18	0.273217	Alpha-N-acetylglucosaminidase OS=Homo sapiens OX=9606 GN=NAGLU PE=1 SV=2
Q14019	0.1755	0.856566	6	0.478873	Coactosin-like protein OS=Homo sapiens OX=9606 GN=COTL1 PE=1 SV=3
P07996	-0.166422	0.862976	27	0.320513	Thrombospondin-1 OS=Homo sapiens OX=9606 GN=THBS1 PE=1 SV=2; Additional IDs concatenated into MaxParsimony group: P35442
P00709	0.966265	0.86384	110	0.866197	Alpha-lactalbumin OS=Homo sapiens OX=9606 GN=LALBA PE=1 SV=1
Q8NFU4	-1.8911	0.873184	12	0.364706	Follicular dendritic cell secreted peptide OS=Homo sapiens OX=9606 GN=FDCSP PE=1 SV=1
Q9H497	0	0.875	1	0.0403023	Torsin-3A OS=Homo sapiens OX=9606 GN=TOR3A PE=1 SV=1; Additional IDs concatenated into MaxParsimony group: O14657
P55774	0	0.878647	3	0.247191	C-C motif chemokine 18 OS=Homo sapiens OX=9606 GN=CCL18 PE=1 SV=1
P08236	-1.15484	0.881585	34	0.427035	Beta-glucuronidase OS=Homo sapiens OX=9606 GN=GUSB PE=1 SV=2; Additional IDs concatenated into MaxParsimony group: O94818, Q96MY1
O60888	-0.348567	0.882471	6	0.329609	Protein CutA OS=Homo sapiens OX=9606 GN=CUTA PE=1 SV=2
O00391	0.156954	0.913458	33	0.420348	Sulfhydryl oxidase 1 OS=Homo sapiens OX=9606 GN=QSOX1 PE=1 SV=3
P25311	-0.415528	0.925868	148	0.845638	Zinc-alpha-2-glycoprotein OS=Homo sapiens OX=9606 GN=AZGP1 PE=1 SV=2
P36222	0.459223	0.92619	30	0.556136	Chitinase-3-like protein 1 OS=Homo sapiens OX=9606 GN=CHI3L1 PE=1 SV=2
P10909	-0.575632	0.926439	124	0.634744	Clusterin OS=Homo sapiens OX=9606 GN=CLU PE=1 SV=1
P11684	-1.26905	0.932099	6	0.208791	Uteroglobin OS=Homo sapiens OX=9606 GN=SCGB1A1 PE=1 SV=1
P07602	-0.615215	0.933859	32	0.387405	Prosaposin OS=Homo sapiens OX=9606 GN=PSAP PE=1 SV=2
Q13231	-1.56789	0.938309	42	0.746781	Chitotriosidase-1 OS=Homo sapiens OX=9606 GN=CHIT1 PE=1 SV=1
P01762	-0.7988	0.948114	2	0.324786	Immunoglobulin heavy variable 3-11 OS=Homo sapiens OX=9606 GN=IGHV3-11 PE=1 SV=2
Q9HC84	-0.477355	0.949877	66	0.124262	Mucin-5B OS=Homo sapiens OX=9606 GN=MUC5B PE=1 SV=3; Additional IDs concatenated into MaxParsimony group: P98088
O00592	0.0738333	0.952553	6	0.103943	Podocalyxin OS=Homo sapiens OX=9606 GN=PODXL PE=1 SV=2
Q12805	-1.10087	0.959574	18	0.385396	EGF-containing fibulin-like extracellular matrix protein 1 OS=Homo sapiens OX=9606 GN=EFEMP1 PE=1 SV=2
P28799	-1.09107	0.964354	12	0.202361	Granulins OS=Homo sapiens OX=9606 GN=GRN PE=1 SV=2
P80303	-1.47795	0.965607	17	0.369048	Nucleobindin-2 OS=Homo sapiens OX=9606 GN=NUCB2 PE=1 SV=3
P23284	-1.7847	0.966664	9	0.314815	Peptidyl-prolyl cis-trans isomerase B OS=Homo sapiens OX=9606 GN=PPIB PE=1 SV=2
Q9UBP4	0	0.973531	2	0.0657143	Dickkopf-related protein 3 OS=Homo sapiens OX=9606 GN=DKK3 PE=1 SV=2
P08582	-0.317025	0.984965	41	0.54336	Melanotransferrin OS=Homo sapiens OX=9606 GN=MELTF PE=1 SV=2
P19835	-0.293993	0.991566	74	0.479416	Bile salt-activated lipase OS=Homo sapiens OX=9606 GN=CEL PE=1 SV=3
P08294	-0.509577	0.9924	19	0.616667	Extracellular superoxide dismutase [Cu-Zn] OS=Homo sapiens OX=9606 GN=SOD3 PE=1 SV=2
P15144	-0.869967	0.994568	100	0.530507	Aminopeptidase N OS=Homo sapiens OX=9606 GN=ANPEP PE=1 SV=4
Q86UK0	-1.33253	0.995427	16	0.0504817	ATP-binding cassette sub-family A member 12 OS=Homo sapiens OX=9606 GN=ABCA12 PE=1 SV=3
P12273	-0.31625	0.998064	104	0.773973	Prolactin-inducible protein OS=Homo sapiens OX=9606 GN=PIP PE=1 SV=1
P22897	-0.967511	0.998682	81	0.45467	Macrophage mannose receptor 1 OS=Homo sapiens OX=9606 GN=MRC1 PE=1 SV=1
P05090	-0.602115	0.99985	105	0.925926	Apolipoprotein D OS=Homo sapiens OX=9606 GN=APOD PE=1 SV=1
Q9Y6R7	0.156596	0.999979	92	0.242183	IgGFc-binding protein OS=Homo sapiens OX=9606 GN=FCGBP PE=1 SV=3
P02788	-0.22945	1	422	0.887324	Lactotransferrin OS=Homo sapiens OX=9606 GN=LTF PE=1 SV=6
aThe Avg Log Fold Protein column displays the average Log2 of the fold values of each peptide. When the XIC was obtained only from the diseased or the control sample for all peptides that mapped a protein, an Avg Log Fold Protein "0" was recorded.
bStouffer's p-value obtained from all independent peptide p-values mapping to a particular protein.
cThe # of peptides refers to the number of peptides considered for the calculation of the Stouffer's p-value.
dThe Sequence coverage was calculated considering all peptides mapping to a particular protein.
eThe Protein description reflects the UniProt description.

## Sheet: PeptideReport
Supplemental Table 1: List of all 1,227 proteins and the respective peptides statistically evaluated after paired comparisons of NAF samples from breast cancer patients
#S	Accession number	Avg Log Fold Proteina	Stouffer's p-valueb	# of peptidesc	Sequence coveraged	Protein descriptione
#P	Peptide sequence	Avg Log Foldf	Is peptide uniqueg	p-valueh	Charge state	2i	1	5	3	10	4	6	7	8	9
S	P01023	1.33382	« 0.05	171	0.685889	Alpha-2-macroglobulin OS=Homo sapiens OX=9606 GN=A2M PE=1 SV=3; Additional IDs concatenated into MaxParsimony group: P20742
P	PFFGQVR	0	True	0.5	2	0	0	0	-	0	0	0	-	+	0
P	PASHAHLR	0	True	0.5	2	0	0	0	0	0	0	0	0	+	0
P	HVLIYLDK	0	True	0.5	2	0	0	0	0	0	0	0	0	+	0
P	GCFYQQVK	0	True	0.5	2	0	0	0	0	0	0	0	0	+	0
P	TGTHGLLVK	2.0095	True	0.2266	2	0	-	+	11.7919	+	0	0	-	+	3.22416
P	GIPFFGQVR	0	True	0.5	2	0	0	0	0	0	0	0	0	0	-
P	TGTHGLLVK	0.5661	True	0.1445	3	0	0.358731	5.05011	12.2431	+	0	+	0.273577	+	2.86731
P	TVLQDVPVR	0	True	0.25	2	0	0	0	0	0	0	0	0	+	+
P	FEVQVTVPK	0.5042	True	0.0898	2	1.95542	1.56497	+	2.2109	+	-	2.982	0.284508	+	0
P	SIYKPGQTVK	1.1132	True	0.0312	2	0	0	+	2.00118	0	0	+	0	+	2.33857
P	LSFYYLIMAK	0	True	0.5	2	0	0	0	0	0	0	0	-	+	0
P	FTVLQDVPVR	0	True	0.25	2	0	0	0	0	0	0	+	0	+	0
P	SIYKPGQTVK	0	True	0.5	3	0	0	0	0	0	0	0	0	+	0
P	QGIPFFGQVR	1.6683	True	0.0625	2	2.01156	0	+	3.07541	0	0	7.77885	-	+	3.28097
P	GHFSISIPVK	1.3516	True	0.0625	3	1.75496	0	0	1.91992	0	+	+	-	+	4.93204
P	GHFSISIPVK	1.6006	True	0.0352	2	2.24501	0	+	1.62902	0	+	5.10011	-	+	4.59968
P	IGYLNTGYQR	0	True	0.5	2	0	0	0	0	0	0	0	0	0	-
P	QTVSWAVTPK	0.9576	True	0.1094	2	0	0	0	1.67832	0	+	+	-	+	2.24738
P	SLPASHAHLR	0	True	0.5	2	0	0	0	0	0	0	0	-	+	0
P	SHGCFYQQVK	0.8967	True	0.0625	2	0	0	0	1.86186	0	0	+	0	+	+
P	YDVENCLANK	1.0037	True	0.0625	2	2.08735	0	+	1.85196	0	0	6.85996	0.62493	+	2.66834
P	AFALAGNQDK	0	True	0.5	2	0	0	0	0	0	0	0	0	0	+
P	NALFCLESAWK	0.8057	True	0.2266	2	1.53319	0	+	0.487444	0	0	11.0654	-	+	2.48467
P	AIGYLNTGYQR	0.7057	True	0.0352	2	+	0	+	1.90308	0	+	6.4203	0.0765198	+	3.71742
P	HVEEPHTETVR	0	True	0.25	3	0	0	+	0	0	0	0	0	0	+
P	HVEEPHTETVR	0	True	0.5	2	0	0	0	0	0	0	0	0	0	+
P	QFSFPLSSEPF	0	True	0.5	2	0	0	0	0	0	0	0	0	+	0
P	SASNMAIVDVK	0	True	0.25	2	0	0	0	+	0	0	0	0	0	+
P	LPPNVVEESAR	0.5852	True	0.0352	2	1.66245	0	+	1.83274	0	+	9.90139	0.113819	+	2.49453
P	SVHWERPQKPK	0	True	0.5	2	0	0	0	0	0	0	0	0	+	0
P	DMYSFLEDMGLK	0	True	0.5	2	0	0	0	0	0	0	0	-	0	0
P	HYDGSYSTFGER	1.5467	True	0.0625	2	2.65716	0	+	0	0	+	6.7853	-	+	1.86637
P	PVPGHVTVSICR	0	True	0.5	2	0	0	0	0	0	0	0	0	+	0
P	PVPGHVTVSICR	0.6595	True	0.1094	3	+	0	0	1.57957	0	0	+	-	+	+
P	YNILPEKEEFPF	0	True	0.5	2	+	-	0	0	0	0	0	0	0	-
P	NEDSLVFVQTDK	0.3148	True	0.2266	2	0	0.610506	0	2.01192	0	+	6.98534	0.0780503	+	2.42422
P	VTAAPQSVCALR	0	True	0.5	3	0	0	0	0	0	0	0	0	+	0
P	HYDGSYSTFGER	1.8988	True	0.5	3	0	0	0	2.76557	0	0	5.21744	-	+	-
P	VTAAPQSVCALR	-0.0261	True	0.2266	2	0	0	+	1.88783	+	0	-	0.138399	+	2.52267
P	QISLSVSYTGSR	0	True	0.5	2	0	0	0	0	0	0	0	0	+	0
P	ASVSVLGDILGS	0	True	0.5	2	0	0	0	0	0	0	0	0	+	0
P	VHVEEPHTETVR	0	True	0.5	3	+	-	0	-	0	0	+	0	0	+
P	EQAPHCICANGR	0	True	0.5	3	0	0	0	0	0	0	0	0	0	+
P	EQAPHCICANGR	0	True	0.125	2	0	0	0	+	0	0	0	0	+	+
P	VHVEEPHTETVR	0	True	0.5	2	0	0	0	-	0	0	0	0	0	0
P	DNSVHWERPQKPK	0.9754	True	0.0625	2	0	0	0	1.59293	0	0	2.4269	0	+	+
P	DNSVHWERPQKPK	1.3596	True	0.1094	3	0	0	+	0	0	+	2.38227	-	+	2.76437
P	LVHVEEPHTETVR	1.8472	True	0.3125	2	0	0	0	3.59801	0	0	+	-	+	0
P	LVHVEEPHTETVR	1.6094	True	0.0625	3	0	0	+	3.05132	0	+	+	-	+	+
P	LVHVEEPHTETVR	1.5478	True	0.1094	4	0	0	0	+	0	+	+	-	+	2.92362
P	YNILPEKEEFPFA	1.7777	True	0.5	2	0	-	0	-	0	0	0	0	0	3.42867
P	LVHVEEPHTETVRK	0	True	0.5	4	0	0	0	0	0	0	0	-	0	0
P	KDNSVHWERPQKPK	2.33	True	0.0625	3	0	0	0	0	0	0	5.42085	+	+	+
P	KDNSVHWERPQKPK	1.2798	True	0.125	2	0	0	0	0	0	0	+	0	+	2.42813
P	KDNSVHWERPQKPK	0	True	0.5	4	0	0	0	0	0	0	0	0	0	+
P	TEVSSNHVLIYLDK	1.856	True	0.1875	2	0	0	+	0	0	0	+	-	+	3.62008
P	IAQWQSFQLEGGLK	1.9934	True	0.1094	2	0	0	+	0	0	+	9.05815	-	+	3.15315
P	TEHPFTVEEFVLPK	1.256	True	0.0625	2	1.74024	0	+	1.88036	0	0	4.58257	-	+	2.16973
P	SPSQSLPASHAHLR	0	True	0.5	2	0	0	0	0	0	0	0	-	0	0
P	GKPVPGHVTVSICR	0	True	0.5	3	0	0	0	-	0	0	+	-	+	+
P	TEHPFTVEEFVLPK	0.9388	True	0.0625	3	0	0	+	2.18306	0	4.19444	13.5802	0.0339141	+	2.82728
P	VTGEGCVYLQTSLK	1.9259	True	0.3125	2	0	0	0	0	0	0	+	-	+	3.79981
P	SPSQSLPASHAHLR	0	True	0.5	3	0	0	0	0	0	0	0	-	0	0
P	SFPLSSEPFQGSYK	0	True	0.25	2	0	0	0	0	0	0	0	0	+	+
P	AVLPTGDVIGDSAK	0	True	0.5	2	0	0	0	0	0	0	0	0	0	+
P	TEVSSNHVLIYLDK	0.2433	True	0.0625	3	0	0	+	1.65838	0	+	+	0.0429364	+	5.52935
P	IAQWQSFQLEGGLK	0	True	0.5	3	0	0	0	-	0	0	0	-	+	0
P	SSSNEEVMFLTVQVK	0	True	0.3125	2	0	0	0	+	0	0	0	-	+	+
P	VDLSFSPSQSLPASH	0	True	0.5	2	0	0	0	0	0	0	0	0	+	0
P	SSTQDTVVALHALSK	0	True	0.5	2	0	0	0	0	0	0	0	0	+	0
P	AAQVTIQSSGTFSSK	2.33	True	0.1094	2	0	0	+	0	0	+	6.38695	-	+	6.74672
P	ALLAYAFALAGNQDK	1.4554	True	0.1875	2	0	0	0	1.73965	0	0	6.24367	-	+	2.3579
P	ALLAYAFALAGNQDK	0	True	0.1875	3	0	0	0	+	0	0	+	-	+	+
P	KYFPETWIWDLVVVN	0	True	0.25	2	0	0	0	0	0	0	+	0	+	0
P	DTVIKPLLVEPEGLEK	1.381	True	0.1875	2	0	0	+	0	0	0	+	-	+	2.60451
P	FSGQLNSHGCFYQQVK	0.8724	True	0.1875	2	0	0	0	1.83076	0	0	+	-	+	+
P	FSGQLNSHGCFYQQVK	2.33	True	0.1094	3	0	0	+	9.38618	0	0	7.10165	-	+	6.22514
P	DTVIKPLLVEPEGLEK	0.6558	True	0.0195	3	1.55648	0	+	2.04043	+	+	11.0679	0.0385367	+	3.05608
P	QFSFPLSSEPFQGSYK	1.4977	True	0.0625	3	0	0	0	2.82395	0	0	+	0	+	+
P	QFSFPLSSEPFQGSYK	0.7439	True	0.0625	2	0	0	+	2.78842	0	+	6.48385	0.0536295	+	2.82106
P	ALLAYAFALAGNQDKR	0	True	0.5	3	0	0	0	0	0	0	0	-	0	+
P	VDLSFSPSQSLPASHAH	0.7819	True	0.0625	3	0	0	0	1.71945	0	0	+	0	+	+
P	SLLCPSGGEVSEELSLK	2.123	True	0.0625	2	0	0	0	+	0	0	+	0	+	4.35613
P	KDTVIKPLLVEPEGLEK	1.2017	True	0.0625	3	0	0	0	1.96602	0	0	+	0	+	2.69088
P	AHTSFQISLSVSYTGSR	0	True	0.5	3	0	0	0	0	0	0	0	0	+	0
P	VDLSFSPSQSLPASHAH	0	True	0.5	2	0	0	0	0	0	0	0	0	+	0
P	VSVQLEASPAFLAVPVEK	1.4723	True	0.0352	2	0	0	+	1.78134	+	+	10.379	-	+	2.38486
P	VSVQLEASPAFLAVPVEK	1.1545	True	0.1875	3	0	0	0	1.92584	0	0	+	-	+	2.57322
P	SLFTDLEAENDVLHCVAF	0.7496	True	0.0625	3	0	0	0	1.68137	0	0	+	0	+	+
P	SLFTDLEAENDVLHCVAF	0.5095	True	0.3438	2	0	0	+	1.62964	0	0	10.2355	-	+	0.352094
P	LLIYAVLPTGDVIGDSAK	1.7805	True	0.1094	2	0	0	14.229	1.92849	0	+	6.51433	-	0	2.85718
P	YSDASDCHGEDSQAFCEK	2.33	True	0.125	2	0	0	0	5.6119	0	0	+	0	+	0
P	LLIYAVLPTGDVIGDSAK	1.1816	True	0.1875	3	0	0	0	2.06786	0	0	+	-	+	2.48803
P	YSDASDCHGEDSQAFCEK	1.9136	True	0.0625	3	0	0	0	2.82302	0	0	6.41483	0	+	+
P	LLLQQVSLPELPGEYSMK	0	True	0.5	2	0	0	0	0	0	0	0	-	0	0
P	ITIALLEIPLTVTHPVVR	1.3132	True	0.125	3	0	0	0	+	0	0	0	0	+	2.48499
P	PQYMVLVPSLLHTETTEK	0	True	0.5	3	0	0	0	0	0	0	0	0	+	0
P	HNVYINGITYTPVSSTNEK	0	True	0.25	3	0	0	0	+	0	0	0	0	+	0
P	TQTVQAHYILNGGTLLGLK	0	True	0.5	3	0	0	0	0	0	0	0	0	+	0
P	KYSDASDCHGEDSQAFCEK	2.0229	True	0.1875	4	0	0	0	3.28478	0	0	5.98944	-	+	+
P	KYSDASDCHGEDSQAFCEK	1.7727	True	0.125	2	0	0	0	3.41696	0	0	+	0	+	0
P	VDLSFSPSQSLPASHAHLR	0	True	0.5	2	0	0	0	0	0	0	0	-	+	+
P	VDLSFSPSQSLPASHAHLR	1.5043	True	0.1094	3	0	0	+	1.60052	0	0	+	-	+	6.29691
P	VDLSFSPSQSLPASHAHLR	2.33	True	0.1094	4	0	0	0	+	0	+	+	-	+	6.45523
P	VSNQTLSLFFTVLQDVPVR	1.8991	True	0.1094	2	0	0	+	3.7297	0	0	+	-	+	+
P	VSNQTLSLFFTVLQDVPVR	2.0813	True	0.1445	3	-	0	+	4.35079	0	+	12.0889	-	+	3.46466
P	VSNQTLSLFFTVLQDVPVR	0	True	0.5	4	0	0	0	0	0	0	0	0	+	0
P	KYSDASDCHGEDSQAFCEK	0.5218	True	0.3125	3	0	0	0	2.95961	0	0	6.39669	0	+	0.191262
P	LHTEAQIQEEGTVVELTGR	0.403	True	0.5	2	0	0	0	0.563177	0	0	+	-	+	3.10439
P	HNVYINGITYTPVSSTNEK	1.3186	True	0.0625	2	0	0	0	1.78908	0	0	+	0	+	3.47751
P	LHTEAQIQEEGTVVELTGR	1.1508	True	0.0352	3	0	+	+	+	0	+	+	-	+	2.22038
P	SAGVAEVGVTVPDTITEWK	0	True	0.5	2	0	0	0	-	0	0	+	0	+	0
P	AYIFIDEAHITQALIWLSQR	1.6194	True	0.0625	3	0	0	+	8.4955	0	+	1.7302	-	+	3.3338
P	DENFHPLNELIPLVYIQDPK	1.089	True	0.1875	3	0	0	0	2.12734	0	0	+	-	+	+
P	EEFPFALGVQTLPQTCDEPK	0	True	0.25	3	0	0	0	0	0	0	+	0	+	0
P	AYIFIDEAHITQALIWLSQR	0	True	0.5	2	0	0	0	+	0	0	0	-	+	0
P	DLTGFPGPLNDQDNEDCINR	2.1436	True	0.1875	3	0	0	0	3.88305	0	0	7.51724	-	+	+
P	AYIFIDEAHITQALIWLSQR	0	True	0.125	4	0	0	0	+	0	0	0	0	+	+
P	VSEEHEEAHHTAYLVFSPSK	0	True	0.25	3	0	0	0	+	0	0	0	0	0	+
P	LTAQPAPTSEDLTSATNIVK	1.9564	True	0.3125	2	0	0	0	0	0	0	7.56037	-	+	2.99571
P	EEFPFALGVQTLPQTCDEPK	0	True	0.0625	2	0	0	0	+	0	0	+	0	+	+
P	DLTGFPGPLNDQDNEDCINR	0	True	0.0312	2	0	0	+	+	0	0	+	0	+	+
P	VYDYYETDEFAIAEYNAPCSK	1.8588	True	0.1875	2	0	0	0	1.9369	0	0	8.65059	-	+	4.89944
P	SPCYGYQWVSEEHEEAHHTAY	0	True	0.5	3	0	0	0	0	0	0	0	0	+	0
P	VYDYYETDEFAIAEYNAPCSK	0.8111	True	0.1875	3	0	0	0	1.88474	0	0	9.98379	0.0324405	+	6.26228
P	ETTFNSLLCPSGGEVSEELSLK	1.5596	True	0.3125	3	0	0	0	0	0	0	+	-	+	2.94769
P	SLFTDLEAENDVLHCVAFAVPK	0.4404	True	0.1719	3	1.69511	0.630673	+	1.96187	+	-	4.46287	0.0389803	+	3.35395
P	ETTFNSLLCPSGGEVSEELSLK	1.0332	True	0.1094	2	0	0	+	1.55836	0	0	+	-	+	2.68753
P	SLFTDLEAENDVLHCVAFAVPK	1.1117	True	0.0625	2	+	0	+	1.61409	0	0	+	-	+	2.89316
P	SVSGKPQYMVLVPSLLHTETTEK	0	True	0.5	3	0	0	0	0	0	0	0	-	+	+
P	VGFYESDVM(+15.994900)GR	1.5215	True	0.125	2	0	0	0	2.87087	0	0	+	0	+	0
P	QQNAQGGFSSTQDTVVALHALSK	1.4061	True	0.0352	3	1.76826	0	+	2.09158	0	+	7.21737	-	+	2.65239
P	QQNAQGGFSSTQDTVVALHALSK	0	True	0.5	2	0	0	0	0	0	0	0	-	+	+
P	SASNM(+15.994900)AIVDVK	0	True	0.5	2	0	0	0	0	0	0	0	0	+	0
P	VVSMDENFHPLNELIPLVYIQDPK	0	True	0.1875	3	0	0	0	+	0	+	0	-	+	+
P	VLLAYLTAQPAPTSEDLTSATNIVK	1.3645	True	0.5	2	0	0	0	-	0	0	0	0	+	2.57483
P	VLLAYLTAQPAPTSEDLTSATNIVK	1.3026	True	0.3125	3	0	0	0	0	0	0	+	-	+	2.4668
P	SDIAPVARLLIYAVLPTGDVIGDSAK	0	True	0.1875	3	0	0	0	+	0	0	+	-	+	+
P	YNILPEKEEFPFALGVQTLPQTCDEPK	0	True	0.25	4	0	0	0	+	0	0	0	0	+	0
P	AVDQSVLLMKPDAELSASSVYNLLPEK	0	True	0.1875	3	0	0	0	+	0	0	+	-	+	+
P	YNILPEKEEFPFALGVQTLPQTCDEPK	2.2507	True	0.1875	3	0	0	+	0	0	0	6.69097	-	+	4.50453
P	SSSNEEVM(+15.994900)FLTVQVK	0	True	0.5	2	0	0	0	0	0	0	0	0	+	0
P	SPCYGYQWVSEEHEEAHHTAYLVFSPSK	1.6859	True	0.1094	4	1.57415	0	+	0	0	0	7.56144	-	+	4.20806
P	SPCYGYQWVSEEHEEAHHTAYLVFSPSK	2.044	True	0.3125	3	0	0	0	0	0	0	+	-	+	4.12374
P	SPCYGYQWVSEEHEEAHHTAYLVFSPSK	1.3571	True	0.1094	5	+	0	0	1.61651	0	0	+	-	+	4.05942
P	TAQEGDHGSHVYTKALLAYAFALAGNQDK	0	True	0.5	3	0	0	0	0	0	0	0	0	0	0
P	YDVENCLANKVDLSFSPSQSLPASHAHLR	0	True	0.5	4	0	0	0	0	0	0	0	-	0	0
P	YDVENCLANKVDLSFSPSQSLPASHAHLR	0	True	0.5	5	0	0	0	0	0	0	0	-	0	0
P	DRSPCYGYQWVSEEHEEAHHTAYLVFSPSK	0	True	0.5	5	0	0	0	0	0	0	0	-	+	0
P	GGVEDEVTLSAYITIALLEIPLTVTHPVVR	2.33	True	0.1875	4	0	0	+	7.45993	0	0	0	-	+	5.54237
P	GGVEDEVTLSAYITIALLEIPLTVTHPVVR	0.6779	True	0.1719	3	0.657366	0.394121	+	6.75745	+	+	+	-	+	6.67019
P	LLLQQVSLPELPGEYSM(+15.994900)K	0	True	0.5	3	0	0	0	0	0	0	0	0	+	0
P	QQNAQGGFSSTQDTVVALHALSKYGAATFTR	0	True	0.5	4	0	0	0	0	0	0	0	-	+	0
P	YFPETWIWDLVVVNSAGVAEVGVTVPDTITEWK	0	True	0.5	3	0	0	0	0	0	0	0	-	0	0
P	YFPETWIWDLVVVNSAGVAEVGVTVPDTITEWK	0	True	0.5	4	0	0	0	0	0	0	0	-	0	0
P	TEVSSNHVLIYLDKVSNQTLSLFFTVLQDVPVR	0	True	0.5	4	0	0	0	0	0	0	0	-	+	0
P	ETTFNSLLCPSGGEVSEELSLKLPPNVVEESAR	0	True	0.5	3	0	0	0	0	0	0	0	-	0	0
P	KYFPETWIWDLVVVNSAGVAEVGVTVPDTITEWK	0	True	0.5	4	0	0	0	0	0	0	0	-	+	0
P	KYFPETWIWDLVVVNSAGVAEVGVTVPDTITEWK	-0.7409	True	0.5	3	0	0	0	0.59837	0	0	+	-	+	+
P	VVSM(+15.994900)DENFHPLNELIPLVYIQDPK	0	True	0.5	3	0	0	0	0	0	0	0	0	+	0
P	DTVIKPLLVEPEGLEKETTFNSLLCPSGGEVSEELSLK	0	True	0.5	4	0	0	0	0	0	0	0	-	0	0
P	DTVIKPLLVEPEGLEKETTFNSLLCPSGGEVSEELSLK	0	True	0.5	3	0	0	0	0	0	0	0	-	0	0
P	AVDQSVLLM(+15.994900)KPDAELSASSVYNLLPEK	0	True	0.25	3	0	0	0	0	0	0	0	0	+	+
P	KDTVIKPLLVEPEGLEKETTFNSLLCPSGGEVSEELSLK	0	True	0.5	4	0	0	0	0	0	0	0	-	0	0
P	NQGNTWLTAFVLKTFAQARAYIFIDEAHITQALIWLSQR	0	True	0.5	5	0	0	0	0	0	0	0	-	0	0
P	SSGSLLNNAIKGGVEDEVTLSAYITIALLEIPLTVTHPVVR	0	True	0.5	3	0	0	0	0	0	0	0	-	0	0
P	SSGSLLNNAIKGGVEDEVTLSAYITIALLEIPLTVTHPVVR	0	True	0.5	4	0	0	0	+	0	0	0	-	+	0
P	APVGHFYEPQAPSAEVEMTSYVLLAYLTAQPAPTSEDLTSATNIVK	0	True	0.3125	5	0	0	0	+	0	0	0	-	+	+
P	APVGHFYEPQAPSAEVEMTSYVLLAYLTAQPAPTSEDLTSATNIVK	0	True	0.5	4	0	0	0	0	0	0	+	-	0	0
P	DTVIKPLLVEPEGLEKETTFNSLLCPSGGEVSEELSLKLPPNVVEESAR	0	True	0.5	5	0	0	0	0	0	0	0	-	0	0
P	APVGHFYEPQAPSAEVEM(+15.994900)TSYVLLAYLTAQPAPTSEDLTSATNIVK	0	True	0.5	4	0	0	0	+	0	0	0	-	+	0
S	P04114	1.28569	« 0.05	233	0.484988	Apolipoprotein B-100 OS=Homo sapiens OX=9606 GN=APOB PE=1 SV=2
P	PALHFK	0	True	0.5	2	0	0	0	0	0	0	0	0	+	0
P	NYQLYK	0	True	0.5	2	0	0	0	0	-	0	0	0	0	0
P	NIFNFK	0	True	0.125	2	0	0	+	+	0	0	0	0	+	0
P	FIIPGLK	1.9679	True	0.3438	2	0	0	+	3.91194	-	0	+	-	+	0
P	SLWDFLK	0	True	0.5	2	0	0	+	0	-	0	+	-	+	0
P	TPALHFK	0	True	0.0625	2	0	0	+	+	0	0	+	0	+	0
P	INPLALK	0	True	0.125	2	0	0	+	+	0	0	0	0	+	0
P	DFSLWEK	0	True	0.5	2	0	0	0	0	0	0	0	0	+	0
P	ITLPDFR	1.1711	True	0.1094	2	0	0	+	2.25181	0	+	+	-	+	0
P	LSLPDFK	0	True	0.125	2	0	0	+	+	0	0	0	0	+	0
P	AQIPILR	0	True	0.5	2	0	0	+	0	0	0	0	0	0	0
P	LHVAGNLK	0	True	0.5	2	0	0	+	0	0	0	0	0	0	0
P	LTLDIQNK	-1.1018	True	0.5	2	0	0	0	0.46593	-	0	+	0	+	0
P	IGVELTGR	0	True	0.125	2	0	0	+	0	0	0	+	0	+	0
P	QIDDIDVR	0	True	0.125	2	0	0	+	+	0	0	0	0	+	0
P	VEDIPLAR	0	True	0.25	2	0	0	0	+	0	0	0	0	+	0
P	SISAALEHK	0	True	0.5	2	0	0	0	0	0	0	0	0	+	0
P	FPEVDVLTK	0	True	0.3125	2	0	0	+	+	0	0	0	-	+	0
P	FRETLEDTR	0	True	0.25	3	0	0	+	+	0	0	0	0	0	0
P	FRETLEDTR	0	True	0.5	2	0	0	0	+	0	0	0	0	0	0
P	LDVTTSIGR	0	True	0.1875	2	0	0	+	+	-	0	+	0	+	0
P	YENYELTLK	0	True	0.25	2	0	0	+	0	0	0	0	0	+	0
P	DNVFDGLVR	0	True	0.125	2	0	0	+	0	0	0	+	0	+	0
P	SLDEHYHIR	0	True	0.25	3	0	0	+	0	0	0	+	0	0	0
P	SLDEHYHIR	0	True	0.5	2	0	0	+	0	0	0	0	0	0	0
P	VSTAFVYTK	1.8067	True	0.125	2	0	0	+	3.49849	0	0	0	0	+	0
P	VQGVEFSHR	0	True	0.125	2	0	0	+	+	0	0	0	0	+	0
P	VQGVEFSHR	0	True	0.25	3	0	0	+	0	0	0	0	0	+	0
P	SISAALEHK	0	True	0.25	3	0	0	+	+	0	0	0	0	0	0
P	SVGFHLPSR	0	True	0.5	2	0	0	0	0	0	0	0	0	+	0
P	NIILPVYDK	0	True	0.125	2	0	0	+	+	0	0	+	0	0	0
P	HINIDQFVR	0	True	0.0625	2	0	0	+	+	0	0	+	0	+	0
P	IPSVQINFK	0	True	0.5	2	0	0	+	-	0	0	+	-	+	0
P	IYSLWEHSTK	0	True	0.5	2	0	0	0	0	0	0	0	0	+	0
P	LAPGELTIIL	0	True	0.1875	2	0	0	0	+	0	+	+	-	+	0
P	LATALSLSNK	0	True	0.125	2	0	0	+	0	0	0	+	0	+	0
P	TGISPLALIK	1.9532	True	0.1094	2	0	0	+	3.8722	0	+	+	-	+	0
P	VLVDHFGYTK	0	True	0.25	2	0	0	+	0	0	0	+	0	0	0
P	KSISAALEHK	0	True	0.0625	3	0	0	+	+	0	0	+	0	+	0
P	KSISAALEHK	0	True	0.125	2	0	0	+	+	0	0	0	0	+	0
P	IDDIWNLEVK	0	True	0.3125	2	0	0	+	0	0	0	+	-	+	0
P	VLVDHFGYTK	0	True	0.5	3	0	0	0	0	0	+	0	-	0	0
P	EVYGFNPEGK	0	True	0.125	2	0	0	+	+	+	0	0	0	0	0
P	SVSATYELQR	0	True	0.5	2	0	0	0	0	0	0	0	0	+	0
P	LTISEQNIQR	0	True	0.25	2	0	0	+	0	0	+	0	0	0	0
P	IISDYHQQFR	0	True	0.5	3	0	0	0	0	0	0	0	0	+	0
P	IISDYHQQFR	0	True	0.5	2	0	0	+	0	0	0	0	0	0	0
P	SPAFTDLHLR	2.33	True	0.1094	3	0	0	+	5.42423	0	+	+	-	+	0
P	EQHLFLPFSYK	0	True	0.5	3	0	0	+	+	-	0	+	-	0	0
P	YHWEHTGLTLR	0	True	0.1094	3	0	0	+	+	+	+	0	-	+	0
P	ALSHAVNNYHK	1.612	True	0.25	2	0	0	+	0	3.05672	0	0	0	0	0
P	ALSHAVNNYHK	0	True	0.25	3	0	0	+	0	+	0	0	0	0	0
P	SEILAHWSPAK	0	True	0.5	2	0	0	+	0	0	0	0	0	0	0
P	SEILAHWSPAK	0	True	0.5	3	0	0	+	-	0	0	+	-	+	0
P	SEYQADYESLR	0	True	0.125	2	0	0	+	0	0	0	+	0	+	0
P	KIISDYHQQFR	0	True	0.5	3	0	0	0	+	-	0	+	0	0	0
P	ATGVLYDYVNK	2.1067	True	0.1094	2	0	0	+	4.30698	0	+	+	-	+	0
P	EQHLFLPFSYK	0	True	0.5	2	0	0	0	0	0	0	0	-	+	0
P	GNVATEISTER	1.0349	True	0.0625	2	0	0	+	2.04897	0	0	+	0	+	0
P	KLTISEQNIQR	1.8022	True	0.0625	3	0	0	+	2.41885	0	+	+	-	11.6889	+
P	SLVTTLNSDLK	0	True	0.25	2	0	0	0	+	0	0	0	0	+	0
P	TGISPLALIKG	0	True	0.5	2	0	0	+	0	0	0	0	0	0	0
P	DLKVEDIPLAR	0	True	0.5	2	0	0	0	0	0	0	0	-	0	0
P	DLKVEDIPLAR	0	True	0.5	3	0	0	0	+	0	0	0	-	+	0
P	EFQVPTFTIPK	1.2193	True	0.1875	2	0	0	+	2.32834	0	0	+	-	+	0
P	ENFAGEATLQR	2.33	True	0.125	2	0	0	0	8.58123	0	0	+	0	+	0
P	TEVIPPLIENR	2.33	True	0.1445	2	0	0	+	+	-	+	+	-	17.1268	+
P	VELEVPQLCSF	1.0929	True	0.0625	2	0	0	+	2.13309	0	0	+	0	+	0
P	KLTISEQNIQR	0.96	True	0.0312	2	0	0	+	1.9453	0	+	+	0	+	0
P	LPYTIITTPPLK	0.6842	True	0.1875	2	0	0	+	1.60683	-	0	+	0	+	0
P	KGNVATEISTER	1.2357	True	0.0625	3	0	0	+	2.35495	0	0	+	0	+	0
P	KGNVATEISTER	1.4859	True	0.0352	2	0	0	+	2.2667	1.92813	+	+	-	13.1279	+
P	NPNGYSFSIPVK	0	True	0.25	2	0	0	0	+	0	0	+	0	0	0
P	QTIIVVLENVQR	0	True	0.5	2	0	0	0	0	0	0	0	0	+	0
P	EVGTVLSQVYSK	-0.6307	True	0.1875	2	0	0	+	+	0.645858	0	+	0	+	0
P	FQFPGKPGIYTR	0	True	0.3125	3	0	0	+	0	-	0	+	0	+	0
P	FSTPEFTILNTF	0	True	0.5	2	0	0	0	-	0	0	0	0	0	0
P	GFEPTLEALFGK	1.6583	True	0.0625	2	0	0	+	3.15651	0	+	+	-	+	+
P	VLADKFIIPGLK	0	True	0.5	3	0	0	0	0	0	0	0	-	0	0
P	LNGEIQALELPQK	0	True	0.5	2	0	0	+	0	0	0	0	0	0	0
P	SVSLPSLDPASAK	0	True	0.3125	2	0	0	0	+	0	+	0	-	+	0
P	WNFYYSPQSSPDK	-1.1188	True	0.1875	2	0	0	+	+	0.46049	0	+	0	+	0
P	GIVIPSFQALTAR	0	True	0.5	2	0	0	+	0	0	0	0	0	0	0
P	AASGTTGTYQEWK	2.0987	True	0.0312	2	0	0	+	3.64877	0	0	+	0	13.5015	+
P	ALVEQGFTVPEIK	0	True	0.5	2	0	0	0	0	0	+	0	-	+	0
P	ILNSEELDIQDLK	0	True	0.5	2	0	0	0	0	0	0	0	0	+	0
P	IAIANIIDEIIEK	0	True	0.25	2	0	0	+	0	0	0	+	0	0	0
P	IAELSATAQEIIK	0.8372	True	0.2266	2	0	0	+	1.78654	-	+	+	-	+	0
P	ITENDIQIALDDAK	0	True	0.5	3	0	0	0	0	0	0	0	0	+	0
P	AHLDIAGSLEGHLR	0	True	0.5	2	0	0	+	0	0	0	0	0	0	0
P	LQDFSDQLSDYYEK	0	True	0.5	2	0	0	+	-	0	0	+	0	0	0
P	AHLDIAGSLEGHLR	2.0081	True	0.1094	3	0	0	+	4.02258	0	+	+	-	+	0
P	LELELRPTGEIEQY	0	True	0.5	2	0	0	0	0	0	0	0	0	+	0
P	VLLDQLGTTISFER	0	True	0.5	2	0	0	+	0	0	0	0	0	0	0
P	ATVAVYLESLQDTK	0	True	0.25	2	0	0	+	0	0	0	+	0	0	0
P	ITENDIQIALDDAK	1.7424	True	0.1875	2	0	0	+	3.34593	0	0	+	-	+	0
P	SFDYHQFVDETNDK	0	True	0.5	2	0	0	+	0	0	0	0	0	0	0
P	VELEVPQLCSFILK	-0.6467	True	0.2266	2	0	0	+	+	0.638751	0	+	-	+	+
P	VELEVPQLCSFILK	0	True	0.5	3	0	0	0	+	0	0	0	-	+	0
P	IVQILPWEQNEQVK	0	True	0.5	3	0	0	0	0	0	0	+	0	0	0
P	WNFYYSPQSSPDKK	0	True	0.0625	3	0	0	0	+	0	+	+	0	+	0
P	WNFYYSPQSSPDKK	0	True	0.25	2	0	0	+	0	0	0	0	0	+	0
P	IVQILPWEQNEQVK	0.6555	True	0.1445	2	-	0	+	1.57518	0	+	+	-	+	+
P	SFDYHQFVDETNDK	0	True	0.25	3	0	0	+	0	0	0	+	0	0	0
P	HLIDSLIDFLNFPR	0	True	0.3125	3	0	0	+	+	-	0	+	0	0	0
P	SGSSTASWIQNVDTK	0	True	0.5	2	0	0	+	0	0	0	0	0	0	0
P	LLSGGNTLHLVSTTK	0	True	0.1094	2	0	0	+	+	+	0	+	-	+	0
P	NLQNNAEWVYQGAIR	0	True	0.5	3	0	0	0	0	0	0	+	-	+	0
P	NLQNNAEWVYQGAIR	0	True	0.5	2	0	0	0	0	0	0	0	-	+	0
P	NIQEYLSILTDPDGK	1.9125	True	0.1094	2	0	0	+	3.76467	0	+	+	-	+	0
P	NIQEYLSILTDPDGK	0	True	0.25	3	0	0	0	+	0	0	0	0	+	0
P	VSALLTPAEQTGTWK	0	True	0.125	2	0	0	+	0	0	0	+	0	+	0
P	ALYWVNGQVPDGVSK	0	True	0.5	2	0	0	0	0	0	0	0	0	+	0
P	ATLYALSHAVNNYHK	0	True	0.0312	3	0	0	+	+	0	+	+	0	+	0
P	LLSGGNTLHLVSTTK	0	True	0.5	3	0	0	0	-	0	0	0	-	+	0
P	TSSFALNLPTLPEVK	1.7856	True	0.1094	2	0	0	+	3.44773	0	+	+	-	+	0
P	IEGNLIFDPNNYLPK	0	True	0.5	2	0	0	0	0	-	0	0	0	0	0
P	IGQDGISTSATTNLK	0.6446	True	0.1875	2	0	0	+	1.56328	0	0	+	-	+	0
P	HSITNPLAVLCEFISQ	0	True	0.5	2	0	0	0	0	0	0	0	0	+	0
P	GIISALLVPPETEEAK	0	True	0.3125	3	0	0	0	+	0	0	+	-	+	0
P	GIISALLVPPETEEAK	1.1796	True	0.1875	2	0	0	0	2.26512	0	+	+	-	+	0
P	SINLPFFETLQEYFER	0	True	0.125	2	0	0	+	0	0	0	+	0	+	0
P	ATFQTPDFIVPLTDLR	0	True	0.75	3	0	0	0	-	0	0	0	-	0	0
P	NLTDFAEQYSIQDWAK	0	True	0.5	2	0	0	+	0	0	0	0	0	0	0
P	ATFQTPDFIVPLTDLR	-0.2942	True	0.3633	2	-	0	+	0.217113	0	+	+	-	+	3.06344
P	DAVEKPQEFTIVAFVK	0	True	0.5	3	0	0	0	0	0	0	+	-	+	0
P	LPQQANDYLNSFNWER	0.6682	True	0.1875	2	0	0	+	1.5891	0	0	+	-	+	0
P	VNWEEEAASGLLTSLK	1.6284	True	0.1094	3	0	0	+	3.09161	0	+	+	-	+	0
P	VNWEEEAASGLLTSLK	1.5663	True	0.1094	2	0	0	+	1.74418	0	+	+	-	14.3931	0
P	LSLESLTSYFSIESSTK	0	True	0.25	3	0	0	+	0	0	0	0	0	+	0
P	EYSGTIASEANTYLNSK	0	True	0.25	2	0	0	0	+	0	0	0	0	+	0
P	SVSDGIAALDLNAVANK	0	True	0.1094	2	0	0	+	+	0	+	+	-	+	0
P	TQFNNNEYSQDLDAYNTK	0	True	0.5	2	0	0	+	0	0	0	0	-	+	0
P	QVFLYPEKDEPTYILNIK	0	True	0.5	2	0	0	+	0	0	0	0	0	0	0
P	IHSGSFQSQVELSNDQEK	2.33	True	0.1094	3	0	0	+	11.4917	0	+	+	-	19.3045	0
P	QVFLYPEKDEPTYILNIK	0.452	True	0.2266	3	0	0	+	2.84082	0.658702	+	+	-	+	0
P	IHSGSFQSQVELSNDQEK	0	True	0.25	2	0	0	+	0	0	0	0	0	+	0
P	FSVPAGIVIPSFQALTAR	0	True	0.5	3	0	0	0	0	0	+	0	0	0	0
P	NHLQLEGLFFTNGEHTSK	0	True	0.5	3	0	0	0	0	0	0	0	0	+	0
P	FSVPAGIVIPSFQALTAR	1.9193	True	0.1094	2	0	0	+	2.84536	0	+	+	-	23.8647	0
P	HSITNPLAVLCEFISQSIK	0	True	0.25	2	0	0	+	0	0	0	0	0	+	0
P	PLSTLISSSQSCQYTLDAK	0	True	0.125	3	0	0	0	+	0	0	+	0	+	0
P	PLSTLISSSQSCQYTLDAK	0	True	0.125	2	0	0	+	0	0	0	+	0	+	0
P	FDHTNSLNIAGLSLDFSSK	0	True	0.5	3	0	0	+	0	0	0	0	0	0	0
P	LPYTIITTPPLKDFSLWEK	0	True	0.5	3	0	0	0	0	0	+	0	-	0	0
P	TFQIPGYTVPVVNVEVSPF	0	True	0.25	2	0	0	0	0	0	0	+	0	+	0
P	ILGEELGFASLHDLQLLGK	0	True	0.0625	2	0	0	+	0	+	0	+	0	+	0
P	ITLIINWLQEALSSASLAH	0	True	0.5	3	0	0	+	0	0	0	0	0	0	0
P	ITLIINWLQEALSSASLAH	0	True	0.5	2	0	0	+	0	0	0	0	0	0	0
P	HSITNPLAVLCEFISQSIK	0	True	0.1875	3	0	0	+	+	0	0	+	-	+	0
P	ILGEELGFASLHDLQLLGK	0	True	0.1875	3	0	0	+	0	0	0	+	-	+	+
P	LLLM(+15.994900)GAR	0	True	0.5	2	0	0	0	0	+	0	0	0	0	0
P	VPSYTLILPSLELPVLHVPR	2.33	True	0.1875	3	0	0	+	11.495	0	+	+	-	0	0
P	VPSYTLILPSLELPVLHVPR	0	True	0.5	2	0	0	0	0	0	0	0	0	0	0
P	YEDGTLSLTSTSDLQSGIIK	0	True	0.5	2	0	0	0	0	0	0	0	-	+	0
P	YTYNYEAESSSGVPGTADSR	0	True	0.5	3	0	0	0	0	0	0	+	0	0	0
P	DKDQEVLLQTFLDDASPGDK	0.7349	True	0.1875	3	0	0	+	1.6643	-	0	+	0	+	0
P	LEIQSQVDSQHVGHSVLTAK	0	True	0.25	4	0	0	+	0	0	0	0	0	+	0
P	DFELPTIIVPEQTIEIPSIK	0	True	0.5	3	0	0	0	-	0	0	0	0	0	0
P	DFELPTIIVPEQTIEIPSIK	0	True	0.75	2	0	0	0	-	-	0	0	0	0	0
P	LEIQSQVDSQHVGHSVLTAK	0	True	0.5	3	0	0	0	0	0	0	0	0	+	0
P	YTYNYEAESSSGVPGTADSR	1.1139	True	0.0312	2	0	0	+	2.16437	0	+	+	0	+	0
P	DFSAEYEEDGKYEGLQEWEGK	0	True	0.5	2	0	0	+	0	0	0	0	0	0	0
P	KYTYNYEAESSSGVPGTADSR	1.3329	True	0.1094	3	0	0	+	2.51909	0	+	+	-	+	0
P	DKDQEVLLQTFLDDASPGDKR	0	True	0.0312	3	0	0	+	+	0	+	+	0	+	0
P	KYTYNYEAESSSGVPGTADSR	0	True	0.125	2	0	0	+	0	0	0	+	0	+	0
P	LIDLSIQNYHTFLIYITELLK	0	True	0.5	3	0	0	+	0	0	0	0	0	0	0
P	LIDVISM(+15.994900)YR	0	True	0.5	2	0	0	+	0	0	0	0	0	0	0
P	VPQTDM(+15.994900)TFR	0	True	0.5	2	0	0	+	0	0	0	0	0	0	0
P	AQNLYQELLTQEGQASFQGLK	0	True	0.125	3	0	0	+	0	0	0	+	0	+	0
P	DFSAEYEEDGKYEGLQEWEGK	2.33	True	0.2266	3	0	0	+	+	-	+	+	-	13.6456	0
P	AQNLYQELLTQEGQASFQGLK	0	True	0.25	2	0	0	+	0	0	0	+	0	0	0
P	NQDVHSINLPFFETLQEYFER	2.33	True	0.1875	3	0	0	+	6.756	0	0	+	-	+	0
P	TTLTAFGFASADLIEIGLEGK	0	True	0.5	2	0	0	+	+	0	0	0	-	0	0
P	TTLTAFGFASADLIEIGLEGK	0	True	0.125	3	0	0	+	+	0	0	0	0	+	0
P	DKDQEVLLQTFLDDASPGDKR	1.076	True	0.1094	4	0	0	+	2.10817	0	+	+	-	+	0
P	VNWEEEAASGLLTSLKDNVPK	0	True	0.5	3	0	0	0	0	0	+	0	-	0	0
P	IADFELPTIIVPEQTIEIPSIK	1.8967	True	0.0625	2	0	0	+	3.72357	0	+	+	-	+	+
P	NFVASHIANILNSEELDIQDLK	0	True	0.5	2	0	0	+	0	0	0	0	0	0	0
P	NFVASHIANILNSEELDIQDLK	0	True	0.25	3	0	0	+	+	0	0	0	0	0	0
P	IADFELPTIIVPEQTIEIPSIK	1.5159	True	0.0625	3	0	0	+	5.77946	1.62645	+	+	-	+	0
P	NM(+15.994900)EVSVATTTK	0	True	0.5	2	0	0	+	0	0	0	0	0	0	0
P	NFVASHIANILNSEELDIQDLKK	0	True	0.5	4	0	0	+	0	0	0	0	0	0	0
P	NFVASHIANILNSEELDIQDLKK	0	True	0.125	3	0	0	+	+	+	0	0	0	0	0
P	ADSVVDLLSYNVQGSGETTYDHK	0	True	0.125	3	0	0	+	+	0	0	+	0	0	0
P	LIVAM(+15.994900)SSWLQK	0	True	0.5	2	0	0	0	0	0	0	0	-	0	0
P	ESQLPTVM(+15.994900)DFR	0	True	0.5	2	0	0	+	0	0	0	0	0	0	0
P	YDKNQDVHSINLPFFETLQEYFER	0	True	0.5	4	0	0	0	0	0	0	+	-	+	0
P	TSSFALNLPTLPEVKFPEVDVLTK	0	True	0.5	3	0	0	0	0	0	0	0	-	0	0
P	SKPTVSSSM(+15.994900)EFK	0	True	0.5	2	0	0	0	-	0	0	0	0	0	0
P	LELELRPTGEIEQYSVSATYELQR	0	True	0.3125	3	0	0	+	0	0	0	+	-	+	0
P	IDFLNNYALFLSPSAQQASWQVSAR	0	True	0.125	3	0	0	+	0	0	0	+	0	+	0
P	LEVANM(+15.994900)QAELVAK	0	True	0.5	2	0	0	+	-	0	0	0	0	0	0
P	TLQGIPQM(+15.994900)IGEVIR	0	True	0.5	2	0	0	+	0	0	0	0	-	0	0
P	LNDLNSVLVMPTFHVPFTDLQVPSCK	0	True	0.5	3	0	0	0	0	0	0	0	0	+	0
P	M(+15.994900)TSNFPVDLSDYPK	0	True	0.5	2	0	0	0	0	0	0	0	-	0	0
P	VHANPLLIDVVTYLVALIPEPSAQQLR	0	True	0.2266	3	0	0	+	+	0	+	+	-	+	-
P	VHANPLLIDVVTYLVALIPEPSAQQLR	0	True	0.5	5	0	0	+	0	0	0	0	0	0	0
P	VHANPLLIDVVTYLVALIPEPSAQQLR	2.33	True	0.1445	4	-	0	+	6.53534	0	+	+	-	+	+
P	FSDEGTHESQISFTIEGPLTSFGLSNK	0	True	0.25	3	0	0	+	0	0	0	0	0	+	0
P	AVSM(+15.994900)PSFSILGSDVR	0	True	0.75	2	0	0	0	-	0	0	0	-	0	0
P	RVHANPLLIDVVTYLVALIPEPSAQQLR	0	True	0.1875	4	0	0	+	+	-	+	0	0	+	0
P	TEHGSEM(+15.994900)LFFGNAIEGK	0	True	0.5	3	0	0	0	0	0	0	0	-	0	0
P	VPLLLSEPINIIDALEM(+15.994900)R	0	True	0.5	2	0	0	0	-	0	0	0	-	+	0
P	YSQPEDSLIPFFEITVPESQLTVSQFTLPK	0	True	0.5	4	0	0	0	0	0	0	+	0	0	0
P	ADYVETVLDSTCSSTVQFLEYELNVLGTHK	2.33	True	0.3438	3	-	0	+	22.9959	0	0	+	-	+	0
P	ADYVETVLDSTCSSTVQFLEYELNVLGTHK	0	True	0.125	4	0	0	+	+	0	0	+	0	0	0
P	YSQPEDSLIPFFEITVPESQLTVSQFTLPK	1.8815	True	0.3125	3	0	0	0	3.68467	0	0	+	-	+	0
P	VPLLLSEPINIIDALEM(+15.994900)R	-2.049	True	0.2266	3	0	0	+	0.241646	+	0	+	-	+	+
P	LNDFQVPDLHIPEFQLPHISHTIEVPTFGK	0	True	0.5	4	0	0	0	0	0	0	0	0	+	0
P	LLLQM(+15.994900)DSSATAYGSTVSK	0	True	0.5	2	0	0	+	0	0	0	0	0	0	0
P	TILGTM(+15.994900)PAFEVSLQALQK	0	True	0.5	2	0	0	+	0	0	0	0	0	0	0
P	TILGTM(+15.994900)PAFEVSLQALQK	0	True	0.5	3	0	0	0	-	0	0	0	0	0	0
P	NKADYVETVLDSTCSSTVQFLEYELNVLGTHK	0	True	0.3438	4	0	0	+	+	-	0	+	-	+	0
P	NKADYVETVLDSTCSSTVQFLEYELNVLGTHK	0	True	0.5	3	0	0	+	0	0	0	0	-	+	0
P	TFQIPGYTVPVVNVEVSPFTIEMSAFGYVFPK	0	True	0.5	3	0	0	0	+	0	0	0	-	0	0
P	TIDQM(+15.994900)LNSELQWPVPDIYLR	0	True	0.5	2	0	0	0	0	0	0	0	-	0	0
P	EFNLQNM(+15.994900)GLPDFHIPENLFLK	0	True	0.5	3	0	0	0	0	0	0	0	-	0	0
P	SGVQM(+15.994900)NTNFFHESGLEAHVALK	0	True	0.5	4	0	0	+	0	0	0	0	-	0	0
P	QSM(+15.994900)TLSSEVQIPDFDVDLGTILR	0	True	0.5	3	-	0	+	0	0	0	0	0	0	0
P	QSM(+15.994900)TLSSEVQIPDFDVDLGTILR	0	True	0.5	2	0	0	+	0	0	0	0	0	0	0
P	GM(+15.994900)TRPLSTLISSSQSCQYTLDAK	0	True	0.6875	3	0	0	+	-	-	0	0	-	0	0
P	SSVITLNTNAELFNQSDIVAHLLSSSSSVIDALQYK	0	True	0.5	3	0	0	+	0	0	0	0	0	0	0
P	M(+15.994900)YQM(+15.994900)DIQQELQR	0	True	0.75	2	0	0	0	-	0	0	0	-	0	0
P	FSTPEFTILNTFHIPSFTIDFVEM(+15.994900)K	0	True	0.5	3	0	0	+	0	0	0	0	-	0	0
P	LNDLNSVLVM(+15.994900)PTFHVPFTDLQVPSCK	0	True	0.5	3	0	0	0	0	0	0	0	-	0	0
P	GLSDEAVTSLLPQLIEVSSPITLQALVQCGQPQCSTHILQWLK	0	True	0.1875	4	0	0	+	+	0	0	+	-	+	0
P	TLADLTLLDSPIKVPLLLSEPINIIDALEM(+15.994900)R	0	True	0.5	3	0	0	0	0	0	0	0	-	0	0
P	TFQIPGYTVPVVNVEVSPFTIEM(+15.994900)SAFGYVFPK	0	True	0.5	4	0	0	0	0	0	0	0	-	0	0
P	LPEIAIPEFIIPTLNLNDFQVPDLHIPEFQLPHISHTIEVPTFGK	0	True	0.5	4	0	0	0	0	0	0	0	0	+	0
P	LPEIAIPEFIIPTLNLNDFQVPDLHIPEFQLPHISHTIEVPTFGK	0	True	0.25	5	0	0	0	0	0	+	0	0	+	0
P	GISTSAASPAVGTVGM(+15.994900)DM(+15.994900)DEDDDFSK	0	True	0.5	3	0	0	0	-	0	0	0	0	0	0
P	GISTSAASPAVGTVGM(+15.994900)DM(+15.994900)DEDDDFSKWNFYYSPQSSPDKK	0	True	0.5	4	0	0	0	0	0	0	0	-	0	0
S	P02768	0.438601	2.88658e-15	535	0.924466	Serum albumin OS=Homo sapiens OX=9606 GN=ALB PE=1 SV=2
P	PHECYAK	1.5112	True	0.0195	2	0.666193	2.26064	+	2.51221	3.71075	0	+	4.30862	5.06668	8.26905
P	ALVELVK	1.7497	True	0.5	2	0	0	0	-	0	0	0	3.36294	0	+
P	VFDEFKP	-0.3221	True	0.5	2	8.68448	0.51179	+	-	0	0	0	0	0	0.145627
P	FAEEGKK	0	True	0.5	2	0	0	0	0	0	0	0	-	0	0
P	ATKEQLK	0	True	0.5	2	0	-	0	+	0	0	0	0	+	-
P	PHECYAK	0.6099	True	0.3633	3	0	0.430531	+	0.00923787	0.653497	0	2.71087	5.22769	62.0964	14.8962
P	FAAFVEK	0	True	0.5	2	0	0	0	-	0	0	+	-	+	0
P	LSQRFPK	-1.0896	True	0.75	2	0	0.469877	-	0	0	0	0	0	0	0
P	DVFLGMF	0	True	0.5	2	0	0	0	-	0	0	0	0	+	0
P	FLYEYAR	0	True	0.75	2	-	0	0	0	0	0	0	-	0	0
P	LVRPEVD	1.3086	True	0.5	2	0	0	0	0	0	2.47701	0	-	0	0
P	AACLLPK	1.1595	True	0.2266	2	0	0.593368	2.8178	216.598	0	0	-	2.04864	+	3.22924
P	LVNEVTEF	0	True	0.5	2	0	0	0	0	0	0	0	0	0	-
P	AEFAEVSK	0.7207	True	0.377	2	0.33531	4.34932	1.72058	+	0.361939	-	2.97061	-	3.83779	3.18869
P	NECFLQHK	1.8978	True	0.0078	2	0	0	63.6035	5.38108	1.75908	0	3.78087	+	3.16684	8.87064
P	TALVELVK	-0.0917	True	0.5	2	0	0	-	0.505403	0.517057	2.78497	+	0.0941538	6.52207	0
P	DLGEENFK	1.2797	True	0.0625	2	0	0.516409	3.06705	10.6847	0	0	+	+	3.16552	3.3468
P	YSVVLLLR	-0.3229	True	0.0625	2	0	+	0	0	+	3.21375	+	0.166665	+	+
P	TYETTLEK	1.5899	True	0.0352	2	1.83541	0	15.9223	-	0	+	2.85093	1.58815	3.5424	16.8433
P	VDETYVPK	0	True	0.5	2	0	+	+	-	0	0	0	-	+	0
P	CPFEDHVK	0.295	True	0.5	3	0.567135	-	+	+	0	0	0	0	0	2.65422
P	VFDEFKPL	0	True	0.5	2	+	0	-	0	0	0	0	0	0	+
P	CPFEDHVK	1.4737	True	0.3125	2	-	0	+	0	+	0	0	0	0	2.7774
P	LKCASLQK	0	True	0.5	2	0	0	0	0	-	0	0	0	+	0
P	LKCASLQK	0	True	0.5	3	0	0	0	0	+	0	0	-	0	0
P	LCTVATLR	1.3702	True	0.1445	2	0.620684	0	167.655	7.3871	0	0.0649568	73.9609	320.515	235.413	6.66716
P	QLCVLHEK	1.4158	True	0.1875	2	0	+	0	0	2.35882	-	+	0	3.01776	0
P	AADFVESK	0	True	0.5	2	0	0	0	-	0	0	+	-	+	0
P	PELLFFAK	0.6782	True	0.3633	2	0	0.413203	7.06905	0.621071	2.6706	0	4.39312	0.182079	3.56639	4.00308
P	DFAAFVEK	0.4481	True	0.5	2	0	0	0	0.556752	0	0	0	-	3.34275	0
P	DDNPNLPR	1.0964	True	0.0625	2	-	0	1.55831	0	+	0	+	2.93406	+	+
P	NECFLQHK	0	True	0.5	3	0	-	0	0	0	0	0	0	0	0
P	NQLCVLHEK	0	True	0.3125	2	0	0	0	-	0	0	+	0	+	+
P	NQLCVLHEK	0	True	0.75	3	0	0	0	0	0	0	0	-	-	0
P	KDLGEENFK	0	True	0.5	2	0	0	0	0	0	0	0	0	0	-
P	KLCTVATLR	0	True	0.5	2	0	0	0	0	0	0	0	-	0	0
P	LVNEVTEFA	0	True	0.5	2	0	0	0	-	0	0	0	0	0	0
P	KFQNALLVR	0	True	0.5	2	0	0	0	0	0	+	0	0	0	0
P	LVAASQAAL	1.1655	True	0.0625	2	0	0	+	0.467232	0	1.62231	2.49147	4.31946	3.10509	13.3976
P	APELLFFAK	-0.4656	True	0.5	2	0	0	0.207739	0.124908	0	0	2.96266	3.80549	0.427549	0
P	LAADFVESK	0	True	0.5	2	0	0	0	-	0	0	0	0	0	0
P	CCEKPLLEK	0	True	0.5	3	0	0	0	0	0	0	0	0	0	-
P	LDELRDEGK	0	True	0.75	3	0	0	0	-	0	0	0	0	-	0
P	LDELRDEGK	1.3229	True	0.3125	2	0	0	2.50165	0	0	+	+	-	0	0
P	LCTVATLRE	0	True	0.5	2	0	0	0	-	0	0	0	0	0	0
P	DDFAAFVEK	0.4076	True	0.5	2	0	0	0	0.496118	0.542113	4.20846	2.61076	0.286864	3.78261	2.25304
P	EFNAETFTF	0.5434	True	0.3633	2	0	0	1.71201	0.626222	0.606875	0.430899	3.57114	1.74857	3.10641	3.74321
P	ALVLIAFAQ	0.6356	True	0.3633	2	0.541288	0	1.9238	0	0.661669	0.402614	3.294	2.07413	4.38004	4.08795
P	CCEKPLLEK	0	True	0.3125	2	0	+	+	+	0	0	0	0	0	-
P	VFDEFKPLV	0	True	0.1875	2	0	0	0	0	0	+	+	-	+	+
P	VEEPQNLIK	0	True	0.5	2	0	0	0	0	0	-	0	0	0	0
P	DYSVVLLLR	0.4236	True	0.5	2	-	0	2.27923	0.563327	0	0	3.04704	0.220641	7.09399	0
P	ADICTLSEK	0.7813	True	0.5	2	0.414089	0	5.58159	0	0	0	0	0	0	2.43854
P	TCFAEEGKK	0	True	0.25	2	0	0	0	+	0	0	0	0	+	0
P	SLHTLFGDK	-0.2743	True	0.5	2	0	0	2.25912	0.220795	0	1.92927	2.40354	0.0987082	0.00888632	2.88769
P	SLHTLFGDK	0.7604	True	0.3633	3	0	0.626725	-	0	0.501857	1.87489	1.7	2.52524	933.535	3.14483
P	DVFLGMFLY	0	True	0.5	2	0	0	+	0	0	-	0	0	0	+
P	ECCEKPLLE	0	True	0.5	2	0	0	0	-	0	0	0	0	0	0
P	EVDETYVPK	0	True	0.5	2	0	0	0	0	0	0	0	+	0	0
P	VHTECCHGD	0	True	0.5	2	0	0	0	0	0	0	0	-	0	0
P	QTALVELVK	1.3871	True	0.1094	2	0	0	0	609	0.39709	9.98656	3.01036	0	3.8211	2.77195
P	DNEETFLKK	0	True	0.5	2	0	0	0	0	0	0	0	0	0	-
P	AFKAWAVAR	0.0166	True	0.3438	2	+	+	+	0.555531	0	0	0	0	1.84188	-
P	AFKAWAVAR	0.2663	True	0.6367	3	0.555083	-	0	0.651807	0.545802	25.3811	0	-	1.99446	1.52838
P	GMFLYEYAR	0	True	0.5	2	0	0	0	0	0	0	0	-	+	0
P	VNEVTEFAK	0	True	0.75	2	0	0	0	-	0	0	0	0	0	-
P	HDNEETFLK	1.2185	True	0.2266	2	0.6622	0	4.23864	0	0	-	+	+	4.91436	2.12561
P	RPCFSALEV	0	True	0.5	2	+	0	0	0	0	0	0	0	0	0
P	KQTALVELVK	1.479	True	0.0312	2	0	0	1.58459	0	0	8.54162	1.74675	0	3.80826	3.17622
P	ECCEKPLLEK	1.1624	True	0.3633	3	0.0203581	-	222.966	0	-	0	+	12.7495	4.09428	2.72904
P	ELFEQLGEYK	0	True	0.5	2	0	0	0	0	0	0	0	-	0	0
P	ECCEKPLLEK	1.9531	True	0.0195	2	3.76226	0	+	101.971	2.20107	-	66.3513	11.128	4.41379	2.80851
P	FKDLGEENFK	0.827	True	0.0898	2	0.00562831	1.54213	0.0062566	305.024	0	17.3935	2.0549	4.98259	3.47095	3.17411
P	KLVAASQAAL	0	True	0.5	2	0	0	0	-	0	0	0	0	+	0
P	HDNEETFLKK	0.8036	True	0.5	3	0.641509	0.504086	4.06651	0.652408	0	-	+	12.2882	3.32936	3.43743
P	DAHKSEVAHR	0	True	0.5	2	0	0	0	0	0	+	0	-	0	0
P	FKDLGEENFK	1.2393	True	0.1094	3	0	0	648.895	0	0	3.94613	2.95866	0.00768793	616.061	2.94921
P	FTECCQAADK	0	True	0.5	2	0	0	0	0	0	0	0	-	0	0
P	HADICTLSEK	1.9308	True	0.1094	2	0	0	9.08545	0	0	-	+	22.8485	4.1177	2.02958
P	DKLCTVATLR	0	True	0.5	2	0	0	0	0	0	0	0	-	0	0
P	KQTALVELVK	0.276	True	0.5	3	0	0	0	0	0.391751	8.59613	2.02136	0	3.28682	0.0111192
P	HDNEETFLKK	1.8944	True	0.0156	2	0	0	+	0	3.08946	0	+	11.796	3.30776	+
P	LKECCEKPLL	0	True	0.5	3	0	0	0	0	0	0	0	0	0	-
P	LEVDETYVPK	0	True	0.5	2	0	0	0	0	0	0	0	-	0	0
P	YAPELLFFAK	-0.2698	True	0.5	2	0	0	0	0.64838	0	0.60122	+	0	3.0598	0.396811
P	AAFTECCQAA	0	True	0.5	2	0	0	0	0	0	0	0	0	0	-
P	VFDEFKPLVE	-1.4723	True	0.3438	2	0	0	0	0.642244	0	+	+	0.20225	+	+
P	VAASQAALGL	0	True	0.5	2	0	0	0	0	0	0	0	0	0	-
P	SLHTLFGDKL	0	True	0.6875	3	0	0	0	-	0	+	0	0	-	-
P	SHCIAEVEND	0	True	0.5	2	0	0	+	0	-	0	0	-	0	+
P	RPCFSALEVD	0	True	0.5	2	0	0	0	0	0	0	0	-	0	0
P	QRLKCASLQK	0	True	0.5	3	0	+	0	0	0	0	0	0	0	0
P	QRLKCASLQK	0	True	0.5	2	0	+	0	0	0	0	0	0	0	0
P	QQCPFEDHVK	1.9932	True	0.5	3	0	0	0	-	0	-	+	3.9812	+	0
P	QQCPFEDHVK	-0.7089	True	0.5	2	0.611793	0	+	-	0	0	+	0	+	0
P	QNCELFEQLG	0	True	0.5	2	0	0	0	0	0	0	0	0	+	0
P	NECFLQHKDD	0	True	0.5	2	0	0	0	0	0	0	0	-	0	0
P	MDDFAAFVEK	0	True	0.75	2	0	0	0	0	0	-	0	-	0	0
P	ALVLIAFAQY	1.1247	True	0.3438	2	0.539841	0	+	0	0	-	3.81996	0	+	5.08113
P	LVNEVTEFAK	0.2358	True	0.3633	2	724.927	0	0.00202095	959.839	0	7.46936	1.73686	0.188262	0.00107287	2.12813
P	LNQLCVLHEK	0	True	0.5	2	0	0	0	-	0	0	0	-	0	+
P	AWAVARLSQR	0	True	0.5	2	0	0	0	0	0	0	-	0	0	0
P	LGMFLYEYAR	0.0511	True	0.5	2	0	0	0	0.577368	0	-	+	-	1.85922	+
P	LKECCEKPLL	0	True	0.5	2	0	0	0	0	0	0	0	0	+	0
P	LVAASQAALG	0.1957	True	0.5	2	0.389619	0	0.576892	0	0.547751	0	+	1.60591	3.75022	3.04389
P	EFNAETFTFH	0.4696	True	0.5	2	0.518782	0	0	0.427913	0	-	2.94139	0	3.68741	2.11447
P	FPKAEFAEVSK	0	True	0.5	2	0	0	0	-	0	+	0	-	+	0
P	RHPDYSVVLLL	0	True	0.5	2	0	0	0	0	0	0	0	0	0	-
P	FLGMFLYEYAR	0.7357	True	0.3438	2	0	0	1.6652	0	0	-	+	-	+	+
P	KLVAASQAALG	1.8414	True	0.0156	2	0	0	0	0	+	4.83397	+	+	2.87052	3.31645
P	KLVNEVTEFAK	0	True	0.5	2	0	0	0	0	0	+	0	0	0	0
P	FPKAEFAEVSK	1.1238	True	0.1875	3	0	0	0	0	0	39.4355	+	0.655495	2.82335	2.42377
P	FHDNEETFLKK	0.9429	True	0.5	3	0	0	0	-	0	0	+	0	1.92245	0
P	SLHTLFGDKLC	0	True	0.5	3	0	0	0	0	0	0	0	-	0	0
P	VHTECCHGDLL	0	True	0.5	2	0	0	0	-	0	0	0	0	+	0
P	VLNQLCVLHEK	0	True	0.2539	2	+	0	+	-	+	-	+	-	+	+
P	VLNQLCVLHEK	0	True	0.5	3	0	0	0	0	0	0	0	+	0	0
P	LAKTYETTLEK	1.3503	True	0.1875	3	+	-	0	0	0	2.36341	0	2.54851	2.75193	0
P	SHCIAEVENDE	-2.0009	True	0.5	2	0	0	+	0.313846	0	-	+	0.158783	+	+
P	KECCEKPLLEK	0	True	0.5	4	0	0	0	0	0	0	0	0	0	-
P	FQNALLVRYTK	0	True	0.5	2	-	0	0	0	0	0	0	0	0	0
P	LKECCEKPLLE	0	True	0.5	2	0	0	0	0	0	0	0	0	0	-
P	KECCEKPLLEK	-2.33	True	0.5	3	0	0	0	0	0	0	0	0	+	0.061863
P	KECCEKPLLEK	1.6869	True	0.5	2	0	0	0	3.21965	0	0	0	0	+	-
P	LVAASQAALGL	0.7475	True	0.2266	2	0.489315	0	0	1378.56	0	3.96776	3.45042	0.235394	2.97068	1.59652
P	KETCFAEEGKK	0	True	0.5	2	0	-	0	0	+	0	0	0	0	+
P	HPYFYAPELLF	-0.731	True	0.2266	2	0	-	+	0.602474	+	+	0	+	0	+
P	HPDYSVVLLLR	1.1139	True	0.0625	2	0	0	0	0	1.61805	1.9084	2.02326	0	3.51238	0
P	HPDYSVVLLLR	0.54	True	0.5	3	0	-	0.546174	0	0	1.90529	3.97892	0.545651	2.8758	0
P	FQNALLVRYTK	0	True	0.9375	3	0	-	0	0	0	-	-	-	0	0
P	PERNECFLQHK	0	True	0.5	3	0	0	0	-	0	0	0	-	+	0
P	PLVEEPQNLIK	0.8239	True	0.3438	2	0.642305	0	0	0.615663	0	2.56898	2.55264	0	4.52499	2.6223
P	QEPERNECFLQ	0	True	0.5	2	0	0	0	0	0	0	0	0	+	0
P	LAKTYETTLEK	0.9996	True	0.1094	2	0.48277	0	1.96691	0	2.91956	2.40822	0	2.53459	3.77621	0
P	KETCFAEEGKK	0	True	0.1875	3	0	-	0	0	+	0	0	+	+	+
P	LQQCPFEDHVK	1.6622	True	0.5	3	-	0	11.7254	0	+	-	1.99221	-	-	+
P	FYAPELLFFAK	-0.0245	True	0.1875	3	0	+	1.51325	2.01843	0	0.311118	+	0	0	0
P	FYAPELLFFAK	0.134	True	0.5	2	0	0	0	0	0	0.475758	3.6349	0	0.00412465	4.21526
P	PERNECFLQHK	0	True	0.5	4	0	0	0	-	0	0	0	0	0	0
P	AAADPHECYAK	0	True	0.25	2	0	0	0	0	0	0	0	0	+	+
P	LQQCPFEDHVK	0.0624	True	0.2539	2	1.6508	0.19537	35.2075	0.206439	+	-	2.25671	1.68549	+	0
P	DKETCFAEEGK	-0.7029	True	0.5	2	0.614355	0	0	+	0	0	0	0	0	-
P	ALVLIAFAQYL	0.3874	True	0.1445	2	-	0	4.2485	2.00222	+	0	+	0.263086	+	+
P	ALEVDETYVPK	-0.1293	True	0.8125	2	0.125119	0	-	0	0	0	4.20298	0	-	-
P	AFTECCQAADK	-0.8256	True	0.75	2	0	0	0	0	-	0	0	0	0	0.564263
P	AFHDNEETFLK	0.0367	True	0.1875	3	0	0	+	0.381858	0	0	+	+	2.75543	0
P	CELFEQLGEYK	0.4222	True	0.5	2	-	-	+	0	+	0.596565	3.75846	0.414046	3.4727	0
P	CCAAADPHECY	0	True	0.5	2	0	0	0	0	0	0	0	0	0	-
P	ADDKETCFAEE	0	True	0.5	2	0	0	0	0	0	0	0	0	0	+
P	DVFLGMFLYEY	-0.1444	True	0.5	2	-	-	4.96035	0	0.661826	0.0772792	+	0.0700655	+	4.66907
P	ECCEKPLLEKSH	0	True	0.5	3	0	0	0	0	0	0	0	-	+	0
P	FYAPELLFFAKR	0.9571	True	0.5	3	0	0	0	-	0	0	+	0	1.94139	-
P	FYAPELLFFAKR	0	True	0.25	2	0	0	+	0	0	0	0	0	0	+
P	LKECCEKPLLEK	1.317	True	0.1094	3	0	0	201.811	0	0	0.0519104	1.8814	428.911	1901.17	76.7954
P	LQHKDDNPNLPR	0.4398	True	0.3125	3	0	0	0	0.639463	0	0	+	0	2.87724	+
P	LPSLAADFVESK	0.3059	True	0.3438	2	0	0	0	0.525714	0	1.60411	2.63661	0.24154	3.0696	2.16507
P	LKECCEKPLLEK	1.5739	True	0.0195	2	0	0.0983304	1004.53	514.806	122.117	2.47783	2.74294	7.72482	4.2297	6.91088
P	TAFHDNEETFLK	0	True	0.5	2	0	0	+	-	0	0	0	0	+	0
P	TAFHDNEETFLK	-0.7811	True	0.5	3	-	0	+	0.581929	0	-	-	0	+	+
P	SALEVDETYVPK	0	True	0.75	2	0	0	-	0	0	0	0	0	0	-
P	LKECCEKPLLEK	1.5056	True	0.1445	4	0.648611	319.44	+	0	0	-	1.68963	6.58207	3.76143	98.5452
P	TFHADICTLSEK	0.8766	True	0.1719	2	0.63443	1.60059	10.8921	0.44049	1.78802	-	2.23672	3.51388	2.65078	2.82938
P	DKETCFAEEGKK	0.5602	True	0.1875	2	0	0	+	+	0.491333	0	0	0	+	4.42461
P	HADICTLSEKER	0	True	0.5	2	0	0	0	0	0	0	0	-	0	0
P	DKETCFAEEGKK	1.1704	True	0.2539	3	0	0.620894	4.97237	4.60154	0.0560748	-	+	4.19073	4.93367	5.00941
P	VHTECCHGDLLE	0.7663	True	0.125	2	0	0	0	0	0	0	+	1.70091	+	0
P	TFHADICTLSEK	0.8805	True	0.2266	3	0	0	+	0.539766	0	-	2.56632	+	2.77827	2.98489
P	ADDKETCFAEEG	0.0143	True	0.5	2	+	0.488118	0	0	-	0	0	0	0	2.08962
P	AVMDDFAAFVEK	0.2969	True	0.3438	2	0	2.02793	2.05686	0	0	0.436209	2.10245	0.12186	0	4.51847
P	HPYFYAPELLFF	0.8697	True	0.1875	2	0	0	1.57637	0	0	0.370479	3.13157	2.46685	4.51571	0
P	QNCELFEQLGEY	0	True	0.5	2	0	0	0	-	0	0	0	+	+	0
P	AVMDDFAAFVEK	-0.6008	True	0.5	3	0.57614	2.49674	0	1.8935	0	0.43533	+	0.136958	0.348555	+
P	KPLVEEPQNLIK	0	True	0.25	2	0	0	0	0	0	0	+	0	+	0
P	KPLVEEPQNLIK	-0.6337	True	0.5	3	0	0	0	0.644532	0	0	0	-	+	0
P	DDKETCFAEEGK	-1.0265	True	0.5	2	0.490916	0	0	0	-	0	0	0	0	+
P	KLVAASQAALGL	0.5028	True	0.3438	2	0.408957	0	0	0	0	11.9609	2.60689	0.252933	3.63566	1.64222
P	HADICTLSEKER	0	True	0.5	3	0	0	0	0	0	0	0	-	0	+
P	RHPYFYAPELLF	0.2857	True	0.5	2	0.392045	0	0	0.536048	0	0.50538	3.30083	0	1.86153	6.48506
P	NCELFEQLGEYK	-0.7196	True	0.5	2	0.494072	0	+	0.411001	0	+	2.90015	0.230916	+	0
P	VVLNQLCVLHEK	0	True	0.5	2	0	0	0	0	0	0	0	0	0	0
P	YFYAPELLFFAK	0	True	0.5	3	0	0	0	0	0	0	0	0	0	0
P	YFYAPELLFFAK	0.9293	True	0.2266	2	0	0	3.6566	0.666577	1.75473	0	3.39915	0.544484	3.68628	3.11269
P	YICENQDSISSK	-0.0978	True	0.5	3	0	1.74847	0	0.352434	0.456377	-	+	2.71096	+	0
P	ALVLIAFAQYLQ	0.7732	True	0.1445	2	-	0	2.97905	0	+	+	3.68971	0.147602	+	3.90272
P	RHPDYSVVLLLR	1.7053	True	0.1445	4	-	+	0	0	-	2.94445	+	3.70963	2.05874	6.11441
P	ETYGEMADCCAK	1.4813	True	0.0195	2	0	2.04619	+	3.28886	1.764	-	5.07595	1.66647	3.10237	4.28502
P	ETYGEMADCCAK	0	True	0.25	3	0	0	0	+	0	0	0	0	+	0
P	AFHDNEETFLKK	0	True	0.5	3	0	0	+	-	0	0	-	+	0	0
P	AFHDNEETFLKK	0	True	0.5	4	0	0	0	0	0	0	0	+	0	0
P	YICENQDSISSK	-1.0115	True	0.8555	2	0	0	0.149486	210.929	0.00460361	0.261348	4.36318	0.00940435	0.408605	0.000507294
P	DVFLGMFLYEYA	0	True	0.5	2	0	0	0	0	0	+	0	0	0	-
P	ECCEKPLLEKSH	0	True	0.5	2	0	0	0	0	0	0	0	-	0	0
P	AAFTECCQAADK	1.8086	True	0.0625	2	0	0	45.6313	3.8896	0	-	+	2.69517	4.77073	2.09733
P	AAFTECCQAADK	0	True	0.5	3	0	0	0	0	-	0	0	0	0	+
P	YLQQCPFEDHVK	2.0337	True	0.0078	3	0	31.2936	10.1152	0	3.15031	0	4.07602	2.88672	15.8295	+
P	RHPDYSVVLLLR	0.4603	True	0.3633	3	122.209	0	0.00280486	0.0600824	0	0.0158698	781.207	15.4042	3.39095	3.78642
P	RHPDYSVVLLLR	1.0731	True	0.0547	2	0.541108	2.42278	2.04182	-	1.9577	2.40807	1.5632	+	3.87188	5.30727
P	YLQQCPFEDHVK	0.6419	True	0.3633	2	0.0494668	2.06512	22.0332	0.555157	0.509835	0	0	21.6171	17.3976	2.37763
P	EFNAETFTFHAD	-0.2211	True	0.5	2	0	0	0	0.486464	0	0	+	0.552005	2.35152	+
P	ADDKETCFAEEGK	0.9457	True	0.1445	3	0	0.558323	3.57664	10.4008	0	0.0946148	+	5.0652	4.52141	2.16645
P	CCAAADPHECYAK	1.9943	True	0.0352	2	0	0	+	6.63525	2.08671	-	32.3714	5.38992	3.7182	4.05553
P	QEPERNECFLQHK	0	True	0.5	4	0	-	0	0	+	+	-	+	0	0
P	QEPERNECFLQHK	0	True	0.5	3	-	-	-	+	0	0	+	0	+	+
P	QEPERNECFLQHK	2.043	True	0.0039	2	+	+	35.0646	0	0	+	3.37598	30.5787	3.37954	+
P	QNCELFEQLGEYK	1.6714	True	0.1094	3	0	1.96756	4.72353	0	0	0	3.52448	-	3.02879	3.30531
P	ADDKETCFAEEGK	1.8901	True	0.0352	2	0	0	9.44051	8.87259	2.12183	-	+	3.94459	4.20776	2.91258
P	CCAAADPHECYAK	1.1116	True	0.1445	3	0.641413	0.474718	+	8.56927	0	0	+	6.75505	255.259	2.62994
P	NECFLQHKDDNPN	0	True	0.5	2	0	0	0	-	0	0	0	0	0	0
P	PYFYAPELLFFAK	0.0071	True	0.5	2	0	0	2.08324	0.434867	0	1.82429	+	0.365299	4.2136	0.404895
P	ALVLIAFAQYLQQ	-0.794	True	0.5	3	0	0	-	0.576739	0	+	0	-	+	0
P	ALVLIAFAQYLQQ	-0.0514	True	0.6367	2	0.558097	0	1.55092	0.58773	0.459603	0	2.27331	0.590506	0.496183	4.8294
P	QTALVELVKHKPK	0	True	0.5	4	0	0	0	0	0	+	0	0	0	0
P	QYLQQCPFEDHVK	0	True	0.5	3	0	0	0	0	0	0	0	+	0	0
P	QYLQQCPFEDHVK	0	True	0.5	2	-	0	+	0	0	0	0	0	0	-
P	TCVADESAENCDK	1.2916	True	0.1094	2	-	+	0	0	0	0	3.04259	1.55786	3.89427	1.94529
P	TAFHDNEETFLKK	0.4037	True	0.5	3	0	0	0	0.547331	0	0	0	0	3.19755	0
P	SVVLNQLCVLHEK	0	True	0.25	2	+	0	0	0	0	0	0	0	+	0
P	RVTKCCTESLVNR	0	True	0.5	3	0	0	0	-	0	0	0	0	0	0
P	CTAFHDNEETFLK	1.7083	True	0.1094	3	0	0	7.52601	0	0	-	2.17919	2.65433	2.96963	4.31389
P	RHPYFYAPELLFF	0.3205	True	0.3633	2	0	0	1.65644	0.416007	1.58307	0.525396	+	0.586509	3.30688	4.26049
P	PYFYAPELLFFAK	0	True	0.75	3	0	0	0	-	0	0	0	-	0	0
P	CTAFHDNEETFLK	1.4202	True	0.0195	2	1.79168	2.5368	42.8529	0	2.60714	-	2.15539	1.75655	2.83589	4.11337
P	QNCELFEQLGEYK	-0.0443	True	0.5	2	0	0	5.74681	0.00180041	0	0	2.84198	0.435205	3.38144	0.0073642
P	FTFHADICTLSEK	0	True	0.5	2	0	0	0	0	0	0	0	-	0	0
P	EFNAETFTFHADI	1.3479	True	0.125	2	0	0	2.54549	0	0	+	0	0	0	+
P	VFDEFKPLVEEPQ	-0.0524	True	0.3633	2	+	1.52235	+	0.381929	0	0	2.01988	0.31192	3.82164	0.574411
P	FSALEVDETYVPK	0	True	0.5	3	0	0	0	0	0	0	0	0	0	0
P	DDKETCFAEEGKK	0	True	0.25	2	0	0	+	0	0	0	0	0	0	+
P	DDKETCFAEEGKK	0	True	0.25	3	0	0	+	0	0	0	0	0	0	+
P	HPYFYAPELLFFA	0.0231	True	0.5	2	0	0	0	-	0	0	0.302226	3.41666	+	-
P	FSALEVDETYVPK	0.6357	True	0.3438	2	0	0	1.77691	0.4973	0	0.493117	3.69876	0	4.04765	2.15651
P	FLQHKDDNPNLPR	0	True	0.5	3	0	0	0	0	0	0	0	-	0	0
P	VHTECCHGDLLEC	-1.821	True	0.1875	2	0	0	0	0.283034	+	0	+	0	+	+
P	DLPSLAADFVESK	-0.174	True	0.5	2	-	0	0	0.10626	0	0	2.39911	0.187108	1.61097	3.57862
P	DVFLGMFLYEYAR	0.2468	True	0.5	3	0	1.69411	0.0324037	0	0.634573	-	5.55631	0.0554714	3.24583	4.77267
P	DVFLGMFLYEYAR	-0.6977	True	0.7461	2	56.5594	0	0.0184799	0.0234559	0.455563	0.0260798	40.4121	0.0414995	3.59226	0.0818099
P	CTAFHDNEETFLKK	1.6231	True	0.3438	4	0	0	+	0	-	-	+	0	3.08034	+
P	AQYLQQCPFEDHVK	0.3287	True	0.3633	2	0.343176	0	5.02056	0.309	+	0	0.354607	2.34854	3.74889	2.96513
P	AQYLQQCPFEDHVK	1.5243	True	0.0156	3	0	0	6.08994	0	2.78086	1.51361	2.10852	0	13.8945	2.52437
P	LKECCEKPLLEKSH	0	True	0.5	4	0	0	0	0	0	0	0	0	-	0
P	LKECCEKPLLEKSH	0	True	0.5	3	0	0	0	-	0	0	+	-	0	0
P	LRETYGEMADCCAK	0	True	0.5	3	+	0	0	0	0	0	0	0	0	0
P	AAFTECCQAADKAA	0.6928	True	0.5	2	0	0	0	0	0	0	1.61638	-	+	0
P	RHPYFYAPELLFFA	0	True	0.5	2	0	0	0	0	0	+	0	-	0	-
P	RHPYFYAPELLFFA	0	True	0.5	3	0	0	0	0	0	0	0	-	0	0
P	LKECCEKPLLEKSH	0	True	0.5	2	0	0	0	0	0	0	0	-	0	0
P	ALVLIAFAQYLQQC	0	True	0.5	3	0	0	0	0	0	0	0	-	0	0
P	ALVLIAFAQYLQQC	0	True	0.5	2	0	0	0	+	0	0	0	-	0	0
P	YICENQDSISSKLK	0	True	0.5	2	+	0	0	-	0	0	0	+	0	0
P	YICENQDSISSKLK	-2.33	True	0.5	3	0	0	+	0.164956	0	-	0	-	+	+
P	YKAAFTECCQAADK	0.2734	True	0.5	3	0.578114	0	+	0	-	-	0	2.52684	+	0
P	YKAAFTECCQAADK	0.6754	True	0.5	2	-	+	0	0	0	-	0	0	1.59706	-
P	QEPERNECFLQHKD	0	True	0.5	3	0	0	0	0	0	0	0	-	0	0
P	QEPERNECFLQHKD	0	True	0.5	2	0	0	0	0	0	0	0	-	0	0
P	EFNAETFTFHADIC	0.6664	True	0.5	2	0.423195	0	+	0.43884	0	-	2.80755	0	4.46363	4.32736
P	CTAFHDNEETFLKK	1.8535	True	0.1875	3	0	0	9.50104	0	0	-	2.20895	0	3.23674	4.74431
P	VFDEFKPLVEEPQN	1.8978	True	0.5	3	3.72642	+	0	-	0	0	0	0	0	0
P	TFHADICTLSEKER	0	True	0.5	4	0	0	0	0	0	0	0	-	0	0
P	TLFGDKLCTVATLR	0	True	0.5	2	0	0	0	0	0	0	0	-	0	0
P	KQTALVELVKHKPK	0	True	0.5	3	0	0	0	0	0	+	0	0	0	0
P	ADDKETCFAEEGKK	-0.3005	True	0.5	2	0.399815	0	0.00879916	5.7585	0.00419971	0.0485547	32.1756	2.09881	0.0138722	4.62183
P	HPYFYAPELLFFAK	0.9508	True	0.2266	3	0	1.54456	0	22.6917	0.662506	0	3.74817	0.535624	2.91278	3.35024
P	TFTFHADICTLSEK	0	True	0.75	3	0	0	0	-	0	-	0	0	0	0
P	ADDKETCFAEEGKK	0.6529	True	0.5	3	0.538493	0.36643	-	5.09023	0	0.0626776	36.6746	3.77865	3.8695	2.57498
P	ADDKETCFAEEGKK	-0.0761	True	0.5	4	0.576207	0.436348	0.00553294	5.34704	0	0.0545745	39.3108	0.00770192	4.68957	2.65271
P	CTAFHDNEETFLKK	-1.9295	True	0.5	2	0	0	0	0.262524	0	0	0	-	+	0
P	LDELRDEGKASSAK	0	True	0.0625	4	0	+	0	+	+	0	+	0	0	0
P	CFLQHKDDNPNLPR	0	True	0.5	4	0	0	0	0	0	0	0	-	0	0
P	KQTALVELVKHKPK	0.7964	True	0.25	4	0	0	1.73681	0	0	+	0	0	0	0
P	LDELRDEGKASSAK	0.1077	True	0.5	3	0.513629	0	0	0.349814	0	0.394043	5.42249	2.42681	0	1.81155
P	LDELRDEGKASSAK	0.2801	True	0.3633	2	0.454846	1.62287	1.75753	0.411054	2.49041	0.386961	4.99218	1.84267	0	0
P	TFHADICTLSEKER	0	True	0.5	3	0	0	0	0	0	0	0	-	0	0
P	TFHADICTLSEKER	0	True	0.5	2	0	0	0	0	0	0	0	-	0	0
P	HPYFYAPELLFFAK	1.1946	True	0.1094	2	0	0	1.5434	950.962	0	0	3.70455	0.433538	3.58079	3.22106
P	AQYLQQCPFEDHVK	0	True	0.5	4	0	0	0	+	0	0	0	0	0	0
P	VFDEFKPLVEEPQN	-0.2427	True	0.5	2	2.05753	24.6647	0	0.249549	0.310578	0	2.81329	0.380446	0.358925	0
P	CFSALEVDETYVPK	0.0366	True	0.2266	2	0	0	+	0	2.64489	0.35841	+	0.294916	3.95858	+
P	TLFGDKLCTVATLR	0	True	0.5	3	0	0	0	0	0	0	0	-	0	0
P	RHPYFYAPELLFFAK	0.7498	True	0.3438	3	0	0	0	0	0.00231339	2.04292	3.9134	-	+	5.30021
P	HPYFYAPELLFFAKR	0.0387	True	0.5	3	0	0	0	0	0	0	-	0.209854	0	5.04999
P	HTLFGDKLCTVATLR	0	True	0.5	3	0	0	0	0	0	0	0	-	0	0
P	PCFSALEVDETYVPK	0	True	0.5	3	0	0	0	-	0	0	0	-	+	0
P	PADLPSLAADFVESK	0.8075	True	0.2266	3	0.638495	0	0	0	0.265749	1.60344	3.60719	91.2282	2.67644	3.80852
P	PCFSALEVDETYVPK	0.4863	True	0.5	2	0	0	+	0.570554	0	-	5.55452	0.308443	2.73167	2.23212
P	LVRPEVDVMCTAFHD	0	True	0.5	3	0	0	0	0	0	0	0	-	0	0
P	ECFLQHKDDNPNLPR	0	True	0.5	3	0	0	0	0	0	0	0	-	0	0
P	FAQYLQQCPFEDHVK	0.7413	True	0.0625	3	0	+	0	0.286512	+	0	2.58208	48.2029	+	2.09972
P	FAQYLQQCPFEDHVK	1.8117	True	0.1875	2	0	0	0	-	0	0	+	+	+	3.51052
P	PADLPSLAADFVESK	-0.0563	True	0.5	2	0.650539	0	0	0.603499	0.33097	0	2.76801	0.262494	2.4686	3.2656
P	RHPYFYAPELLFFAK	-0.1999	True	0.6367	4	0.629404	0	0.391859	0	0.62896	2.18598	4.89447	0.141747	0.0298347	5.84195
P	RYKAAFTECCQAADK	0	True	0.5	2	0	0	0	0	0	-	-	0	+	0
P	AEFAEVSKLVTDLTK	0	True	0.5	2	0	0	0	0	0	0	0	-	0	0
P	RHPYFYAPELLFFAK	-0.3407	True	0.5	2	0	0	0	-	+	0	+	0.0543683	3.13545	0
P	VFDEFKPLVEEPQNL	1.9143	True	0.3125	2	0	0	3.76925	0	0	+	-	0	+	0
P	DEFKPLVEEPQNLIK	0	True	0.5	2	0	0	-	-	0	0	+	0	+	0
P	TECCHGDLLECADDR	0.79	True	0.5	3	-	0	0	0.418227	-	0	-	4.04776	3.05365	+
P	TECCHGDLLECADDR	0	True	0.5	2	0	0	0	-	0	0	0	0	0	0
P	LSQRFPKAEFAEVSK	0	True	0.5	4	0	0	0	0	0	+	0	0	0	0
P	VHTECCHGDLLECAD	0	True	0.5	2	0	0	0	-	0	0	+	-	+	0
P	AKQEPERNECFLQHK	0	True	0.5	3	0	0	0	-	0	0	0	0	0	0
P	QEPERNECFLQHKDD	0	True	0.5	3	0	0	0	0	0	0	0	-	0	0
P	QEPERNECFLQHKDD	0	True	0.5	2	0	0	0	0	0	0	0	-	0	0
P	DEFKPLVEEPQNLIK	-2.2295	True	0.3125	3	0	0	0	+	0	0	+	0.213239	+	0
P	MPCAEDYLSVVLNQL	0.9543	True	0.5	2	0	1.67186	0	-	2.2458	-	+	-	-	+
P	AEFAEVSKLVTDLTK	1.5242	True	0.1094	3	0	0	0	1.73275	0	3.7026	+	-	4.4931	2.37431
P	SHCIAEVENDEMPAD	0	True	0.5	2	0	0	0	0	0	0	0	-	0	0
P	RYKAAFTECCQAADK	0.3601	True	0.5	3	0	-	0	0.646943	0	-	0	2.5464	+	+
P	MPCAEDYLSVVLNQL	0.6176	True	0.3125	3	0	0	0	1.53437	0	-	+	0	+	0
P	NECFLQHKDDNPNLPR	-2.33	True	0.6562	4	-	0	0	0	-	0	-	0.0262688	+	+
P	AACLLPKLDELRDEGK	0	True	0.5	4	0	0	0	0	0	0	0	-	+	0
P	MPCAEDYLSVVLNQLC	0	True	0.25	2	0	0	0	+	0	0	0	0	+	0
P	ALVLIAFAQYLQQCPF	0.502	True	0.5	3	-	-	+	1.85658	0	-	3.96788	0.0621866	+	2.74546
P	ALVLIAFAQYLQQCPF	-0.224	True	0.1445	2	0.560255	0	+	1.69455	+	0	2.8459	0.0693594	+	+
P	KVPQVSTPTLVEVSRN	0	True	0.5	2	0	0	0	0	0	0	0	-	0	0
P	NECFLQHKDDNPNLPR	0.6814	True	0.3633	3	-	0	3.21833	4.99754	0	7.07222	1.77235	0.0233864	0.09113	4.81137
P	DYLSVVLNQLCVLHEK	0	True	0.5	3	0	0	0	0	0	0	0	0	+	0
P	AACLLPKLDELRDEGK	0	True	0.3125	3	0	0	+	0	0	0	+	-	+	0
P	EQLKAVMDDFAAFVEK	0	True	0.5	3	0	0	0	0	0	-	0	0	0	0
P	EFNAETFTFHADICTL	-1.3607	True	0.5	2	0	0	+	0.389406	0	0	0	-	+	+
P	FDEFKPLVEEPQNLIK	0	True	0.5	3	0	0	0	0	0	0	0	-	+	0
P	NECFLQHKDDNPNLPR	0.0177	True	0.1719	2	+	2.63882	+	0.312577	+	+	3.708	0.188799	3.43071	0.515891
P	LVRPEVDVMCTAFHDN	0	True	0.5	3	0	0	0	0	0	0	0	-	0	0
P	RHPYFYAPELLFFAKR	0	True	0.5	3	0	0	0	0	0	+	0	-	0	0
P	VHTECCHGDLLECADD	0.1398	True	0.5	3	0	0	0	0.484992	0	-	2.50298	+	+	0
P	RPCFSALEVDETYVPK	0.5653	True	0.2266	2	0.00871628	1.55805	1.78553	0.332281	0	0	3.34138	377.606	1483.6	0
P	RPCFSALEVDETYVPK	0.5613	True	0.5	3	0.00996867	0.0112248	0	26.9803	41.1422	0.590127	154.054	0.442193	214.361	195.814
P	RPCFSALEVDETYVPK	0.5281	True	0.3633	4	0	+	+	0.301732	0.566922	-	6.45331	0	8.76551	+
P	AFAQYLQQCPFEDHVK	0.6314	True	0.125	3	0	0	+	1.5491	0	0	0	0	+	0
P	AFAQYLQQCPFEDHVK	0	True	0.5	2	0	0	0	0	0	0	0	0	+	0
P	RMPCAEDYLSVVLNQL	0	True	0.5	2	0	+	0	0	0	0	0	0	0	0
P	AETFTFHADICTLSEK	0.8101	True	0.2266	3	0	0	+	+	0	-	2.74726	0.289752	4.84505	2.45064
P	RHPYFYAPELLFFAKR	0.467	True	0.2266	4	0	0	0	0.614561	+	13.2763	2.90543	0.130709	2.82575	+
P	AETFTFHADICTLSEK	0	True	0.5	2	0	0	+	-	0	-	+	-	+	+
P	CCKADDKETCFAEEGK	0	True	0.5	3	0	0	0	-	0	0	0	0	0	0
P	VHTECCHGDLLECADD	-1.2597	True	0.5	2	0	0	0	-	0	0	0	0.417639	+	0
P	VFDEFKPLVEEPQNLI	1.88	True	0.5	2	0	0	+	-	0	0	0	3.68087	+	-
P	MPCAEDYLSVVLNQLC	0	True	0.5	3	0	0	0	0	0	0	0	0	+	0
P	SLHTLFGDKLCTVATLR	0.2914	True	0.5	4	-	0	0.451836	0	0	75.271	1.9136	0.0990599	3.17472	+
P	VFDEFKPLVEEPQNLIK	0.0547	True	0.3438	4	0.54665	0	0	0	+	0	2.25352	0.16052	+	4.74947
P	VFDEFKPLVEEPQNLIK	-0.4278	True	0.7461	3	0.468892	984.218	-	0.169421	248.13	0	0.00342399	0.000685078	2087.83	0.0106505
P	EFNAETFTFHADICTLS	0	True	0.5	2	0	0	0	-	0	0	0	-	+	0
P	ADLAKYICENQDSISSK	0	True	0.25	3	0	0	0	+	0	0	0	0	+	0
P	VFDEFKPLVEEPQNLIK	-0.6553	True	0.6562	2	0.466594	0	0	10060.8	0	0	0.00263624	0.211145	0.199275	3.33712
P	SLHTLFGDKLCTVATLR	0.2266	True	0.5	3	-	0	0.553723	0	0	91.1198	1.58832	0.167574	2.49333	0
P	IAFAQYLQQCPFEDHVK	1.8552	True	0.1094	3	0	0	7.1211	0	3.23221	-	3.07625	0	16.1619	2.46635
P	SLHTLFGDKLCTVATLR	0	True	0.5	2	0	0	0	0	0	+	0	-	0	0
P	IAFAQYLQQCPFEDHVK	0.5285	True	0.1445	2	0	0	+	0.449409	+	-	2.18879	1.52338	+	2.88914
P	VHTECCHGDLLECADDR	0.0014	True	0.5	4	0.0205842	0	0	0.00298405	44.8591	-	1.8709	13.436	2.70618	0.0567499
P	RPCFSALEVDETYVPKE	-1.4112	True	0.75	3	0.376003	0	0	0	0	0	0	0	0	-
P	RRPCFSALEVDETYVPK	0	True	0.25	3	0	0	0	0	0	0	0	+	+	0
P	RRPCFSALEVDETYVPK	0	True	0.5	2	0	0	0	0	0	0	0	-	0	0
P	RPCFSALEVDETYVPKE	0.0441	True	0.5	2	3.19752	+	0	0	0	0	0	0	0	0.332457
P	VHTECCHGDLLECADDR	1.3589	True	0.1445	3	0	41.271	+	249.101	0	-	2.23968	1012.18	611.721	0.00906923
P	VHTECCHGDLLECADDR	0.7643	True	0.2539	2	2.64348	2.68395	0	0.29377	3.89245	-	+	6.97242	5.1279	0.0902288
P	ALVLIAFAQYLQQCPFE	-1.6801	True	0.5	2	0	0	+	0.312053	0	0	0	-	+	+
P	ALVLIAFAQYLQQCPFE	0	True	0.75	3	0	0	0	-	0	0	0	-	0	0
P	NAETFTFHADICTLSEK	0	True	0.1875	3	0	0	+	-	0	0	+	0	+	+
P	ARRHPYFYAPELLFFAK	0	True	0.5	3	0	0	0	0	0	0	0	0	0	0
P	AEDYLSVVLNQLCVLHEK	1.5717	True	0.3125	2	-	0	0	0	0	0	3.10907	0	3.45945	2.4421
P	RPCFSALEVDETYVPKEF	0	True	0.5	3	0	0	0	0	0	0	0	-	0	0
P	VPQVSTPTLVEVSRNLGK	1.9542	True	0.5	3	0	0	0	-	0	0	+	-	3.87507	0
P	AEDYLSVVLNQLCVLHEK	2.1515	True	0.3438	3	0	0	+	0	0	-	+	-	5.07849	3.92583
P	TPVSDRVTKCCTESLVNR	0	True	0.5	3	0	0	0	0	0	0	0	-	0	0
P	AETFTFHADICTLSEKER	0	True	0.5	3	0	0	0	0	0	0	0	-	0	0
P	YTKKVPQVSTPTLVEVSR	0	True	0.5	3	0	0	0	0	0	0	0	-	0	0
P	KVFDEFKPLVEEPQNLIK	-2.029	True	0.5	3	0	0	0	-	0	0	0	0.245021	+	0
P	ALVLIAFAQYLQQCPFED	-2.33	True	0.3125	3	0	0	+	0	0	0	+	0.099274	+	0
P	ALVLIAFAQYLQQCPFED	-0.3904	True	0.3125	2	0	0	0	0	0	0	2.92663	0.0849583	+	+
P	FNAETFTFHADICTLSEK	0	True	0.5	2	0	0	+	0	0	0	0	0	0	0
P	FNAETFTFHADICTLSEK	0	True	0.5	3	0	0	0	0	0	0	0	0	0	+
P	LIAFAQYLQQCPFEDHVK	0	True	0.3125	3	-	0	0	0	0	0	+	+	+	0
P	QEPERNECFLQHKDDNPN	0	True	0.75	3	0	0	0	-	0	0	0	-	0	0
P	DEMPADLPSLAADFVESK	0	True	0.5	2	0	0	0	0	0	0	0	-	0	0
P	AAFTECCQAADKAACLLPK	0	True	0.5	2	0	0	0	0	0	0	0	-	0	0
P	VHTECCHGDLLECADDRAD	0	True	0.75	3	0	0	0	-	0	0	0	-	0	0
P	CAEDYLSVVLNQLCVLHEK	1.8656	True	0.1094	2	0	+	+	0	0	0	+	-	9.4448	2.64121
P	CAEDYLSVVLNQLCVLHEK	1.9494	True	0.5	3	0	0	+	0	0	-	3.55872	0	-	4.19138
P	VLIAFAQYLQQCPFEDHVK	-0.633	True	0.3438	3	0	0	+	0.448259	+	0	1.55032	0.385807	+	0
P	ALVLIAFAQYLQQCPFEDH	0	True	0.5	3	+	0	0	0	0	0	0	-	0	0
P	MPCAEDYLSVVLNQLCVLH	0	True	0.5	2	0	0	0	-	0	0	0	0	0	0
P	DVFLGM(+15.994900)F	0	True	0.5	2	0	0	0	-	0	0	0	+	+	0
P	VLIAFAQYLQQCPFEDHVK	0	True	0.5	4	0	0	0	-	0	0	0	0	0	0
P	KVPQVSTPTLVEVSRNLGK	0	True	0.6875	3	0	0	0	-	-	0	0	-	+	0
P	KVPQVSTPTLVEVSRNLGK	0	True	0.5	4	0	0	0	0	0	0	0	-	+	0
P	EIARRHPYFYAPELLFFAK	0	True	0.5	3	0	-	0	0	0	0	0	0	0	0
P	ALVLIAFAQYLQQCPFEDH	0	True	0.5	2	+	0	0	0	0	0	0	-	0	0
P	NYAEAKDVFLGMFLYEYAR	0	True	0.75	2	0	0	-	0	0	0	0	-	0	0
P	NYAEAKDVFLGMFLYEYAR	-1.5434	True	0.5	3	0	+	0	0.591826	0	0	+	0.0370988	0	+
P	RPCFSALEVDETYVPKEFN	0	True	0.5	3	0	0	0	0	0	0	0	-	0	0
P	PADLPSLAADFVESKDVCK	0	True	0.5	3	0	0	0	0	0	0	0	-	0	0
P	EFNAETFTFHADICTLSEK	2.33	True	0.3438	4	0	0	+	-	0	-	+	0	10.4325	+
P	EFNAETFTFHADICTLSEK	0.0761	True	0.5	3	0.00566746	0.666295	0.268414	0	104.469	28.4918	3.19041	0.104636	0	2.67313
P	EFNAETFTFHADICTLSEK	-1.165	True	0.8555	2	0.0131639	0	0.0384223	87.7201	0	0.0461143	0.0252234	0.156861	5.82811	0.0178988
P	AAFTECCQAADKAACLLPK	-0.0672	True	0.3438	3	0	+	0	0	0	-	2.12556	0.115759	2.05688	+
P	VHTECCHGDLLECADDRAD	0	True	0.5	4	0	0	0	0	0	0	0	-	0	0
P	TECCHGDLLECADDRADLAK	-1.5133	True	0.5	3	0	0	0	0.350311	0	0	+	-	+	+
P	RPCFSALEVDETYVPKEFNA	0	True	0.5	3	0	0	0	0	0	0	0	-	0	0
P	TECCHGDLLECADDRADLAK	-0.189	True	0.6562	4	-	0	0	0.532045	0	-	2.00271	0.0857839	0	2.79382
P	LVLIAFAQYLQQCPFEDHVK	1.4269	True	0.0312	3	1.68451	0	+	0	0	0	+	0	+	4.29123
P	ALVLIAFAQYLQQCPFEDHV	-0.3445	True	0.5	3	2.2667	0	+	-	0	0	-	+	+	0.273664
P	PCAEDYLSVVLNQLCVLHEK	1.562	True	0.2266	3	0	0	39.0538	97.8029	0.660486	-	1.84131	0	12.5502	4.28674
P	ALVLIAFAQYLQQCPFEDHV	-0.6139	True	0.5	2	0	0	0	0	0	0	0	0	0	0.653449
P	EPERNECFLQHKDDNPNLPR	0	True	0.5	4	0	0	0	0	0	0	0	-	0	0
P	EPERNECFLQHKDDNPNLPR	0	True	0.5	3	0	0	0	0	0	0	0	-	0	0
P	NYAEAKDVFLGMFLYEYARR	0	True	0.5	3	0	0	0	0	0	-	0	0	0	0
P	PCAEDYLSVVLNQLCVLHEK	0	True	0.25	4	0	0	0	+	0	0	0	0	+	0
P	PCAEDYLSVVLNQLCVLHEK	-1.0696	True	0.3125	2	0	0	0	0.476455	0	0	0	+	+	+
P	TYETTLEKCCAAADPHECYAK	0	True	0.5	3	0	0	0	0	0	0	0	0	0	+
P	VHTECCHGDLLECADDRADLA	0	True	0.75	3	0	0	0	0	0	0	0	-	0	-
P	EFNAETFTFHADICTLSEKER	0.3123	True	0.3438	3	0	0	+	0.468752	2.54625	16.7934	0	0.0071862	0	2.47317
P	EFNAETFTFHADICTLSEKER	0	True	0.5	2	0	0	0	0	0	0	0	-	0	0
P	EFNAETFTFHADICTLSEKER	0.7645	True	0.5	4	+	0	+	0.605856	1.60937	10.7856	0	-	-	0
P	ALVLIAFAQYLQQCPFEDHVK	1.5499	True	0.0625	4	0	0	10.082	0	0.0430848	5.58412	4.81072	31.4334	35.9058	3.01667
P	ALVLIAFAQYLQQCPFEDHVK	0.4712	True	0.3633	2	0	0	18.5256	0.133895	5.0832	0.0220124	6.08445	0.0266298	173.377	2.71292
P	DVFLGM(+15.994900)FLY	0.1226	True	0.5	2	0.533305	0	0	0.55397	2.77944	0.371103	0	13.8691	3.13424	0.377426
P	LVRPEVDVM(+15.994900)	1.5479	True	0.5	2	0	0	0	-	0	-	+	2.97928	2.86943	0
P	ALVLIAFAQYLQQCPFEDHVK	-0.91	True	0.5	3	0	0	0.0134929	+	2.50315	0.430449	0.00110212	0.000122918	+	2.68035
P	QNCELFEQLGEYKFQNALLVR	-0.282	True	0.5	3	0	0	+	0.578657	-	-	1.51113	0.135112	0	2.63083
P	QEPERNECFLQHKDDNPNLPR	0.0431	True	0.5	4	-	6.69562	0.0693923	-	+	40.2409	0	0.0319736	1.9051	0.627829
P	QEPERNECFLQHKDDNPNLPR	0.4574	True	0.1094	3	2.95139	0	3.65499	0	+	+	0	0.0210138	1.65674	0
P	MPCAEDYLSVVLNQLCVLHEK	1.4355	True	0.1445	4	0	3.37792	+	1.69935	3.44731	-	+	-	0	+
P	MPCAEDYLSVVLNQLCVLHEK	1.0391	True	0.0352	3	0	1.81584	27.1708	0	1.91477	0.00815706	1.75906	31.7688	5.35519	2.05623
P	MPCAEDYLSVVLNQLCVLHEK	1.7429	True	0.3633	2	0	4.37679	+	-	3.73199	-	0	-	3.11746	2.46438
P	LGM(+15.994900)FLYEYAR	0.7565	True	0.5	2	0	0	1.68943	0	0	-	0	+	0	0
P	HPDYSVVLLLRLAKTYETTLEK	0.114	True	0.3438	4	0	+	0	17.9351	0	0.23295	+	-	0	+
P	RMPCAEDYLSVVLNQLCVLHEK	0.8287	True	0.1445	4	0	3.8261	+	1.85483	2.48999	-	+	0.00269234	0	5.5304
P	RMPCAEDYLSVVLNQLCVLHEK	0	True	0.5	2	0	0	0	0	0	0	0	0	0	0
P	VHTECCHGDLLECADDRADLAK	0.2302	True	0.377	3	0.0278968	2.17845	+	0.457619	2.13903	-	0.00621563	38.5805	2.70349	3.12564
P	VHTECCHGDLLECADDRADLAK	0	True	0.5	2	+	+	0	-	0	0	-	-	0	+
P	TCVADESAENCDKSLHTLFGDK	-1.523	True	0.5	3	0	0	0	0.608792	0	0	+	0.189017	+	0
P	VHTECCHGDLLECADDRADLAK	1.0507	True	0.2539	4	14.9592	45.9321	+	249.784	0	-	+	0.00217466	476.755	0.621735
P	VHTECCHGDLLECADDRADLAK	2.33	True	0.125	5	0	0	0	517.427	0	0	0	17.9838	+	0
P	RMPCAEDYLSVVLNQLCVLHEK	1.849	True	0.0625	3	0	4.12778	+	1.77137	3.34457	0	0	-	9.34213	4.93487
P	TCVADESAENCDKSLHTLFGDK	-0.458	True	0.1875	4	0	+	0	0	0	0	2.32496	0.227953	+	+
P	LVRPEVDVMCTAFHDNEETFLK	-0.0185	True	0.3633	4	0	1.81504	5.38627	1.51687	1.75953	0.0712174	0.0676217	0.127496	0	4.71053
P	LVRPEVDVMCTAFHDNEETFLK	0.5463	True	0.2266	3	0	2.27059	6.73873	0	2.13807	0.0553593	3.1837	0.093136	0	4.60739
P	LVRPEVDVMCTAFHDNEETFLK	0	True	0.125	2	0	+	0	0	+	0	0	0	0	+
P	KVHTECCHGDLLECADDRADLAK	0	True	0.5	4	0	0	0	0	0	0	0	-	0	0
P	LVRPEVDVMCTAFHDNEETFLKK	0.1997	True	0.1445	4	0	1.99436	+	0	1.68254	0.14801	2.67324	0.030534	1.68682	4.4037
P	LVRPEVDVMCTAFHDNEETFLKK	0.7377	True	0.3633	3	0	4.0131	5.93496	0	1.5818	0.175606	1.71394	-	0.655304	6.69924
P	LVRPEVDVMCTAFHDNEETFLKK	1.055	True	0.0195	5	0	1.8698	5.2751	1.50721	+	13.2587	2.99793	0.0283058	2.06169	3.96481
P	RPCFSALEVDETYVPKEFNAETF	0	True	0.5	3	0	0	0	0	0	0	0	-	0	0
P	DVCKNYAEAKDVFLGMFLYEYAR	0	True	0.75	3	0	0	0	0	0	-	0	-	0	0
P	DVFLGM(+15.994900)FLYEY	0.2531	True	0.5	2	0.515392	0	2.33739	0	2.36955	0.243686	0	11.8448	3.0891	0.316059
P	RLVRPEVDVMCTAFHDNEETFLK	0	True	0.5	4	0	0	0	0	0	0	0	-	0	0
P	VM(+15.994900)DDFAAFVEK	0	True	0.5	2	0	0	0	0	0	0	0	0	0	-
P	FLGM(+15.994900)FLYEYAR	0.9023	True	0.1094	2	0	0	1.91517	-	+	+	1.82408	0	0	+
P	LVRPEVDVM(+15.994900)CT	0	True	0.5	2	0	0	0	0	0	0	0	+	0	0
P	LVNEVTEFAKTCVADESAENCDK	1.0452	True	0.3438	3	0	-	0	1.60271	0	-	+	0	3.38345	1.62065
P	LVTDLTKVHTECCHGDLLECADDR	0	True	0.25	4	0	0	0	0	0	0	0	0	+	+
P	ETYGEM(+15.994900)ADCCAK	0.7939	True	0.5	2	-	0	0	47.8681	0	-	2.12806	0.397301	2.12571	+
P	AVM(+15.994900)DDFAAFVEK	-1.0775	True	0.5	3	-	+	-	0.441488	+	+	+	0	+	0.50856
P	AVM(+15.994900)DDFAAFVEK	0.4736	True	0.5	2	0.544325	0	0	0.441857	3.31407	1.8831	0	0	3.43914	0
P	DVFLGM(+15.994900)FLYEYA	-2.33	True	0.6367	2	0	-	-	-	+	+	-	+	0	0.00565612
P	VFLGM(+15.994900)FLYEYAR	0.8626	True	0.25	2	0	0	1.8183	0	+	0	0	0	0	0
P	DVFLGM(+15.994900)FLYEYAR	1.0749	True	0.0352	3	0	5.60206	1.66751	0.193357	26.655	2.44586	0	1.60626	4.25145	2.76876
P	RETYGEM(+15.994900)ADCCAK	0	True	0.25	2	0	+	0	0	0	0	0	0	0	+
P	RETYGEM(+15.994900)ADCCAK	0	True	0.25	3	0	+	0	0	0	0	0	0	0	+
P	CCTESLVNRRPCFSALEVDETYVPK	0	True	0.5	4	0	0	0	0	0	0	0	-	0	0
P	CCTESLVNRRPCFSALEVDETYVPK	0	True	0.5	3	0	0	0	0	0	0	0	-	0	0
P	DVFLGM(+15.994900)FLYEYAR	0.3021	True	0.5	2	0	0	49.594	4010.94	0.00248159	0	0	0	2.84875	0.000626417
P	RPCFSALEVDETYVPKEFNAETFTF	0	True	0.5	3	0	0	0	0	0	0	0	-	0	0
P	LVRPEVDVM(+15.994900)CTAF	0	True	0.5	2	0	0	0	0	0	0	0	+	0	0
P	PCAEDYLSVVLNQLCVLHEKTPVSDR	0	True	0.5	4	0	0	0	0	0	0	0	-	0	0
P	SHCIAEVENDEM(+15.994900)PA	0	True	0.5	2	0	0	+	0	0	0	0	0	0	0
P	LRETYGEM(+15.994900)ADCCAK	-1.0972	True	0.75	3	0.467436	0	0	0	0	-	0	0	0	0
P	MPCAEDYLSVVLNQLCVLHEKTPVSDR	0	True	0.5	4	0	0	0	+	0	-	0	0	0	0
P	M(+15.994900)PCAEDYLSVVLNQL	0	True	0.5	3	0	0	0	-	0	0	0	0	0	0
P	SHCIAEVENDEM(+15.994900)PAD	0	True	0.5	2	0	0	0	0	+	-	0	0	0	0
P	M(+15.994900)PCAEDYLSVVLNQL	0	True	0.5	2	0	0	+	-	0	0	0	-	+	+
P	SHCIAEVENDEMPADLPSLAADFVESK	0.6479	True	0.1445	3	0	3.55078	5.71284	1.81862	0	0.0999071	3.17483	0.0340857	1.77205	5.27586
P	SHCIAEVENDEMPADLPSLAADFVESK	0	True	0.5	2	0	0	0	0	0	-	0	0	0	0
P	SHCIAEVENDEMPADLPSLAADFVESK	-0.5338	True	0.5	4	0	+	0	2.3991	0	0.0654377	0	-	0	0
P	SHCIAEVENDEMPADLPSLAADFVESKD	0	True	0.5	3	0	0	0	-	0	0	0	0	0	0
P	LVRPEVDVM(+15.994900)CTAFHDN	0	True	0.5	3	0	0	0	0	0	0	0	+	0	0
P	FKDLGEENFKALVLIAFAQYLQQCPFED	0	True	0.5	3	0	0	0	0	0	0	0	-	0	0
P	RM(+15.994900)PCAEDYLSVVLNQL	0	True	0.5	2	0	0	0	0	0	0	0	0	0	-
P	RMPCAEDYLSVVLNQLCVLHEKTPVSDR	0	True	0.5	4	0	0	0	0	0	0	0	-	0	0
P	LVTDLTKVHTECCHGDLLECADDRADLAK	0	True	0.5	5	0	0	0	0	0	0	0	-	0	0
P	EM(+15.994900)PADLPSLAADFVESK	0	True	0.5	2	0	0	+	-	+	0	0	0	0	-
P	DLGEENFKALVLIAFAQYLQQCPFEDHVK	0.6046	True	0.3633	4	0.398093	0	9.1616	2.40302	0	0.068836	3.66812	0.406616	18.6592	3.98446
P	DLGEENFKALVLIAFAQYLQQCPFEDHVK	0.7006	True	0.3633	3	0.420801	1.58821	+	2.21687	0	-	-	0	+	4.70869
P	DLGEENFKALVLIAFAQYLQQCPFEDHVK	1.2917	True	0.5	5	-	0	0	2.44823	0	-	0	-	+	+
P	DEM(+15.994900)PADLPSLAADFVESK	1.4201	True	0.5	2	0	0	0	-	+	0	0	2.67608	0	0
P	ETYGEM(+15.994900)ADCCAKQEPERN	0	True	0.5	3	0	0	0	-	0	0	0	+	0	0
P	TCVADESAENCDKSLHTLFGDKLCTVATLR	0	True	0.5	4	0	0	0	-	0	0	+	-	0	0
P	VFDEFKPLVEEPQNLIKQNCELFEQLGEYK	0.689	True	0.0625	3	0	0	+	1.61217	0	+	+	-	+	+
P	VFDEFKPLVEEPQNLIKQNCELFEQLGEYK	-1.771	True	0.5	4	-	-	+	0.431669	0	+	0	0.135976	0	+
P	CCAAADPHECYAKVFDEFKPLVEEPQNLIK	0	True	0.5	4	0	0	0	-	0	0	0	0	0	0
P	NYAEAKDVFLGM(+15.994900)FLYEYAR	0	True	0.5	3	0	0	0	0	0	+	0	0	0	0
P	FKDLGEENFKALVLIAFAQYLQQCPFEDHVK	0	True	0.5	3	0	0	+	+	0	-	0	-	+	0
P	FKDLGEENFKALVLIAFAQYLQQCPFEDHVK	0.1592	True	0.3633	4	0.558143	0	8.64671	13.4844	0	0.0960573	3.47418	0.0595194	+	+
P	FKDLGEENFKALVLIAFAQYLQQCPFEDHVK	0	True	0.5	6	0	0	0	+	0	-	0	-	0	0
P	ALVLIAFAQYLQQCPFEDHVKLVNEVTEFAK	1.2966	True	0.5	4	0	0	0	2.45652	0	0	0	-	+	0
P	ALVLIAFAQYLQQCPFEDHVKLVNEVTEFAK	0	True	0.5	3	0	0	0	0	0	0	0	-	0	0
P	FKDLGEENFKALVLIAFAQYLQQCPFEDHVK	0.0333	True	0.5	5	-	0	7.9794	0.479232	0	0.0914066	3.11957	0.0685372	+	3.86315
P	SHCIAEVENDEM(+15.994900)PADLPSL	0	True	0.5	2	0	0	+	0	0	0	0	0	0	0
P	FSALEVDETYVPKEFNAETFTFHADICTLSEK	0	True	0.5	3	0	0	0	0	0	0	0	-	0	0
P	LCTVATLRETYGEM(+15.994900)ADCCAK	0	True	0.5	2	0	0	0	0	+	0	0	0	0	0
P	ALVLIAFAQYLQQCPFEDHVKLVNEVTEFAKT	0	True	0.5	4	0	0	0	0	0	0	0	-	0	0
P	SHCIAEVENDEMPADLPSLAADFVESKDVCKN	0	True	0.75	4	0	0	0	0	0	-	0	-	0	0
P	SHCIAEVENDEMPADLPSLAADFVESKDVCKN	0	True	0.5	3	0	0	0	0	0	0	0	-	0	0
P	LVRPEVDVM(+15.994900)CTAFHDNEETF	0	True	0.5	3	0	0	0	0	0	0	0	+	0	0
P	ALEVDETYVPKEFNAETFTFHADICTLSEKER	0	True	0.5	3	0	0	0	0	0	0	0	-	0	0
P	ALVLIAFAQYLQQCPFEDHVKLVNEVTEFAKT	0	True	0.5	3	0	0	0	0	0	0	0	-	0	0
P	M(+15.994900)PCAEDYLSVVLNQLCVLHEK	0	True	0.5	2	0	0	0	0	0	0	0	0	0	+
P	M(+15.994900)PCAEDYLSVVLNQLCVLHEK	-1.8481	True	0.3438	4	0	0	+	0.277762	+	0	0	-	+	+
P	VRPEVDVM(+15.994900)CTAFHDNEETFLK	0	True	0.5	4	0	0	0	0	0	0	0	+	0	0
P	M(+15.994900)PCAEDYLSVVLNQLCVLHEK	0.4398	True	0.3633	3	0	7.26826	25.3256	0.343627	0	0.0786016	2.46954	0.0742923	9.85611	2.68512
P	VRPEVDVM(+15.994900)CTAFHDNEETFLKK	0	True	0.5	4	0	0	0	0	0	0	0	+	0	0
P	VHTECCHGDLLECADDRADLAKYICENQDSISSK	0	True	0.5	5	0	0	0	0	0	0	0	-	0	0
P	RM(+15.994900)PCAEDYLSVVLNQLCVLHEK	-0.0756	True	0.5	4	0	0	+	0	0	-	+	0.0505631	4.52792	0
P	LVRPEVDVM(+15.994900)CTAFHDNEETFLK	0.2767	True	0.5	3	0.590623	0	1.80217	0.419235	1.77362	0.355269	0	6.46309	2.70767	0
P	RM(+15.994900)PCAEDYLSVVLNQLCVLHEK	0.5336	True	0.3633	3	0	0	+	1.98758	2.10793	-	3.45677	0.229322	12.6556	0.55081
P	VHTECCHGDLLECADDRADLAKYICENQDSISSK	0	True	0.5	4	0	0	0	0	0	0	0	-	0	0
P	LVRPEVDVM(+15.994900)CTAFHDNEETFLK	0.2952	True	0.3438	4	0	0	1.65011	0.264774	1.70576	0	2.07012	0.663902	3.33311	0
P	RPCFSALEVDETYVPKEFNAETFTFHADICTLSEK	0	True	0.5	5	0	0	0	0	0	0	0	-	0	0
P	LVRPEVDVM(+15.994900)CTAFHDNEETFLKK	0.3596	True	0.3633	5	0.568884	0	1.88484	0.642891	2.08471	0.579172	1.93243	0	2.94611	1.55033
P	LVRPEVDVM(+15.994900)CTAFHDNEETFLKK	1.0525	True	0.0352	4	0	0	1.8839	0.515993	1.5959	31.7594	+	7.24244	2.56893	1.63912
P	RLVRPEVDVM(+15.994900)CTAFHDNEETFLK	0	True	0.5	3	0	0	0	+	0	0	+	-	0	0
P	RPCFSALEVDETYVPKEFNAETFTFHADICTLSEK	0	True	0.5	3	0	0	0	0	0	0	0	-	0	0
P	RPCFSALEVDETYVPKEFNAETFTFHADICTLSEK	0	True	0.5	4	0	0	0	0	0	0	0	-	0	0
P	LVRPEVDVM(+15.994900)CTAFHDNEETFLKK	1.0982	True	0.1094	3	0	0	2.65848	-	0	0	1.90196	1.94068	+	+
P	RPCFSALEVDETYVPKEFNAETFTFHADICTLSEKER	0	True	0.5	4	0	0	0	0	0	0	0	-	0	0
P	RPCFSALEVDETYVPKEFNAETFTFHADICTLSEKER	0	True	0.5	6	0	0	0	0	0	0	0	0	0	0
P	RPCFSALEVDETYVPKEFNAETFTFHADICTLSEKER	0	True	0.5	5	0	0	0	0	0	0	0	-	0	0
P	VFDEFKPLVEEPQNLIKQNCELFEQLGEYKFQNALLVR	0	True	0.5	5	0	0	0	0	0	0	0	-	0	0
P	TYETTLEKCCAAADPHECYAKVFDEFKPLVEEPQNLIK	0	True	0.5	5	0	0	0	0	0	+	0	0	0	0
P	DLGEENFKALVLIAFAQYLQQCPFEDHVKLVNEVTEFAK	0	True	0.75	5	0	0	0	0	0	-	0	-	0	0
P	SHCIAEVENDEM(+15.994900)PADLPSLAADFVESK	0.6682	True	0.1445	3	0	0	6.66411	1.85783	0.00777056	2.03007	0.00338972	12.5497	2.1445	46.8015
P	SHCIAEVENDEM(+15.994900)PADLPSLAADFVESK	1.3437	True	0.5	4	0	0	7.77938	-	10.8476	-	0	0.646629	+	0
P	SHCIAEVENDEM(+15.994900)PADLPSLAADFVESKD	-0.2745	True	0.5	3	-	0	+	0.417907	+	-	-	1.63542	+	-
P	SHCIAEVENDEM(+15.994900)PADLPSLAADFVESKDVCK	0	True	0.75	4	0	0	0	0	0	0	0	-	0	-
P	SHCIAEVENDEM(+15.994900)PADLPSLAADFVESKDVCK	0	True	0.5	3	0	0	0	0	0	0	0	0	0	0
P	SHCIAEVENDEM(+15.994900)PADLPSLAADFVESKDVCKN	-1.9983	True	0.8125	4	0	0	+	-	0	0	-	-	0	0.250301
S	P02751	1.05814	4.996e-14	116	0.505868	Fibronectin OS=Homo sapiens OX=9606 GN=FN1 PE=1 SV=4
P	LTVGLTR	1.0195	True	0.0352	2	0	0	+	2.02715	+	+	+	-	+	+
P	ITGYIIK	0	True	0.25	2	0	0	0	+	0	0	0	0	+	0
P	YQCYCYGR	0	True	0.25	2	0	0	0	+	0	0	0	0	0	+
P	YEVSVYALK	0.744	True	0.1875	2	0	0	+	1.67484	0	+	0	-	+	0
P	PQAPITGYR	0.9335	True	0.0625	2	0	0	0	1.90986	+	0	+	0	+	0
P	TCIAYSQLR	0	True	0.5	2	0	0	0	+	0	0	0	0	0	0
P	TFYSCTTEGR	1.365	True	0.1094	2	0	0	+	2.57572	-	0	+	0	+	+
P	TYHVGEQWQK	0.7573	True	0.0156	3	0	0	+	1.69035	0	+	+	0	+	+
P	HYQINQQWER	0	True	0.1875	2	0	0	+	-	0	+	+	0	+	0
P	HYQINQQWER	0.6709	True	0.3125	3	0	0	0	1.59209	0	0	+	-	+	0
P	TYHVGEQWQK	0.797	True	0.125	2	0	0	0	1.73753	0	0	+	0	+	0
P	QYNVGPSVSK	2.33	True	0.125	2	0	0	+	10.4797	0	0	0	0	+	0
P	SLLVSWQPPR	0	True	0.25	2	0	0	+	0	0	0	0	0	+	0
P	STTPDITGYR	0	True	0.25	2	0	0	0	+	0	+	0	0	0	0
P	HHPEHFSGRPR	0	True	0.5	2	0	0	0	0	0	0	0	0	0	+
P	HHPEHFSGRPR	0	True	0.5	4	0	0	+	+	-	0	0	-	0	0
P	IYLYTLNDNAR	0	True	0.25	2	0	0	+	0	0	+	0	0	0	0
P	GEWTCKPIAEK	0	True	0.25	3	0	0	0	+	0	0	+	0	0	0
P	ALVCTCYGGSR	0.6128	True	0.5	2	0	0	0	1.52924	0	0	0	0	0	0
P	GEWTCKPIAEK	0	True	0.5	2	0	0	0	0	0	0	0	0	+	0
P	DLQFVEVTDVK	0.8978	True	0.0352	2	0	0	+	1.86326	+	+	+	-	+	+
P	WSRPQAPITGYR	1.334	True	0.0625	3	0	0	+	2.52093	+	+	+	-	+	0
P	GEWTCIAYSQLR	0	True	0.5	2	0	0	0	0	0	0	+	-	+	0
P	WLPSSSPVTGYR	1.1716	True	0.0625	2	0	0	+	2.25265	+	+	+	-	+	0
P	GLAFTDVDVDSIK	0	True	0.5	2	0	0	0	+	0	0	0	0	0	0
P	LGVRPSQGGEAPR	1.3534	True	0.0898	2	-	0	+	1.699	1.95269	+	9.39218	-	+	+
P	LGVRPSQGGEAPR	1.8555	True	0.0898	3	-	0	21.089	1.87446	+	+	11.3843	-	+	+
P	PLDVQADREDSRE	0	True	0.5	3	0	0	0	0	0	0	0	-	0	0
P	WCGTTQNYDADQK	1.2865	True	0.5	2	0	0	0	2.43937	-	0	0	0	+	0
P	SYTITGLQPGTDYK	0.6526	True	0.1445	2	0	0	+	1.57202	-	+	+	-	+	+
P	QYNVGPSVSKYPLR	0	True	0.5	3	0	0	0	0	0	0	0	-	0	0
P	LLCQCLGFGSGHFR	0	True	0.5	2	0	0	0	+	0	0	0	-	0	0
P	TGLDSPTGIDFSDI	0	True	0.5	2	0	0	0	-	0	0	0	0	0	0
P	YSFCTDHTVLVQTR	1.3083	True	0.1094	3	0	0	+	2.47654	0	+	+	-	+	0
P	LLCQCLGFGSGHFR	1.2477	True	0.3125	3	0	0	0	2.37457	0	0	+	-	+	0
P	YSFCTDHTVLVQTR	1.3323	True	0.5	2	0	0	0	2.51801	0	0	0	-	+	0
P	APPPSIDLTNFLVR	0	True	0.5	2	0	0	0	+	0	0	0	0	0	0
P	VPGTSTSATLTGLTR	1.55	True	0.1094	2	0	0	+	2.92809	0	+	+	-	+	0
P	VDVIPVNLPGEHGQR	0	True	0.1875	3	0	0	+	+	-	+	0	0	0	+
P	GDSPASSKPISINYR	0.6605	True	0.25	2	0	0	+	1.58067	0	0	0	0	0	0
P	GDSPASSKPISINYR	1.0984	True	0.1094	3	0	0	+	2.14123	-	+	+	0	+	0
P	VDVIPVNLPGEHGQR	0	True	0.3125	2	0	0	+	+	0	0	0	-	+	0
P	NLQPASEYTVSLVAIK	0.6085	True	0.0625	2	0	0	+	1.52466	0	+	0	0	+	0
P	PAQGVVTTLENVSPPR	0	True	0.5	3	0	0	0	-	0	0	0	0	+	0
P	TYLGNALVCTCYGGSR	0	True	0.5	2	0	0	0	+	+	0	0	-	0	0
P	NLQPASEYTVSLVAIK	0	True	0.25	3	0	0	0	+	0	+	0	0	0	0
P	EYLGAICSCTCFGGQR	1.4663	True	0.5	2	0	0	0	2.76319	0	0	0	-	+	0
P	PAQGVVTTLENVSPPR	0.6676	True	0.25	2	0	0	+	1.58842	0	0	0	0	0	0
P	VTWAPPPSIDLTNFLVR	0	True	0.2266	2	-	0	+	0	0	+	+	-	+	+
P	HTSVQTTSSGSGPFTDV	0	True	0.5	2	0	0	0	+	0	0	0	0	0	0
P	VTWAPPPSIDLTNFLVR	0	True	0.1875	3	0	0	+	0	0	+	+	-	+	0
P	GFNCESKPEAEETCFDK	1.4769	True	0.3125	3	0	0	0	2.78348	0	0	+	-	+	0
P	GFNCESKPEAEETCFDK	0	True	0.5	2	0	0	0	-	0	0	0	0	0	0
P	FLATTPNSLLVSWQPPR	0	True	0.5	3	0	0	0	0	0	+	0	0	0	0
P	PAQGVVTTLENVSPPRR	0	True	0.5	3	0	0	0	+	0	0	0	0	0	0
P	TGLDSPTGIDFSDITAN	0	True	0.5	2	0	0	0	+	0	0	0	0	0	0
P	QDGHLWCSTTSNYEQDQK	0	True	0.5	3	0	0	0	0	0	0	0	-	0	0
P	NTFAEVTGLSPGVTYYFK	0	True	0.25	3	0	0	0	+	0	+	0	0	0	0
P	NTFAEVTGLSPGVTYYFK	0.696	True	0.0625	2	0	0	+	1.62005	-	+	+	0	+	+
P	EESPLLIGQQSTVSDVPR	0.8424	True	0.3125	2	0	0	+	1.79298	0	0	0	-	+	0
P	EESPLLIGQQSTVSDVPR	0.8073	True	0.25	3	0	0	0	1.74988	0	0	0	0	+	0
P	HTSVQTTSSGSGPFTDVR	2.33	True	0.1875	3	0	0	0	6.03781	0	+	+	-	+	0
P	HTSVQTTSSGSGPFTDVR	0	True	0.25	2	0	0	0	+	0	0	0	0	+	0
P	TGLDSPTGIDFSDITANSF	0	True	0.5	2	0	0	+	0	0	0	0	0	0	0
P	STATISGLKPGVDYTITVY	0.7717	True	0.5	2	0	0	0	1.70733	0	0	0	0	0	0
P	SSPVVIDASTAIDAPSNLR	0	True	0.125	3	0	0	+	0	0	0	+	0	+	0
P	SSPVVIDASTAIDAPSNLR	0	True	0.1875	2	0	0	+	0	0	+	+	-	+	0
P	CTCVGNGRGEWTCIAYSQLR	0	True	0.5	3	0	0	0	0	0	0	0	-	0	0
P	ESVPISDTIIPAVPPPTDLR	0	True	0.125	2	0	0	+	+	0	0	0	0	+	0
P	ESVPISDTIIPAVPPPTDLR	1.0793	True	0.5	3	0	0	0	2.11297	0	0	0	0	0	0
P	ITYGETGGNSPVQEFTVPGSK	0.9823	True	0.0625	3	0	0	+	1.97565	0	+	0	0	+	0
P	ITYGETGGNSPVQEFTVPGSK	1.0205	True	0.1094	2	0	0	+	2.02865	0	+	+	-	+	0
P	TGLDSPTGIDFSDITANSFTVH	0.6337	True	0.1094	2	0	0	+	1.55154	0	+	+	-	+	0
P	RPGGEPSPEGTTGQSYNQYSQR	2.33	True	0.1094	3	0	0	+	7.38697	0	+	+	-	+	0
P	TGLDSPTGIDFSDITANSFTVH	0.6369	True	0.0312	3	0	0	+	1.55495	0	+	+	0	+	0
P	AVEENQESTPVVIQQETTGTPR	0	True	0.5	3	0	0	0	-	0	0	0	0	+	0
P	TEIDKPSQMQVTDVQDNSISVK	0.8537	True	0.3125	3	0	0	0	1.80709	0	+	0	-	+	0
P	DTLTSRPAQGVVTTLENVSPPR	1.0836	True	0.5	3	0	0	0	2.11937	0	0	0	-	0	0
P	TETITGFQVDAVPANGQTPIQR	0	True	0.5	3	0	0	0	0	0	0	0	0	0	0
P	DTLTSRPAQGVVTTLENVSPPRR	0	True	0.5	4	0	0	0	0	0	0	0	-	0	0
P	CDPHEATCYDDGKTYHVGEQWQK	0	True	0.5	4	0	0	0	0	0	0	0	-	0	0
P	DTLTSRPAQGVVTTLENVSPPRR	0	True	0.5	3	0	0	0	0	0	0	0	-	0	0
P	DDKESVPISDTIIPAVPPPTDLR	0.8664	True	0.1094	3	0	0	+	1.82312	0	+	+	-	+	0
P	DDKESVPISDTIIPAVPPPTDLR	0	True	0.5	2	0	0	+	0	0	0	0	0	0	0
P	DLEVVAATPTSLLISWDAPAVTVR	0.6798	True	0.3125	2	-	0	+	1.60191	0	0	0	0	+	0
P	TKTETITGFQVDAVPANGQTPIQR	0	True	0.5	3	0	0	0	+	0	+	0	-	0	0
P	DLEVVAATPTSLLISWDAPAVTVR	0.8252	True	0.1875	3	0	0	+	1.7718	0	0	+	-	+	0
P	CDPVDQCQDSETGTFYQIGDSWEK	0	True	0.5	3	0	0	0	0	0	0	0	-	+	0
P	NSITLTNLTPGTEYVVSIVALNGR	0	True	0.125	3	0	0	+	+	0	0	0	0	+	0
P	STATISGLKPGVDYTITVYAVTGR	0	True	0.1875	3	0	0	+	0	0	+	+	-	+	0
P	GFNCESKPEAEETCFDKYTGNTYR	1.3408	True	0.5	4	0	0	0	2.53299	0	0	0	-	+	0
P	FTQVTPTSLSAQWTPPNVQLTGYR	0	True	0.1875	3	0	0	+	0	0	+	+	-	+	0
P	STATISGLKPGVDYTITVYAVTGR	0	True	0.5	2	0	0	+	0	0	0	0	0	0	0
P	FTQVTPTSLSAQWTPPNVQLTGYR	-0.6387	True	0.3438	2	0	0	+	0.642277	0	+	+	-	+	0
P	GLKPGVVYEGQLISIQQYGHQEVTR	0	True	0.5	3	0	0	0	0	0	0	0	0	0	0
P	GLKPGVVYEGQLISIQQYGHQEVTR	0	True	0.1094	4	0	0	+	0	0	+	+	-	+	+
P	PGVTEATITGLEPGTEYTIYVIALK	0	True	0.5	3	0	0	0	+	0	0	0	0	0	0
P	RPGGEPSPEGTTGQSYNQYSQRYHQR	0	True	0.5	4	0	0	0	0	0	0	0	-	0	0
P	APFQDTSEYIISCHPVGTDEEPLQFR	0	True	0.5	3	0	0	0	+	0	0	0	0	0	0
P	WKCDPVDQCQDSETGTFYQIGDSWEK	0	True	0.5	3	0	0	0	0	0	0	0	-	0	0
P	PRPGVTEATITGLEPGTEYTIYVIALK	0	True	0.3125	3	0	0	+	+	0	0	0	-	+	0
P	TGLDSPTGIDFSDITANSFTVHWIAPR	0.6362	True	0.0352	3	0	0	+	1.55425	+	+	+	-	+	+
P	EVTSDSGSIVVSGLTPGVEYVYTIQVLR	0	True	0.2266	3	0	0	+	-	+	+	0	-	+	+
P	VTIM(+15.994900)WTPPESAVTGYR	0	True	0.5	2	0	0	+	0	0	0	0	0	0	0
P	VVTPLSPPTNLHLEANPDTGVLTVSWER	-0.5982	True	0.5	3	0	0	+	-	0.660557	+	0	-	+	0
P	TDELPQLVTLPHPNLHGPEILDVPSTVQK	0	True	0.5	4	0	0	0	+	0	0	0	0	0	0
P	QKTGLDSPTGIDFSDITANSFTVHWIAPR	0	True	0.5	4	0	0	0	0	0	+	0	-	0	0
P	SVNEGLNQPTDDSCFDPYTVSHYAVGDEWER	0	True	0.5	3	0	0	0	0	0	0	0	0	+	0
P	EINLAPDSSSVVVSGLM(+15.994900)VATK	0	True	0.5	2	0	0	+	0	0	0	0	0	0	0
P	VEYELSEEGDEPQYLDLPSTATSVNIPDLLPGR	0	True	0.5	4	0	0	0	+	0	0	0	0	0	0
P	VEYELSEEGDEPQYLDLPSTATSVNIPDLLPGR	0	True	0.125	3	0	0	+	+	0	0	0	0	+	0
P	VEYELSEEGDEPQYLDLPSTATSVNIPDLLPGRK	0	True	0.125	3	0	0	+	+	0	+	0	0	0	0
P	VREEVVTVGNSVNEGLNQPTDDSCFDPYTVSHYAVGDEWER	2.33	True	0.3125	4	0	0	0	33.0502	0	0	+	-	+	0
P	GIGEWHCQPLQTYPSSSGPVEVFITETPSQPNSHPIQWNAPQPSHISK	2.0838	True	0.125	5	0	0	0	4.23928	0	0	+	0	+	0
P	YSPVKNEEDVAELSISPSDNAVVLTNLLPGTEYVVSVSSVYEQHESTPLR	0	True	0.5	5	0	0	0	+	0	0	0	0	0	0
P	YSPVKNEEDVAELSISPSDNAVVLTNLLPGTEYVVSVSSVYEQHESTPLR	0	True	0.25	4	0	0	0	+	0	+	0	0	0	0
S	P01009	1.08295	2.22045e-12	118	0.748804	Alpha-1-antitrypsin OS=Homo sapiens OX=9606 GN=SERPINA1 PE=1 SV=3
P	FLEDVKK	0.6923	True	0.3438	2	0.639196	0	2.27836	+	0	0	0	2.48312	15.0348	0.605772
P	ASLHLPK	2.33	True	0.3438	2	0	0	+	6.10518	0	0	6.08299	-	+	-
P	FNKPFVF	0	True	0.5	2	0	0	0	+	0	0	-	0	+	-
P	LYHSEAF	0	True	0.25	2	0	0	0	+	0	0	0	0	+	0
P	KLYHSEAF	0	True	0.125	2	0	0	0	+	0	0	+	0	+	0
P	FLENEDRR	0	True	0.3125	2	0	-	+	0	+	0	0	0	0	+
P	LGQLGITK	0	True	0.5	2	0	0	0	0	0	0	0	-	0	0
P	FLENEDRR	0	True	0.5	3	0	-	+	0	-	0	0	0	0	0
P	EFAFSLYR	0	True	0.5	2	0	0	0	0	0	0	0	+	0	0
P	FNKPFVFL	2.1858	True	0.25	2	0	0	0	4.11696	0	0	0	0	5.51215	0
P	QINDYVEK	2.1245	True	0.125	2	0	+	3.78164	0	5.892	0	0	0	0	0
P	SASLHLPK	1.4337	True	0.0898	2	0.637569	0	2.83567	6.22091	+	3.98425	5.70361	7.54883	10.7143	0.615915
P	KLSSWVLL	0	True	0.5	2	0	0	0	0	0	0	0	0	+	0
P	WERPFEVK	0	True	0.125	2	0	0	+	0	0	0	+	0	0	+
P	RSASLHLPK	0	True	0.5	2	0	0	0	+	0	0	0	0	0	0
P	RSASLHLPK	0	True	0.25	3	0	0	0	0	0	0	0	0	+	+
P	LSSWVLLMK	1.5919	True	0.1875	2	0	0	0	1.80724	0	0	5.29237	-	+	+
P	ALVNYIFFK	1.8521	True	0.0156	2	0	0	1.66467	4.7335	0	0	5.40202	+	7.93256	3.07909
P	KQINDYVEK	-0.2856	True	0.3438	2	0.425753	0	1.58085	+	+	0	0	-	+	0
P	KQINDYVEK	0	True	0.5	3	0	0	0	+	0	0	0	-	+	0
P	KLSSWVLLMK	0	True	0.5	3	0	0	0	0	0	0	+	-	0	0
P	ITPNLAEFAF	1.3954	True	0.0898	2	0	-	+	8.60941	+	3.72929	4.13534	0.497348	8.45339	1.70909
P	LSITGTYDLK	1.2963	True	0.1875	2	0	0	0	7.33609	0	8.81632	3.22223	0.218183	10.1409	0
P	LAEFAFSLYR	1.1782	True	0.5	2	0	-	0	6.28882	+	-	5.54397	0.206323	10.8714	-
P	LGMFNIQHCK	0	True	0.5	3	0	0	0	+	0	0	0	-	+	0
P	GKWERPFEVK	1.9814	True	0.1875	4	0	-	0	4.25948	0	+	2.87507	0	12.1655	0
P	LVDKFLEDVK	0	True	0.5	2	0	0	0	0	0	0	0	-	0	0
P	LVDKFLEDVK	0	True	0.1875	3	0	0	0	+	0	+	+	-	+	0
P	SVLGQLGITK	1.3127	True	0.1094	2	0	0	0	6.11092	3.04274	40.2693	3.0548	0.186266	11.746	0
P	VDKFLEDVKK	0	True	0.5	3	0	0	0	0	0	0	0	-	0	0
P	VFLMIEQNTK	0	True	0.25	2	0	0	0	0	0	0	+	0	+	0
P	KLSSWVLLMK	0	True	0.5	2	0	0	0	0	0	0	0	-	0	0
P	GKWERPFEVK	0.9394	True	0.0352	2	0	+	1.60332	+	+	+	2.58955	0	10.0048	0.647955
P	AIFFLPDEGK	1.9471	True	0.0625	2	0	0	0	3.39184	0	0	4.38337	+	+	0
P	GKWERPFEVK	1.7903	True	0.0156	3	0	+	0	+	+	+	2.37956	0	9.77718	0
P	TVNFGDTEEAK	0	True	0.125	2	0	0	0	+	0	0	0	0	+	+
P	RLGMFNIQHCK	0	True	0.5	3	0	0	0	+	0	0	0	-	0	0
P	TLNQPDSQLQL	0	True	0.5	2	0	0	0	+	0	0	0	0	0	0
P	LVDKFLEDVKK	0	True	0.5	4	0	0	0	0	0	+	0	0	0	0
P	LVDKFLEDVKK	-0.5989	True	0.1875	3	0	0	0	+	0	+	2.19186	0.0109338	+	0
P	DTVFALVNYIF	0	True	0.5	2	0	0	0	0	0	0	0	0	+	0
P	TVNFGDTEEAKK	1.1618	True	0.1094	2	0	0	+	7.61427	0	0	+	+	8.32888	0.443001
P	ELDRDTVFALVN	0	True	0.25	2	0	0	+	0	0	0	+	0	0	0
P	TVNFGDTEEAKK	2.33	True	0.1094	3	0	0	+	-	0	0	+	+	9.06082	+
P	PNLAEFAFSLYR	0	True	0.5	2	0	0	0	0	0	+	0	-	0	0
P	DTVFALVNYIFFK	2.33	True	0.0156	3	0	0	+	5.94851	0	+	6.09326	0	+	+
P	DTVFALVNYIFFK	1.5025	True	0.0352	2	0.511877	0	2.10272	6.20854	3.82764	1.95268	4.06134	16.1931	15.702	0
P	ITPNLAEFAFSLY	0	True	0.125	2	0	0	0	0	0	+	+	0	+	0
P	HLENELTHDIITK	0	True	0.5	3	0	0	0	+	0	0	0	0	0	0
P	ELDRDTVFALVNY	0	True	0.125	2	0	0	0	+	0	0	+	0	+	0
P	TPNLAEFAFSLYR	0	True	0.5	2	0	0	0	0	0	0	0	0	0	-
P	ITPNLAEFAFSLYR	2.1053	True	0.1875	2	0	0	0	11.898	0	+	3.68226	-	+	0
P	ITPNLAEFAFSLYR	0.6822	True	0.0625	3	0	0	+	9.86085	0	+	4.1313	0.034564	+	+
P	DTVFALVNYIFFKG	1.9265	True	0.1094	2	0	0	4.50338	2.42606	0	0	8.38616	-	+	+
P	GADLSGVTEEAPLK	0	True	0.3125	2	0	0	0	+	0	0	+	-	+	0
P	DTVFALVNYIFFKG	0	True	0.25	3	0	0	0	+	0	0	0	0	+	0
P	LQHLENELTHDIITK	1.4897	True	0.2539	4	-	-	0	6.9772	4.32321	39.3751	4.07311	0.232068	9.13818	2.65219
P	ELDRDTVFALVNYIF	0	True	0.3125	2	0	0	+	+	0	0	0	-	+	0
P	TLNQPDSQLQLTTGN	0	True	0.125	2	0	0	0	+	0	0	+	0	+	0
P	LQHLENELTHDIITK	0.9464	True	0.2266	3	0	0	0	5.82308	+	+	4.02023	0.284596	-	2.39724
P	LQHLENELTHDIITK	0.7647	True	0.1094	2	0	0	0	3.3288	0	+	2.56988	0.39574	+	2.46147
P	FNKPFVFLMIEQNTK	1.0187	True	0.2266	3	0	0	-	+	0	3.89747	4.5579	0.0523253	5.74204	1.92208
P	TDTSHHDQDHPTFNK	0	True	0.2266	4	-	0	0	+	+	0	+	+	+	-
P	TDTSHHDQDHPTFNK	0.8272	True	0.1445	2	0.115102	0.256483	1.70496	86.6628	7.87399	0	+	5.00612	12.9162	0
P	FNKPFVFLMIEQNTK	0	True	0.3125	2	0	0	0	0	0	0	+	-	+	+
P	TDTSHHDQDHPTFNK	0.9299	True	0.3633	3	-	0.446977	1.60355	65.8506	7.10125	0	63.0929	0.138514	9.8526	0
P	ELDRDTVFALVNYIFF	0	True	0.5	2	0	0	0	0	0	0	0	0	0	-
P	DTEEEDFHVDQVTTVK	1.1478	True	0.1875	2	0	0	0	4.22218	+	+	0	0.512457	10.835	0
P	DTEEEDFHVDQVTTVK	1.497	True	0.3438	3	-	0.655048	0	5.34036	0	16.3016	0	0	9.42195	2.15171
P	ELDRDTVFALVNYIFFK	1.3582	True	0.3633	2	+	-	0	3.85752	+	7.26683	-	0.442874	21.3274	0
P	ELDRDTVFALVNYIFFK	0.8416	True	0.3438	3	0	0	0	6.09843	3.35868	6.37653	0.00959528	0.390025	16.7144	0
P	ELDRDTVFALVNYIFFKG	0	True	0.5	2	0	0	-	+	0	+	0	-	+	0
P	LYHSEAFTVNFGDTEEAK	0.5971	True	0.5	3	-	0	0	4.42035	+	8.06761	0.189317	0.356383	7.85789	0
P	VFSNGADLSGVTEEAPLK	0.8453	True	0.1445	2	+	0.32977	0	7.221	+	12.1414	3.44081	0.233185	8.69696	0
P	VFSNGADLSGVTEEAPLK	0	True	0.5	3	0	0	-	+	0	+	0	-	+	0
P	LYHSEAFTVNFGDTEEAK	0.1748	True	0.1094	2	0	0	0	2.1856	0	+	3.30865	0.130483	+	+
P	ELDRDTVFALVNYIFFKG	0.3359	True	0.1875	3	0	0	1.55449	+	0	0	1.6327	0.131732	23.3072	0
P	LYHSEAFTVNFGDTEEAKK	0.6962	True	0.1094	2	0	0	+	4.68341	0	+	1.94072	0.0928681	3.81227	0
P	LYHSEAFTVNFGDTEEAKK	-0.4232	True	0.1875	4	0	0	0	+	0	+	2.79653	0.19224	+	0
P	LYHSEAFTVNFGDTEEAKK	0.9217	True	0.2266	3	+	0	0	5.06342	+	-	2.81128	0.177364	4.58021	0
P	KLYHSEAFTVNFGDTEEAKK	1.2298	True	0.0898	4	+	0	-	5.94873	+	15.6829	2.80703	0.129026	6.8254	+
P	KLYHSEAFTVNFGDTEEAKK	0.6586	True	0.0625	3	0	0	2.20823	3.59358	0	+	2.28166	0.28612	+	1.89227
P	DAAQKTDTSHHDQDHPTFNK	0	True	0.5	3	0	0	0	0	0	0	0	0	-	0
P	PFEVKDTEEEDFHVDQVTTVK	0	True	0.25	3	0	0	0	+	0	0	0	0	+	0
P	GDAAQKTDTSHHDQDHPTFNK	0.6725	True	0.125	3	0	0	0	+	0	0	+	0	1.59387	0
P	VFSNGADLSGVTEEAPLKLSK	0	True	0.5	2	0	0	0	0	0	0	0	-	0	0
P	VFSNGADLSGVTEEAPLKLSK	0	True	0.5	3	0	0	0	0	0	0	0	-	0	0
P	LSSWVLLM(+15.994900)K	0	True	0.5	2	0	0	0	0	0	0	5.29051	0.126784	0	-
P	LGM(+15.994900)FNIQHCK	0.1858	True	0.5	3	-	0	0	6.35337	0	0	0.451433	0	+	0.648295
P	LGM(+15.994900)FNIQHCK	2.33	True	0.1875	2	0	0	0	+	0	0	+	7.26093	+	-
P	GTEAAGAMFLEAIPMSIPPEVK	0	True	0.5	2	0	0	0	0	0	0	0	-	0	0
P	KLSSWVLLM(+15.994900)K	-1.1691	True	0.5	3	0	0	0	0	0	0	0	0.444691	0	0
P	KLSSWVLLM(+15.994900)K	0	True	0.5	2	0	0	0	0	0	0	0	-	0	0
P	IVDLVKELDRDTVFALVNYIFFK	0	True	0.5	3	0	0	0	+	0	0	0	-	+	0
P	STNIFFSPVSIATAFAMLSLGTK	-0.7095	True	0.5	3	0	0	0	0.611534	0	0	0	-	0	+
P	IVDLVKELDRDTVFALVNYIFFK	0	True	0.5	4	0	0	0	+	0	0	0	-	0	0
P	ERPFEVKDTEEEDFHVDQVTTVK	0	True	0.25	4	0	0	0	+	0	+	0	0	0	0
P	RLGM(+15.994900)FNIQHCK	0	True	0.5	3	0	0	0	+	0	0	-	0	0	+
P	RLGM(+15.994900)FNIQHCK	0	True	0.5	2	0	0	0	0	0	0	0	-	0	0
P	PQGDAAQKTDTSHHDQDHPTFNK	0	True	0.5	4	0	0	0	0	0	0	0	-	0	0
P	STNIFFSPVSIATAFAMLSLGTK	0	True	0.5	2	0	0	0	0	0	0	0	-	0	0
P	WERPFEVKDTEEEDFHVDQVTTVK	0	True	0.6875	5	0	0	-	-	0	0	0	-	+	0
P	TLNQPDSQLQLTTGNGLFLSEGLK	1.1415	True	0.2539	3	-	-	1.6752	21.9549	+	3.84395	3.56053	0.142068	10.0681	0
P	WERPFEVKDTEEEDFHVDQVTTVK	0.7767	True	0.3125	4	0	0	0	7.82284	0	25.9294	0	0.150235	+	0
P	WERPFEVKDTEEEDFHVDQVTTVK	0	True	0.25	3	0	0	0	0	0	+	0	0	+	0
P	TLNQPDSQLQLTTGNGLFLSEGLK	0.8932	True	0.1094	2	0	0	1.53512	7.17607	0	+	0	0.1369	8.6405	2.86287
P	EDPQGDAAQKTDTSHHDQDHPTFNK	0	True	0.5	3	0	0	0	0	0	+	0	-	0	0
P	EDPQGDAAQKTDTSHHDQDHPTFNK	0	True	0.5	4	0	0	0	+	0	0	0	-	0	0
P	GKWERPFEVKDTEEEDFHVDQVTTVK	2.33	True	0.3125	5	0	0	0	8.32393	0	+	0	-	+	0
P	GKWERPFEVKDTEEEDFHVDQVTTVK	0	True	0.3125	4	0	0	0	+	0	+	0	0.0246651	6.21281	0
P	GKWERPFEVKDTEEEDFHVDQVTTVK	0	True	0.5	3	0	0	0	0	0	+	0	-	0	0
P	FNKPFVFLM(+15.994900)IEQNTK	0	True	0.5	3	0	0	0	0	0	0	0	0	+	0
P	GTEAAGAMFLEAIPM(+15.994900)SIPPEVK	0	True	0.5	3	0	0	0	0	0	0	0	-	0	0
P	GTEAAGAMFLEAIPM(+15.994900)SIPPEVK	0	True	0.5	2	0	0	0	0	0	0	0	-	0	0
P	GTEAAGAM(+15.994900)FLEAIPMSIPPEVK	0	True	0.5	2	0	0	0	0	0	0	0	-	0	0
P	GTEAAGAM(+15.994900)FLEAIPMSIPPEVK	0	True	0.5	3	0	0	0	0	0	0	0	-	0	0
P	GTEAAGAM(+15.994900)FLEAIPM(+15.994900)SIPPEVK	0	True	0.5	2	0	0	0	0	0	0	0	+	0	-
P	GTEAAGAM(+15.994900)FLEAIPM(+15.994900)SIPPEVK	-0.1173	True	0.5	3	0	0	0	0	0	0	-	2.91134	0	0.29192
S	P00450	0.797223	4.61475e-10	138	0.661033	Ceruloplasmin OS=Homo sapiens OX=9606 GN=CP PE=1 SV=1
P	VYVHLK	0.3791	True	0.5	2	0.231995	0	6.5093	+	1.88561	0	0	0	0	-
P	TPGIWLLH	0	True	0.5	2	0	0	0	-	0	0	+	0	+	0
P	SHGITYYK	0	True	0.25	2	0	0	+	0	0	0	0	0	0	+
P	GEFYIGSK	0.656	True	0.3633	2	-	0.572586	2.33472	0	0.66436	0	+	+	2.8184	3.88046
P	SGNTYLWR	0	True	0.5	2	0	0	0	0	0	0	+	0	0	0
P	FHGHSFQYK	0	True	0.125	3	0	0	0	+	0	0	+	0	+	0
P	LGFLGPIIK	0	True	0.3125	2	0	0	+	+	-	0	0	0	0	+
P	HSHGITYYK	1.8311	True	0.125	2	0	0	3.55796	+	0	0	0	0	+	0
P	EYTDASFTNR	0.8149	True	0.3633	2	0.516912	0	1.6109	0	0.593157	-	5.21227	34.9064	2.10339	1.98526
P	DDEEFIESNK	0	True	0.5	2	0	0	0	0	0	0	0	0	+	0
P	AYYSTVDQVK	1.8549	True	0.5	2	0	0	0	3.61725	0	0	0	0	0	-
P	IYHSHIDAPK	1.262	True	0.0625	2	0.332483	0	5.16542	0	2.20388	0	3.58599	17.9541	2.69699	2.54761
P	IYHSHIDAPK	0.8883	True	0.2266	3	0.351814	0.574235	2.23294	0	0	0	3.43413	16.1357	2.6785	3.56865
P	MYYSAVDPTK	0	True	0.0625	2	0	0	0	+	0	0	+	0	+	+
P	TYCSEPEKVD	0	True	0.75	2	0	-	0	0	-	0	0	0	0	0
P	DLYSGLIGPL	0	True	0.5	2	0	0	0	-	0	0	0	0	+	0
P	SEDSTFYLGER	0	True	0.5	2	0	0	0	0	0	0	+	0	0	0
P	TYCSEPEKVDK	0	True	0.5	2	0	0	0	0	+	0	0	0	0	0
P	EYTDASFTNRK	0	True	0.5	2	0	-	0	0	0	0	+	-	0	0
P	IYHSHIDAPKD	0	True	0.5	3	0	+	0	-	0	0	0	0	0	0
P	IYHSHIDAPKD	0	True	0.5	2	0	+	0	-	0	0	0	0	0	0
P	TTIEKPVWLGF	0	True	0.5	2	0	0	0	-	0	0	+	0	+	0
P	DIFTGLIGPMK	-2.33	True	0.5	2	0	+	0	0	+	0.197303	0	-	0	0
P	QSEDSTFYLGER	1.768	True	0.0625	2	-	0	2.18195	16.8436	0	22.0642	3.53899	0	2.49693	3.20203
P	PVWLGFLGPIIK	0	True	0.3125	2	0	0	+	0	-	0	0	0	+	+
P	AETGDKVYVHLK	0	True	0.5	3	0	0	0	0	0	+	0	-	0	0
P	AETGDKVYVHLK	0	True	0.5	2	0	0	0	0	0	+	0	-	0	0
P	VNKDDEEFIESN	0	True	0.5	2	0	0	0	-	0	0	0	+	0	+
P	ALYLQYTDETFR	0.7621	True	0.3633	2	0.399853	-	1.89368	0	0	2.20264	4.27827	0.457254	3.11826	3.96644
P	DLYSGLIGPLIVC	0	True	0.5	2	0	0	0	0	0	0	0	0	0	-
P	PYTFHSHGITYYK	1.67	True	0.2266	4	0	0	5.10129	1.51191	-	-	+	0	2.89118	4.66545
P	AGLQAFFQVQECN	0	True	0.5	2	0	0	0	0	0	0	0	0	0	0
P	VNKDDEEFIESNK	1.3822	True	0.0352	2	0.633481	1.62394	3.22574	0	1.62058	5.96305	3.9434	9.57044	3.97593	0
P	PYTFHSHGITYYK	1.2122	True	0.0039	2	0	+	+	0	2.15502	+	+	2.45087	2.35483	+
P	PYTFHSHGITYYK	1.4638	True	0.2266	3	-	0	+	0	-	+	2.4014	0	2.35527	3.71018
P	KALYLQYTDETFR	0	True	0.5	3	0	0	0	-	0	+	+	-	+	0
P	RQSEDSTFYLGER	-0.0833	True	0.0898	2	0	+	+	0.221256	+	+	3.68229	0.365111	2.66854	+
P	RQSEDSTFYLGER	1.5893	True	0.125	3	0	+	3.00899	0	0	0	+	0	0	0
P	KALYLQYTDETFR	0	True	0.5	2	0	0	0	0	0	0	0	-	0	0
P	VNKDDEEFIESNK	1.1724	True	0.0352	3	0	0	2.25173	1.7322	0.616499	6.03495	2.68223	5.33873	2.38489	1.71195
P	GAYPLSIEPIGVR	0.9483	True	0.2266	2	0.426324	0	1.7598	0	0	6.53627	4.63375	0.446978	3.76337	3.38742
P	DIASGLIGPLIICK	0.5112	True	0.5	2	0.515647	0	31.7178	0	0	0.142806	4.23042	0.512807	2.81026	3.80039
P	AGLQAFFQVQECNK	1.6568	True	0.1094	2	0	0	+	2.37687	0	0	+	-	4.18315	+
P	DTANLFPQTSLTLH	1.4286	True	0.5	2	0	1.65418	+	0	-	0	4.38048	0	-	-
P	DIASGLIGPLIICK	0.7419	True	0.3438	3	0	0	+	0	0	-	+	0.497919	2.17641	4.31653
P	EVGPTNADPVCLAK	1.204	True	0.1094	2	0	0	7.31549	0	0	+	3.62257	0.56882	2.99736	2.08996
P	DLYSGLIGPLIVCR	1.4273	True	0.5	3	-	0	+	0	0	-	9.6314	0.553463	3.73893	6.09237
P	DLYSGLIGPLIVCR	0.2001	True	0.5	2	0.513689	0	+	0	0	0.0914607	7.09125	0.433699	2.87765	3.58437
P	GVYSSDVFDIFPGT	0	True	0.5	2	0	-	0	0	0	0	0	0	0	0
P	NNEGTYYSPNYNPQS	0	True	0.5	2	0	0	0	0	-	0	0	0	0	0
P	IDTINLFPATLFDAY	1.1554	True	0.1445	2	0	+	0	0.664122	+	-	3.32119	+	4.08597	2.73149
P	NNEGTYYSPNYNPQSR	0	True	0.5	3	0	0	0	0	0	+	0	-	0	0
P	NNEGTYYSPNYNPQSR	1.2585	True	0.0352	2	0	0	5.10771	2.06867	3.0325	+	3.77264	0.580685	2.7138	+
P	TTIEKPVWLGFLGPII	0	True	0.5	2	0	0	0	-	0	0	0	0	0	0
P	SVVDENFSWYLEDNIK	0.5414	True	0.2266	2	-	0	+	0.251137	0	0	3.81767	+	3.21555	+
P	FSVVDENFSWYLEDNIK	0	True	0.5	2	0	-	+	-	0	0	+	0	+	0
P	TYYIAAVEVEWDYSPQR	0	True	0.25	2	0	0	0	0	0	+	0	0	+	0
P	TTIEKPVWLGFLGPIIK	0.8475	True	0.2266	3	0.462265	0	3.03621	2.02956	0	0	4.23623	0.44471	3.26999	3.48057
P	TTIEKPVWLGFLGPIIK	0	True	0.5	2	0	+	0	-	0	0	0	-	+	0
P	FLVFDENESWYLDDNIK	0	True	0.5	2	0	0	0	0	0	0	0	0	0	0
P	LATEEQSPGEGDGNCVTR	0	True	0.5	2	0	-	0	0	0	0	0	0	0	0
P	NLASRPYTFHSHGITYYK	0	True	0.5	3	0	0	0	0	0	+	0	-	0	0
P	LLATEEQSPGEGDGNCVTR	0	True	0.5	2	0	0	0	-	0	0	+	0	+	0
P	LISVDTEHSNIYLQNGPDR	1.2109	True	0.5	3	-	0	1.98595	0	0.666013	7.23544	3.40988	0	2.93136	-
P	FNKNNEGTYYSPNYNPQSR	0	True	0.5	3	0	0	0	0	0	0	+	-	+	0
P	LISVDTEHSNIYLQNGPDR	0	True	0.25	2	0	0	+	0	0	0	+	0	0	0
P	AEEEHLGILGPQLHADVGDK	0	True	0.5	3	0	0	+	0	0	0	0	0	0	0
P	KLISVDTEHSNIYLQNGPDR	1.6716	True	0.2266	4	0	-	+	+	0	+	3.32783	-	3.0495	0
P	KLISVDTEHSNIYLQNGPDR	1.5383	True	0.0625	3	0	-	+	0	+	+	4.39896	0	1.91785	+
P	MLLATEEQSPGEGDGNCVTR	0	True	0.5	2	0	0	0	0	0	0	0	0	+	0
P	AEEEHLGILGPQLHADVGDK	0	True	0.5	4	0	0	0	+	0	0	0	0	0	0
P	ALLFLVFDENESWYLDDNIK	0	True	0.5	3	0	0	0	-	0	0	0	0	+	0
P	HYYIGIIETTWDYASDHGEK	0.6336	True	0.3438	3	0.390413	0	2.19233	0	0	0	4.7864	0.371994	2.1299	4.29648
P	TYCSEPEKVDKDNEDFQESN	-1.9336	True	0.6875	3	-	0.261769	0	-	0	0	0	+	0	0
P	HYYIGIIETTWDYASDHGEK	1.2188	True	0.3125	4	0	0	0	0	0	+	+	-	2.32753	0
P	ALLFLVFDENESWYLDDNIK	1.6609	True	0.0625	2	0	0	+	3.16205	0	0	+	0	+	0
P	HYYIGIIETTWDYASDHGEK	0	True	0.5	2	0	0	+	0	0	0	0	0	0	0
P	KAEEEHLGILGPQLHADVGDK	0	True	0.25	5	0	0	0	+	0	0	0	0	0	+
P	SAGNEADVHGIYFSGNTYLWR	0.9018	True	0.3125	3	0	0	+	-	0	0	+	0	1.86835	0
P	MFTTAPDQVDKEDEDFQESNK	1.1098	True	0.1094	3	0	1.85501	0	+	0	+	+	-	2.51086	0
P	TYCSEPEKVDKDNEDFQESNR	1.3366	True	0.0898	4	0.608121	31.9361	11.536	9.97385	0.636385	3.92336	2.76858	0	2.76223	2.83199
P	HYYIGIIETTWDYASDHGEKK	0	True	0.5	3	0	0	0	0	0	+	0	-	0	0
P	HYYIGIIETTWDYASDHGEKK	0	True	0.5	4	0	+	0	0	0	0	0	0	0	0
P	TYSDHPEKVNKDDEEFIESNK	0	True	0.5	4	0	0	0	0	0	0	0	-	0	0
P	TYSDHPEKVNKDDEEFIESNK	0	True	0.5	3	0	0	0	0	0	+	0	-	0	0
P	KAEEEHLGILGPQLHADVGDK	0	True	0.25	2	0	0	+	0	0	0	0	0	+	0
P	KAEEEHLGILGPQLHADVGDK	1.5563	True	0.1094	3	-	0	3.38025	0	1.79901	10.801	3.15496	0	0	2.28119
P	KAEEEHLGILGPQLHADVGDK	0.8469	True	0.2266	4	0.326943	0	1.6883	0	0	7.66919	5.65439	0.554868	2.51602	3.12651
P	TYCSEPEKVDKDNEDFQESNR	0	True	0.25	2	0	0	0	0	0	0	+	0	+	0
P	TYCSEPEKVDKDNEDFQESNR	1.2607	True	0.0156	3	0	0	+	0	0	4.59366	2.96489	1.6026	2.35111	1.53926
P	M(+15.994900)YYSAVDPTK	0	True	0.5	2	0	0	0	0	0	0	0	0	+	0
P	EFYLFPTVFDENESLLLEDNIR	0.451	True	0.2266	3	0.334189	0	+	0	0	0.267342	4.08298	1.9766	3.37137	2.68462
P	GDSVVWYLFSAGNEADVHGIYF	0	True	0.5	2	0	0	0	0	0	0	0	0	0	0
P	EFYLFPTVFDENESLLLEDNIR	0.1348	True	0.2266	2	-	0	+	0	0.460047	0	+	+	+	2.62016
P	SVPPSASHVAPTETFTYEWTVPK	0	True	0.5	2	0	0	+	-	0	0	+	-	+	0
P	SVPPSASHVAPTETFTYEWTVPK	0.6218	True	0.1445	3	0.338657	0	1.93694	0.526094	0	1.69416	4.42065	+	2.7198	2.90675
P	KAEEEHLGILGPQLHADVGDKVK	0	True	0.5	5	0	0	0	0	0	+	0	-	0	0
P	KAEEEHLGILGPQLHADVGDKVK	0	True	0.3125	4	0	0	0	0	0	+	+	-	+	0
P	KAEEEHLGILGPQLHADVGDKVK	0	True	0.5	3	0	0	0	0	0	+	0	-	0	0
P	SGAGTEDSACIPWAYYSTVDQVK	-0.1324	True	0.3438	3	0	0	+	0	0	0.103271	5.02433	0.35629	1.94575	+
P	HYYIAAEEIIWNYAPSGIDIFTK	0.7432	True	0.5	3	0.485385	0	3.0114	0	0.654137	0	4.83001	0.47968	6.3304	3.30504
P	HYYIAAEEIIWNYAPSGIDIFTK	1.1428	True	0.1094	2	0	1.65707	2.94241	0	0	-	+	0	+	+
P	GVYSSDVFDIFPGTYQTLEMFPR	-0.0766	True	0.2266	2	0	1.61112	+	0	0	0.558121	+	-	+	+
P	GVYSSDVFDIFPGTYQTLEMFPR	-0.0022	True	0.2266	3	0	1.54862	+	1.81261	0	0.413007	4.30447	0.15457	0	+
P	GVQTESSTVTPTLPGETLTYVWK	0	True	0.25	2	0	0	0	0	0	0	+	0	+	0
P	GPEEEHLGILGPVIWAEVGDTIR	0	True	0.5	4	-	0	0	0	0	0	0	0	0	0
P	GPEEEHLGILGPVIWAEVGDTIR	0.4763	True	0.5	3	0.488181	0	2.34431	0	0.616342	0	5.09482	0.336929	2.64958	3.18532
P	GPEEEHLGILGPVIWAEVGDTIR	0	True	0.5	2	0	0	0	-	0	0	0	0	0	0
P	LFSAGNEADVHGIYFSGNTYLWR	0	True	0.5	3	0	0	0	0	0	0	0	0	+	0
P	SGAGTEDSACIPWAYYSTVDQVK	0.5753	True	0.5	2	-	-	+	0	0	-	3.65095	0.231409	2.21464	2.63449
P	YLFSAGNEADVHGIYFSGNTYLWR	0	True	0.5	3	0	0	0	0	0	0	0	0	0	0
P	KLEFALLFLVFDENESWYLDDNIK	-0.885	True	0.5	3	0	0	0	0.54147	0	0	+	0	0	+
P	ERGPEEEHLGILGPVIWAEVGDTIR	0	True	0.5	2	0	0	0	0	0	0	0	0	0	0
P	ERGPEEEHLGILGPVIWAEVGDTIR	0.4862	True	0.3633	4	0.417428	0	2.24881	0	0.62198	1.89575	4.11216	0.269494	3.95399	3.0562
P	GDSVVWYLFSAGNEADVHGIYFSGN	0	True	0.25	3	0	0	0	0	0	0	+	0	+	0
P	AHGVQTESSTVTPTLPGETLTYVWK	0	True	0.25	3	0	0	0	0	0	0	+	0	+	0
P	ERGPEEEHLGILGPVIWAEVGDTIR	0.0883	True	0.3633	3	0.339557	0	2.25421	0.495703	0	2.4838	2.20036	0.2552	+	2.90015
P	DVDKEFYLFPTVFDENESLLLEDNIR	1.0184	True	0.0312	4	0	0	2.64218	2.09459	+	0	0	1.50195	+	0
P	DVDKEFYLFPTVFDENESLLLEDNIR	0.2975	True	0.3633	3	0.314044	0.63105	2.63573	+	0.512937	0	2.65746	0	3.5545	1.67388
P	QKDVDKEFYLFPTVFDENESLLLEDNIR	0.8454	True	0.377	4	-	-	2.80483	2.08902	0.420078	2.5686	4.56388	0.24261	3.71324	4.17791
P	QKDVDKEFYLFPTVFDENESLLLEDNIR	1.4	True	0.1445	3	0	0	+	1.86665	-	+	+	-	3.73105	+
P	SIHAHGVQTESSTVTPTLPGETLTYVWK	1.2711	True	0.2266	3	0	0	+	-	0	-	3.43219	+	1.69708	+
P	SIHAHGVQTESSTVTPTLPGETLTYVWK	0	True	0.5	4	0	0	0	-	0	0	0	0	+	0
P	VYPGEQYTYMLLATEEQSPGEGDGNCVTR	-1.0428	True	0.5	3	0	-	+	0	-	-	+	0.485375	0	+
P	PYSIHAHGVQTESSTVTPTLPGETLTYVWK	0.9703	True	0.1875	3	0	+	+	-	0	0	+	0	1.95923	0
P	PYSIHAHGVQTESSTVTPTLPGETLTYVWK	0.8934	True	0.5	4	0	-	-	0.463958	0	-	5.05536	0	2.74778	+
P	GDSVVWYLFSAGNEADVHGIYFSGNTYLWR	0.9158	True	0.0625	3	0	+	3.7393	1.76178	0	5.15753	+	0.0588416	3.62765	0
P	ADDKVYPGEQYTYMLLATEEQSPGEGDGNCVTR	0	True	0.5	3	0	0	0	0	0	0	0	-	0	0
P	M(+15.994900)FTTAPDQVDKEDEDFQESNK	0.4891	True	0.5	3	0	0	2.201	0.466388	0	16.3851	0	1.61655	0.652842	0
P	M(+15.994900)FTTAPDQVDKEDEDFQESNK	0	True	0.25	2	0	0	+	0	+	0	0	0	0	0
P	GVYSSDVFDIFPGTYQTLEM(+15.994900)FPR	0	True	0.0625	3	0	0	0	0	0	+	+	+	+	0
P	IDTINLFPATLFDAYMVAQNPGEWMLSCQNLNHLK	0	True	0.5	4	0	0	0	0	0	-	0	0	0	0
P	NMATRPYSIHAHGVQTESSTVTPTLPGETLTYVWK	0	True	0.5	5	0	0	0	0	0	0	0	-	0	0
P	IDTINLFPATLFDAYMVAQNPGEWMLSCQNLNHLK	0	True	0.75	3	0	0	0	0	0	-	0	-	0	0
P	VYPGEQYTYM(+15.994900)LLATEEQSPGEGDGNCVTR	0.7084	True	0.3438	3	0	0	+	0	1.58648	-	1.68297	+	-	0
P	ADDKVYPGEQYTYM(+15.994900)LLATEEQSPGEGDGNCVTR	0	True	0.5	3	0	0	0	0	0	0	0	-	0	0
P	NM(+15.994900)ATRPYSIHAHGVQTESSTVTPTLPGETLTYVWK	0	True	0.5	4	0	0	0	0	0	0	+	-	0	0
P	NM(+15.994900)ATRPYSIHAHGVQTESSTVTPTLPGETLTYVWK	0	True	0.5	5	0	0	0	0	0	0	-	0	0	0
S	P01008	1.76069	7.84947e-10	49	0.556034	Antithrombin-III OS=Homo sapiens OX=9606 GN=SERPINC1 PE=1 SV=1
P	LQPLDFK	0	True	0.5	2	0	0	0	0	0	+	0	0	0	0
P	IEDGFSLK	2.33	True	0.3125	2	0	0	+	-	0	0	+	0	7.71262	0
P	TSDQIHFF	0	True	0.5	2	0	0	0	0	0	0	0	0	+	0
P	ANRPFLVF	0	True	0.5	2	0	0	0	0	0	0	+	0	0	0
P	TSDQIHFFF	0	True	0.5	2	0	0	0	0	0	0	0	0	+	0
P	LPGIVAEGR	1.7057	True	0.0312	2	0	0	1.70725	4.04296	0	+	+	0	5.92492	0
P	FRIEDGFSLK	1.6268	True	0.1875	3	0	0	0	3.0883	0	+	+	-	+	0
P	FRIEDGFSLK	0	True	0.5	2	0	0	0	0	0	0	0	-	0	0
P	ANRPFLVFIR	0	True	0.5	2	0	0	0	0	0	0	0	-	+	0
P	ANRPFLVFIR	2.0861	True	0.1094	3	0	0	0	3.58532	0	+	+	-	7.70015	+
P	DDLYVSDAFHK	2.0984	True	0.0625	3	0	0	0	+	0	+	+	0	4.2822	0
P	TSDQIHFFFAK	1.8203	True	0.1094	2	0	0	3.53144	0	0	+	+	-	+	+
P	SPVDICTAKPR	0	True	0.5	2	0	+	0	0	0	0	0	0	0	0
P	SPVDICTAKPR	1.1759	True	0.1875	3	-	0	0	0	0	0	2.32425	+	2.19625	+
P	NDNDNIFLSPL	0	True	0.125	2	0	0	0	+	0	0	+	0	+	0
P	TSDQIHFFFAK	0	True	0.5	3	0	-	-	+	0	+	+	-	+	0
P	SKLPGIVAEGR	0	True	0.5	2	0	0	0	0	0	0	0	0	+	0
P	DDLYVSDAFHK	2.1066	True	0.0625	2	0	0	4.30663	0	0	+	+	0	+	0
P	SKLPGIVAEGR	0	True	0.3125	3	0	0	+	0	0	+	+	0	-	0
P	EVPLNTIIFMGR	0	True	0.0625	2	0	0	0	+	0	+	+	0	+	0
P	VAEGTQVLELPFK	1.696	True	0.0312	2	0	0	1.60879	4.20495	0	+	+	0	6.82065	0
P	HGSPVDICTAKPR	1.9461	True	0.0156	3	0	0	10.2437	0	0	+	3.8957	3.19886	4.25975	3.18323
P	FATTFYQHLADSK	2.3201	True	0.1094	3	0	0	+	4.95983	0	+	+	-	6.95788	0
P	FATTFYQHLADSK	0	True	0.5	2	0	0	0	+	0	0	0	-	0	0
P	HGSPVDICTAKPR	1.3194	True	0.0625	2	0	0	0	1.68732	0	0	+	1.83221	5.99212	0
P	LQPLDFKENAEQSR	0	True	0.5	2	0	0	0	0	0	0	0	-	0	0
P	EQLQDMGLVDLFSPEK	0	True	0.3125	2	0	0	0	+	0	+	0	-	+	0
P	ATEDEGSEQKIPEATNR	1.8175	True	0.0312	2	0	0	7.26253	2.79625	0	0	3.20559	2.40065	6.42531	0
P	ATEDEGSEQKIPEATNR	1.093	True	0.0625	3	0.463991	0	2.28755	1.78056	0	+	3.46583	3.08832	4.65801	0
P	NDNDNIFLSPLSISTAF	2.1208	True	0.125	2	0	0	0	3.76243	0	0	+	0	10.6725	0
P	KATEDEGSEQKIPEATNR	0	True	0.5	2	0	0	0	0	0	0	0	0	+	0
P	KATEDEGSEQKIPEATNR	1.8829	True	0.0312	3	0	0	+	+	0	+	0	2.76955	4.91144	0
P	KATEDEGSEQKIPEATNR	0	True	0.125	4	0	0	0	+	0	0	+	0	+	0
P	ATEDEGSEQKIPEATNRR	0	True	0.5	3	0	0	0	0	0	0	0	-	0	0
P	LPGIVAEGRDDLYVSDAFHK	0	True	0.1875	4	0	0	0	+	0	+	+	-	+	0
P	NDNDNIFLSPLSISTAFAMTK	0	True	0.3125	3	0	0	0	+	0	+	0	-	+	0
P	SKLPGIVAEGRDDLYVSDAFHK	0	True	0.5	3	0	0	0	0	0	+	0	-	0	0
P	SKLPGIVAEGRDDLYVSDAFHK	1.3459	True	0.0625	4	0	0	+	1.72091	0	+	+	-	3.75433	+
P	SKLPGIVAEGRDDLYVSDAFHK	0	True	0.5	5	0	0	0	0	0	+	0	-	0	0
P	AFLEVNEEGSEAAASTAVVIAGR	1.1802	True	0.1875	2	0	0	2.26602	+	0	+	0	-	+	0
P	AFLEVNEEGSEAAASTAVVIAGR	1.5489	True	0.1094	3	0	0	1.70258	5.02884	0	+	+	-	+	0
P	EVPLNTIIFM(+15.994900)GR	0	True	0.5	2	0	0	0	0	0	0	0	0	0	0
P	ITDVIPSEAINELTVLVLVNTIYFK	0	True	0.1875	2	0	0	+	+	0	+	0	-	+	0
P	ITDVIPSEAINELTVLVLVNTIYFK	1.9933	True	0.0625	3	0	0	3.15267	9.76323	0	+	+	-	+	+
P	ITDVIPSEAINELTVLVLVNTIYFKG	0	True	0.5	3	0	0	0	+	0	0	0	-	0	0
P	VAEGTQVLELPFKGDDITMVLILPKPEK	0	True	0.5	3	0	0	+	0	0	0	0	0	0	0
P	ITDVIPSEAINELTVLVLVNTIYFKGLWKSK	0	True	0.5	4	0	0	0	0	0	0	0	-	0	0
P	FATTFYQHLADSKNDNDNIFLSPLSISTAFAMTK	0	True	0.5	4	0	0	0	0	0	0	0	-	0	0
P	DIPM(+15.994900)NPM(+15.994900)CIYRSPEK	0	True	0.5	3	0	0	+	0	0	0	0	0	0	0
S	P01024	0.608689	5.75084e-09	293	0.790138	Complement C3 OS=Homo sapiens OX=9606 GN=C3 PE=1 SV=2
P	AAVYHHF	0.4506	True	0.1875	2	0.462814	0	+	+	0	0	0	0	+	4.03549
P	IFTVNHK	-1.4119	True	0.5	2	0	0	0	0	0.375829	0	0	0	0	0
P	IWDVVEK	1.3983	True	0.1719	2	-	+	+	0.593877	-	11.3081	7.82286	+	28.4029	1.6855
P	AVLYNYR	0	True	0.1875	2	0	0	-	0	0	+	+	0	+	+
P	TFISPIK	1.2357	True	0.1875	2	0	0	1.90421	0	0	6.27347	5.14859	0.638847	+	0
P	LMNIFLK	0.979	True	0.1094	2	0	2.15566	+	1.80232	0	0	0	-	+	+
P	FYYIYNEK	-0.3061	True	0.5	2	-	0	1.69798	-	0.385281	0	0	0	+	0
P	GVFVLNKK	0	True	0.9375	2	-	0	0	-	-	0	0	-	0	0
P	LCRDELCR	0	True	0.5	2	0	+	0	0	0	0	0	0	0	0
P	LCRDELCR	0.7344	True	0.5	3	-	0	+	+	0	0	0	-	0	1.66373
P	LKGPLLNK	2.3005	True	0.3438	2	0	0	+	0	-	-	+	4.82649	15.3878	0
P	EALKLEEK	0	True	0.25	3	0	0	+	0	0	0	0	0	0	+
P	QGALELIK	-0.6234	True	0.5	2	0	0	0	0	0.649138	+	-	0	0	0
P	EALKLEEK	0	True	0.5	2	0	0	-	0	0	0	0	0	0	+
P	YTQQLAFR	0	True	0.5	2	0	0	0	0	0	0	0	0	0	0
P	VVLVAVDK	0.8767	True	0.2266	2	0.630442	0	2.29894	0	0.412788	2.53382	5.6682	+	21.4825	0
P	QGALELIKK	0	True	0.25	3	0	0	0	0	0	+	0	0	+	0
P	FISLGEACK	2.33	True	0.3438	2	0	0	+	7.64304	-	0	7.42775	-	22.3353	0
P	FYYIYNEKG	0	True	0.5	2	0	0	+	-	0	0	+	-	+	0
P	GLEVTITAR	-1.5232	True	0.7734	2	-	0.534253	0	0	0.396319	-	+	0.1031	+	0
P	YISKYELDK	0	True	0.5	3	0	0	0	0	0	+	0	0	0	0
P	GYTQQLAFR	0.6368	True	0.5	2	0.158227	0	2.20468	0	0	-	3.8442	0.594051	10.7175	2.80708
P	HHFISDGVR	0	True	0.5	3	0	0	0	-	0	0	+	0	0	0
P	YISKYELDK	0	True	0.5	2	0	0	0	0	0	0	0	-	0	0
P	IHWESASLL	0	True	0.5	2	0	0	0	0	0	0	0	0	+	0
P	ISLPESLKR	0	True	0.5	2	0	+	0	0	0	0	+	-	+	-
P	ISLPESLKR	0.335	True	0.2266	3	0	0	4.09526	0	0.38082	19.6438	+	0.195891	+	2.04775
P	VVLVAVDKG	0	True	0.5	2	0	0	0	0	0	0	0	0	0	+
P	VLISLQEAK	0.4408	True	0.5	2	0.458335	0	1.60753	0.578436	0.48809	-	3.37769	2.40342	10.7164	0
P	VELLHNPAF	0	True	0.5	2	0	0	0	0	-	0	0	0	+	0
P	TPGSTVLYR	0	True	0.5	2	0	0	0	0	0	0	0	0	+	0
P	TGLQEVEVK	1.1657	True	0.3438	2	0	0	2.34323	0	0.572417	-	6.08648	1.6759	24.7257	0
P	SYTVAIAGY	0	True	0.5	2	0	0	0	-	0	0	0	0	+	0
P	NTLIIYLDK	0.5123	True	0.5	2	0.613624	0	2.04294	0	0.511318	3.72627	5.88849	0.11742	25.8938	0
P	RQGALELIK	0.6034	True	0.0312	3	0	0	+	0	0	+	+	1.51931	+	0
P	RQGALELIK	0	True	0.3125	2	0	0	0	-	0	0	+	+	+	0
P	LLDGVQNPR	0	True	0.5	2	0	0	0	0	0	0	0	0	0	-
P	YYTYLIMNK	0.5482	True	0.1445	2	0	1.89534	2.73452	1.7247	0.391198	0	+	-	+	1.91182
P	AELQCPQPA	0	True	0.5	2	0	0	0	0	0	0	0	0	0	+
P	ALLALLQLK	-0.6219	True	0.5	2	0	0	0	0	0.649807	0	+	0	+	0
P	LSINTHPSQK	0	True	0.3125	2	0	+	+	-	0	0	0	0	+	0
P	FYHPEKEDGK	0.8495	True	0.5	4	0	-	0	0	+	0	0	0	0	1.8019
P	FYHPEKEDGK	0.3263	True	0.5	2	0.372821	0.632994	8.8328	+	0	0	0	0	0	2.08257
P	FYHPEKEDGK	-0.1281	True	0.5	3	0.398757	0.360073	5.30207	+	0.423721	0	0	0	+	2.0973
P	VLLDGVQNPR	0.6922	True	0.5	2	0.619288	0	2.25631	0	0.464083	6.87896	6.3885	0.348753	26.2899	0
P	DFDFVPPVVR	0.3416	True	0.5	2	0.167059	0	3.23862	0	0.515057	0	3.97208	0.339909	12.9642	2.32964
P	DSCVGSLVVK	0.6573	True	0.5	2	0.565042	0	11.0502	0	0.413871	-	5.38471	-	+	1.65054
P	GRLKGPLLNK	0	True	0.5	3	0	0	0	0	0	0	0	-	0	0
P	HQQTVTIPPK	0.9169	True	0.3438	2	0.472201	0	3.67315	0	0.464589	0	14.7945	2.22339	38.6653	0
P	HQQTVTIPPK	0	True	0.5	3	0	0	0	0	0	0	0	0	+	0
P	KGYTQQLAFR	1.8568	True	0.0625	2	0	0	+	0	-	7.68059	3.34144	2.82836	+	+
P	VELLHNPAFC	0	True	0.5	2	0	0	0	-	0	0	0	0	+	-
P	IHWESASLLR	0	True	0.0312	2	0	0	+	+	0	+	+	0	+	0
P	IHWESASLLR	0	True	0.0625	3	0	0	+	+	0	0	+	0	+	0
P	IIAEENIVSR	0	True	0.5	2	+	0	0	0	0	0	0	0	0	-
P	KGYTQQLAFR	0.867	True	0.2539	3	-	+	3.15776	0	0.66637	-	+	2.8832	+	+
P	AELQCPQPAA	-1.7434	True	0.5	2	0	+	0	0	0.298671	-	+	0	+	0
P	CAEENCFIQK	0.4278	True	0.5	2	0	0	+	1.93435	0.45292	-	9.55718	0	23.6784	0.0857156
P	VTIKPAPETE	-1.8263	True	0.6875	2	+	-	0	0	-	0	0	0	0	0.281979
P	RAPSTWLTAY	0	True	0.5	2	0	0	0	-	0	0	0	0	0	0
P	YTLIGASGQR	1.2471	True	0.5	2	-	0	3.29728	-	0.532912	-	4.81238	0	25.1185	1.77239
P	RQGALELIKK	0	True	0.5	3	0	0	0	0	0	+	0	0	0	0
P	SDDKVTLEER	0.8108	True	0.5	2	0.448477	0	32.1624	0	0	0	0	0	0	2.39381
P	SDDKVTLEER	0.0725	True	0.5	3	0.35057	0.511069	14.9449	+	0.516652	0	0	0	0	2.76232
P	SGIPIVTSPY	0	True	0.5	2	0	0	0	0	0	0	0	0	+	0
P	AELQCPQPAAR	0	True	0.5	2	0	0	0	0	0	0	0	0	+	0
P	QPSSAFAAFVK	0.4417	True	0.1094	2	0	0	+	1.95477	0	+	4.38281	0.292442	+	0
P	VYHHFISDGVR	0	True	0.5	3	0	0	0	0	0	0	0	0	0	-
P	KQELSEAEQAT	0	True	0.5	2	0	0	0	0	0	0	0	0	0	-
P	RHQQTVTIPPK	-0.8213	True	0.3438	2	0	0	+	0.565913	-	0	+	0	+	+
P	ACEPGVDYVYK	1.3926	True	0.1094	2	0	0	11.1062	0	0.430346	2.28051	5.22575	+	24.7415	0
P	KVLLDGVQNPR	0.7586	True	0.5	3	0	0	2.54316	0	0.392553	5.63115	4.57887	0	0.603153	0
P	KVLLDGVQNPR	1.8952	True	0.0312	2	0	2.34451	3.99258	0	0	9.82022	4.06764	0	+	0
P	VIFGIQDGEQR	-1.4316	True	0.5	2	0	+	+	0	0.370724	0	0	0	0	0
P	EPGQDLVVLPL	0	True	0.5	2	0	0	0	-	0	0	0	0	+	-
P	RHQQTVTIPPK	0.9319	True	0.5	3	-	0	2.77857	0	0.497024	0	5.99279	-	+	0
P	QELSEAEQATR	0.1309	True	0.5	2	0.649026	0	3.63713	+	0.55612	0	0	0	+	0
P	VTIKPAPETEK	0.5224	True	0.3633	3	0.346605	0	2.38846	0	0.330454	0.547671	33.1394	2.54306	31.7174	1.88083
P	TGFAPDTDDLK	0	True	0.5	2	0	0	0	0	0	0	0	0	+	0
P	SITTDFIPSFR	-1.0743	True	0.5	2	0	0	+	0.598892	0.405182	0	+	0.441383	+	+
P	VTIKPAPETEK	1.0222	True	0.2266	2	0.375137	0	5.6142	0	0	0.488309	35.1094	3.06742	30.4306	1.99627
P	AYYENSPQQVF	0	True	0.5	2	0	0	0	-	0	0	0	0	0	+
P	VFLDCCNYITE	0	True	0.5	2	0	0	0	0	0	0	0	-	0	0
P	SNNYLHLSVLR	0	True	0.5	3	0	0	0	-	-	0	+	0	+	+
P	APSTWLTAYVVK	-0.0575	True	0.3438	2	0	0	3.25742	0.283474	0	-	+	+	+	0
P	TELRPGETLNVN	1.4912	True	0.1094	2	0	+	+	0	-	0	+	0	+	2.81132
P	LSINTHPSQKPL	0	True	0.5	3	0	+	0	0	-	0	+	0	0	0
P	APSTWLTAYVVK	0	True	0.5	3	0	0	0	0	0	0	0	0	+	0
P	KQELSEAEQATR	1.0447	True	0.1875	2	0.465033	0	4.71977	0	0	0	+	0	26.2813	1.64116
P	TIYTPGSTVLYR	0.5133	True	0.5	2	0.609691	0	2.19822	0	0.356214	12.7042	5.94994	0.175037	33.1934	0
P	KVFLDCCNYITE	0	True	0.5	2	0	0	0	0	0	0	0	-	0	0
P	AVYHHFISDGVR	0	True	0.5	3	0	0	0	0	0	0	0	0	0	-
P	AVYHHFISDGVR	0	True	0.5	2	0	0	0	0	0	0	0	0	0	-
P	LSITTDFIPSFR	0	True	0.5	2	0	0	0	0	0	0	0	0	0	-
P	KQELSEAEQATR	0.9997	True	0.0625	3	0.393266	0	2.4074	1.6068	34.1437	0	+	0	28.6257	1.66194
P	VNIENPEGIPVK	0	True	0.5	2	0	0	0	-	0	0	0	0	0	0
P	GEKPNLSYIIGK	0	True	0.5	2	0	0	+	0	0	0	0	0	0	0
P	ENEGFTVTAEGK	2.33	True	0.0312	2	0	0	+	8.80024	0	0	5.51945	0	+	+
P	VSHSEDDCLAFK	1.3592	True	0.3438	3	0	0	26.9631	0	0.373184	-	4.2204	2.79043	27.7045	0
P	EVVADSVWVDVK	0.3471	True	0.5	2	0.576017	0	2.54866	0.518521	0.558617	2.49688	5.82865	0.0943908	43.3896	1.63335
P	VFLDCCNYITEL	0	True	0.5	2	0	0	0	0	0	0	0	0	0	-
P	VSHSEDDCLAFK	0.502	True	0.5	2	-	2.29455	+	0.479894	-	-	2.57909	0	+	0
P	DAPDHQELNLDV	0	True	0.5	2	0	0	0	0	+	0	0	0	0	0
P	VYAYYNLEESCT	0	True	0.5	2	0	0	0	0	0	0	0	0	0	-
P	GEKPNLSYIIGK	1.6851	True	0.5	3	0	0	0	3.2157	-	0	0	0	0	+
P	ENEGFTVTAEGKG	0	True	0.5	2	0	0	0	0	0	0	0	0	+	0
P	SSLSVPYVIVPLK	0	True	0.5	3	0	0	0	0	0	0	0	0	0	0
P	SGIPIVTSPYQIH	0	True	0.5	2	0	0	0	0	0	0	0	0	+	0
P	PIVTSPYQIHFTK	0	True	0.3125	2	0	0	+	0	-	0	+	0	+	0
P	FYHPEKEDGKLNK	1.1478	True	0.2266	3	0	-	+	0	0	+	2.51086	-	+	1.95545
P	SPQQVFSTEFEVK	-0.6018	True	0.5	2	0	0	0	0.658954	0	0	0	-	+	0
P	FYHPEKEDGKLNK	2.33	True	0.5	4	0	0	0	0	0	0	8.43366	-	+	0
P	VYAYYNLEESCTR	0.0262	True	0.5	2	0.513104	0	+	0	0.436859	0.593988	8.51573	0.0804364	37.2829	1.69618
P	VYAYYNLEESCTR	0	True	0.3125	3	0	0	0	0	0	0	+	-	+	+
P	FYHPEKEDGKLNK	1.8431	True	0.1094	2	0	+	+	0	0	+	3.58771	-	+	0
P	AAVYHHFISDGVR	0.882	True	0.0547	2	2.03049	3.9685	9.66624	0.62635	2.16414	+	5.4256	0.153901	+	2.42351
P	PIVTSPYQIHFTK	0	True	0.3438	3	0	0	+	0	-	0	+	-	+	+
P	SSLSVPYVIVPLK	0.4029	True	0.5	2	0.536411	0	3.62328	0	0.387252	1.86649	7.19787	0.0914818	24.7389	0
P	LSDQVPDTESETR	0	True	0.5	2	0	0	+	-	-	0	0	0	0	0
P	DYAGVFSDAGLTF	0	True	0.5	2	0	0	+	-	-	0	+	0	0	+
P	VFLDCCNYITELR	2.33	True	0.3438	2	0	0	+	15.9425	0	-	7.29604	-	13.9011	0
P	RAPSTWLTAYVVK	-1.0361	True	0.5	3	0	0	0	0.487639	0	0	+	-	+	+
P	YYGGGYGSTQATF	0	True	0.25	2	0	0	0	0	0	0	+	0	+	0
P	RAPSTWLTAYVVK	0	True	0.5	2	0	0	+	0	0	0	0	0	0	0
P	VFVTNPDGSPAYR	-0.1511	True	0.3438	2	0	0	+	-	0.379264	0	+	0	+	2.13838
P	KVFLDCCNYITEL	0	True	0.5	2	0	0	0	0	0	0	0	-	0	0
P	AAVYHHFISDGVR	1.0492	True	0.1445	4	0	+	-	+	0	14.0525	4.86514	0.215604	+	3.47665
P	AAVYHHFISDGVR	0.8216	True	0.0625	3	0	0	3.22556	1.51566	0.369681	51.5416	1.89727	0	+	+
P	VAYYTLIGASGQR	0	True	0.5	2	0	0	0	0	0	0	0	0	0	-
P	TKKQELSEAEQATR	0	True	0.5	3	0	0	0	0	0	+	0	-	0	0
P	AAVYHHFISDGVRK	0	True	0.5	5	0	0	0	0	0	+	0	-	0	0
P	AAVYHHFISDGVRK	0	True	0.5	3	0	0	0	0	0	+	0	-	0	0
P	SGIPIVTSPYQIHF	0.7243	True	0.5	2	-	0	+	0	0.407545	0	8.02225	-	+	2.20069
P	IPIEDGSGEVVLSR	0.4692	True	0.5	2	0.572091	0	2.28085	0	0.338862	4.38276	6.1208	0.093098	34.9992	0
P	IPIEDGSGEVVLSR	0	True	0.5	3	0	0	0	0	-	0	+	0	0	0
P	LVAYYTLIGASGQR	0.5666	True	0.5	2	0.51549	0	2.40984	0	0.624042	4.01	6.82352	0.0530978	28.5202	0
P	LVAYYTLIGASGQR	0.3849	True	0.3438	3	0	0	1.8564	0	0.55942	3.6551	8.277	0.0435624	+	0
P	GQGTLSVVTMYHAK	0	True	0.5	2	0	0	0	+	0	0	0	-	+	0
P	VSLQSGYLFIQTDK	0	True	0.5	2	0	0	0	0	0	0	0	0	0	-
P	LDKACEPGVDYVYK	0	True	0.5	2	0	0	0	0	0	0	0	-	0	0
P	KVFLDCCNYITELR	0	True	0.25	2	0	0	0	+	0	0	0	0	+	0
P	KVFLDCCNYITELR	2.33	True	0.3125	3	0	0	0	+	0	0	7.54613	-	14.7722	0
P	AAVYHHFISDGVRK	0	True	0.5	4	0	0	0	0	0	+	0	-	0	0
P	LDEDIIAEENIVSR	0.7649	True	0.5	2	0	-	+	0	-	0	0	-	0	1.69921
P	AAVYHHFISDGVRK	0	True	0.5	2	0	0	0	0	0	+	0	0	0	0
P	LDKACEPGVDYVYK	0	True	0.5	3	0	0	0	0	0	0	0	-	0	0
P	TKKQELSEAEQATR	0	True	0.5	2	0	0	0	-	0	+	0	-	0	0
P	AGDFLEANYMNLQR	0	True	0.1875	2	0	0	+	0	0	+	0	-	+	+
P	SEFPESWLWNVEDLK	0.0199	True	0.3633	2	0	+	+	0.585633	-	0	+	-	+	1.75525
P	RIPIEDGSGEVVLSR	0.5461	True	0.3633	2	0.502927	1.56618	3.34598	0.500918	0	+	6.06453	-	+	0
P	RIPIEDGSGEVVLSR	-1.1587	True	0.9375	3	0.514596	-	0	0	0.389891	0	0	-	0	0
P	SGIPIVTSPYQIHFT	0	True	0.5	2	0	0	0	0	0	0	0	0	0	-
P	FVTVQATFGTQVVEK	0.2121	True	0.5	2	0	0	4.59867	0.5173	0.465735	0	+	-	+	1.62518
P	VELLHNPAFCSLATT	0	True	0.5	2	0	0	0	0	0	0	0	0	0	-
P	TVMVNIENPEGIPVK	0	True	0.25	2	0	0	0	+	0	+	0	0	0	0
P	VIAVHYLDETEQWEK	-1.368	True	0.5	3	0	0	0	0.387429	-	0	+	0	+	0
P	FVTVQATFGTQVVEK	-1.0628	True	0.5	3	0	0	+	0.478703	-	0	0	0	+	0
P	TELRPGETLNVNFLL	0	True	0.5	2	0	0	0	0	0	0	0	0	0	-
P	VIAVHYLDETEQWEK	0	True	0.5	2	0	0	0	-	0	0	0	0	0	0
P	VELLHNPAFCSLATTK	-0.3751	True	0.5	2	0.568005	2.21674	+	0.437182	0.642167	0	+	-	+	0
P	VHQYFNVELIQPGAVK	0	True	0.5	4	0	0	0	0	0	0	0	0	+	0
P	VHQYFNVELIQPGAVK	0.0226	True	0.5	2	0.447539	2.32974	3.08151	0.641695	0.524629	+	+	-	+	0
P	VHQYFNVELIQPGAVK	0.3842	True	0.5	3	0.579844	0	2.13286	0	0.500337	2.07281	6.71806	0.0944321	31.4242	0
P	TELRPGETLNVNFLLR	0.1981	True	0.3633	3	0.500557	0	2.55482	0	0.615512	2.07639	7.31703	0.137544	+	1.59972
P	SGIPIVTSPYQIHFTK	1.5555	True	0.1094	2	+	0	-	+	0	2.08214	4.70989	0	0	2.58974
P	VELLHNPAFCSLATTK	0.4602	True	0.5	3	0.640541	0	11.7104	0	0.4186	-	5.613	0.197982	26.0498	0
P	SYTVAIAGYALAQMGR	0	True	0.5	2	0	0	0	0	0	-	0	-	+	0
P	STVGNSNNYLHLSVLR	-1.4602	True	0.5	3	0	0	0	0	0.363455	0	0	0	0	0
P	STVGNSNNYLHLSVLR	-0.9048	True	0.1875	2	0	0	+	0	0.534123	0	+	0	+	+
P	SNLDEDIIAEENIVSR	1.0124	True	0.1719	3	-	1.87613	3.91713	12.1425	0.618121	2.67671	8.65623	0.0583964	18.2087	1.79959
P	SNLDEDIIAEENIVSR	0.7578	True	0.5	2	-	0	3.94118	+	0.589289	-	8.13804	0.0402704	24.7499	2.00156
P	TELRPGETLNVNFLLR	0.5727	True	0.1445	2	0	1.89461	4.98831	0.306609	0	+	+	-	+	1.68868
P	SGIPIVTSPYQIHFTK	0	True	0.0625	3	0	0	+	+	0	0	0	0	+	+
P	NVEATSYALLALLQLK	0	True	0.5	2	0	0	0	0	0	0	0	0	+	0
P	EYVLPSFEVIVEPTEK	0.2468	True	0.5	2	0.571485	1.51436	2.41084	0	0.315692	0	7.1049	0.0900192	8.21836	0
P	EYVLPSFEVIVEPTEK	2.33	True	0.2266	3	0	+	5.39161	+	-	+	0	-	+	0
P	DICEEQVNSLPGSITK	0	True	0.3125	3	0	0	0	0	+	0	+	-	+	0
P	DICEEQVNSLPGSITK	0.2606	True	0.3633	2	0.247772	0	+	0	0.549892	0.445261	4.71723	+	11.3102	2.05409
P	VTIKPAPETEKRPQDAK	0	True	0.5	4	0	0	0	0	0	+	0	-	0	0
P	VTIKPAPETEKRPQDAK	0	True	0.5	3	0	0	0	0	0	0	0	-	0	0
P	LSINTHPSQKPLSITVR	0.8958	True	0.3438	3	0	0	0	0.562037	0	9.53474	5.80811	0.0682925	29.4568	2.91977
P	LSINTHPSQKPLSITVR	1.8952	True	0.1094	2	0	0	0	0	3.21188	+	+	-	+	4.30775
P	VVLVSLQSGYLFIQTDK	0.7792	True	0.1875	3	0	0	5.31323	+	0.651241	0	0	0	+	1.54352
P	VVLVSLQSGYLFIQTDK	0.5242	True	0.5	2	0	+	4.20826	0	0.491448	0	0	-	0	+
P	LSINTHPSQKPLSITVR	1.753	True	0.5	4	-	0	2.24094	-	-	+	6.38402	-	+	3.39854
P	SSDFWGEKPNLSYIIGK	0.017	True	0.3438	3	0	0	+	0	0.555083	0	+	-	+	1.84443
P	SSDFWGEKPNLSYIIGK	0	True	0.5	2	0	0	0	0	0	0	0	0	+	0
P	SEETKENEGFTVTAEGK	1.9076	True	0.0039	3	0	0	5.01322	23.1994	1.92758	9.51918	5.06247	+	23.196	1.69391
P	SEETKENEGFTVTAEGK	2.33	True	0.0352	2	0	0	13.1812	+	+	+	5.14715	-	+	+
P	VEGTAFVIFGIQDGEQR	-0.8198	True	0.5	2	0	+	-	0.56652	-	+	+	-	+	0
P	VEGTAFVIFGIQDGEQR	1.8811	True	0.1875	3	0	0	3.68362	0	0	0	+	-	+	+
P	VEHWPEEDECQDEENQK	0	True	0.5	2	0	0	0	0	0	0	0	0	0	+
P	DSITTWEILAVSMSDKK	0	True	0.5	3	0	0	0	0	0	0	0	-	0	0
P	TPTVIAVHYLDETEQWEK	-0.615	True	0.5	3	0	0	+	0.652933	0	0	+	-	+	0
P	VRVELLHNPAFCSLATTK	-0.4229	True	0.5	3	0	-	0	0	0.300015	+	+	-	+	1.85462
P	VRVELLHNPAFCSLATTK	0	True	0.75	2	0	0	0	-	0	0	0	-	0	0
P	KVEGTAFVIFGIQDGEQR	0.7192	True	0.3438	2	0	0	7.65288	0.537512	0	0	+	-	+	1.65098
P	DAPDHQELNLDVSLQLPS	0	True	0.5	2	0	0	0	0	+	0	0	0	0	0
P	AYYENSPQQVFSTEFEVK	0.04	True	0.3438	3	0	0	1.80513	0	0.382242	1.66503	5.82931	0.117069	+	0
P	DAPDHQELNLDVSLQLPS	0	True	0.5	3	0	0	0	+	0	0	0	0	0	0
P	KVEGTAFVIFGIQDGEQR	0.811	True	0.2266	3	0	0	2.06704	5.7244	-	1.7085	8.56765	0.0768253	0	1.64241
P	VRVELLHNPAFCSLATTK	0	True	0.5	4	0	0	+	0	-	0	+	-	+	0
P	AYYENSPQQVFSTEFEVK	-0.2975	True	0.3633	2	-	+	+	0	0.284198	1.54233	+	0.0886844	43.2015	0
P	SEETKENEGFTVTAEGKG	0	True	0.25	2	0	0	+	0	0	0	0	0	+	0
P	PFDLMVFVTNPDGSPAYR	0	True	0.5	3	0	0	0	0	0	0	0	-	0	0
P	SEETKENEGFTVTAEGKG	0	True	0.25	3	0	0	+	0	0	0	+	0	0	0
P	SGQSEDRQPVPGQQMTLK	0	True	0.5	3	0	0	0	0	0	+	0	0	0	0
P	SDAGLTFTSSSGQQTAQR	0	True	0.5	2	0	0	0	-	0	0	0	0	0	0
P	SEFPESWLWNVEDLKEPPK	0	True	0.25	2	0	0	+	0	0	0	0	0	+	0
P	GLSSDFWGEKPNLSYIIGK	0.6197	True	0.5	3	0	0	+	0	-	0	0	0	0	1.53651
P	QLYNVEATSYALLALLQLK	0.3744	True	0.3438	3	0.150569	0	2.77906	0	0	0	4.68533	0.469329	+	3.01138
P	SEFPESWLWNVEDLKEPPK	2.33	True	0.5	3	-	-	6.01831	0	+	0	6.73225	-	+	0
P	DAPDHQELNLDVSLQLPSR	1.6469	True	0.0625	3	0	0	3.1315	0	0	+	+	0	+	0
P	VQLSNDFDEYIMAIEQTIK	1.0388	True	0.3438	3	0	0	5.5056	0	0	0.509846	3.43851	-	+	2.0215
P	VQLSNDFDEYIMAIEQTIK	0.2829	True	0.3633	2	1.57443	0	5.02299	0	0.428457	0.560532	4.90864	0.0462176	+	2.12767
P	QLYNVEATSYALLALLQLK	0.5885	True	0.3438	2	0.131666	0	3.51644	0	0	0	4.29486	0.298204	30.4732	2.56693
P	LM(+15.994900)NIFLK	0	True	0.5	2	0	0	0	0	0	0	0	0	0	-
P	QCQDLGAFTESMVVFGCPN	0	True	0.1875	3	0	+	0	0	0	0	+	-	+	+
P	DAPDHQELNLDVSLQLPSR	0	True	0.25	2	0	0	+	0	0	0	0	0	+	0
P	QCQDLGAFTESMVVFGCPN	1.0225	True	0.2266	2	0	1.73834	+	0	-	0	+	-	+	2.37388
P	GQDLVVLPLSITTDFIPSFR	0.2692	True	0.3633	2	+	0	4.01695	0	0.495167	0.609131	+	-	+	1.74101
P	EDIPPADLSDQVPDTESETR	1.8652	True	0.3125	3	0	0	0	3.64312	0	0	+	-	+	0
P	DTWVEHWPEEDECQDEENQK	-0.1085	True	0.5	3	0	0	+	0.399137	0.165447	0	7.36623	0.146921	29.3168	1.59521
P	ILLQGTPVAQMTEDAVDAER	2.33	True	0.3125	3	0	0	0	8.02754	0	+	0	-	+	0
P	ILLQGTPVAQMTEDAVDAER	2.33	True	0.1094	2	0	0	+	8.73344	+	0	+	-	+	0
P	EDIPPADLSDQVPDTESETR	2.3266	True	0.1875	2	0	0	+	5.01635	0	0	+	-	+	0
P	GQDLVVLPLSITTDFIPSFR	1.1605	True	0.5	3	0	0	2.23539	0	-	-	+	-	+	+
P	DTWVEHWPEEDECQDEENQK	0.5874	True	0.3633	2	0	+	+	-	-	0	+	-	+	1.50258
P	WGLSSDFWGEKPNLSYIIGK	0	True	0.5	3	0	0	0	-	0	0	+	0	+	0
P	VFSLAVNLIAIDSQVLCGAVK	1.5613	True	0.2266	3	-	-	+	4.67966	0	0	+	0	+	1.86105
P	GICVADPFEVTVMQDFFIDLR	1.0195	True	0.3633	2	-	+	+	2.02725	-	0	0	-	+	+
P	VFSLAVNLIAIDSQVLCGAVK	2.2911	True	0.1875	2	0	0	+	4.89429	-	0	0	0	+	+
P	NTLIIYLDKVSHSEDDCLAFK	0	True	0.5	3	0	0	0	0	0	0	0	-	0	0
P	YYTYLIM(+15.994900)NK	0	True	0.5	2	0	0	0	0	0	0	0	0	+	-
P	GICVADPFEVTVMQDFFIDLR	0.6365	True	0.2266	3	-	+	+	1.5546	0	0	0	-	+	+
P	VPVAVQGEDTVQSLTQGDGVAK	1.1654	True	0.1445	2	3.0061	0	3.05225	0	0.549096	12.3934	6.32047	0.0606637	29.5497	6.59436
P	VPVAVQGEDTVQSLTQGDGVAK	1.0037	True	0.2539	3	0.441697	0	3.13582	10.2373	0.591904	10.7314	8.10561	0.0784487	24.8646	7.80056
P	EPGQDLVVLPLSITTDFIPSFR	0.3491	True	0.5	3	0.386107	0	2.94884	0	0.599391	0	10.6335	0.126812	39.4401	1.58535
P	EPGQDLVVLPLSITTDFIPSFR	0.7415	True	0.3438	2	0	0	4.70782	0	0.457579	0	27.3353	0.0801162	35.4803	2.01665
P	EPGQDLVVLPLSITTDFIPSFR	0	True	0.3125	4	0	0	+	-	0	0	+	0	+	0
P	EVVADSVWVDVKDSCVGSLVVK	0	True	0.5	3	0	0	0	0	0	0	0	-	0	0
P	NTM(+15.994900)ILEICTR	-1.4925	True	0.5	2	0	0	0	-	0	0	0	0	+	0.355387
P	QPVPGQQM(+15.994900)TLK	0	True	0.5	2	0	0	0	0	0	0	0	0	+	0
P	QKPDGVFQEDAPVIHQEMIGGLR	1.6295	True	0.5	4	0	0	+	3.09406	0	-	0	-	+	0
P	TMQALPYSTVGNSNNYLHLSVLR	0	True	0.5	3	0	0	0	0	0	0	0	-	0	0
P	YYGGGYGSTQATFMVFQALAQYQK	0.8052	True	0.5	3	0	0	5.35753	0.576857	0.639321	0	6.87019	-	+	+
P	YYGGGYGSTQATFMVFQALAQYQK	-1.0186	True	0.5	2	0	0	+	0.49358	0	0	0	-	+	+
P	DYAGVFSDAGLTFTSSSGQQTAQR	0.4085	True	0.5	2	0.495594	0	3.0193	0	0.412537	0	5.66994	-	+	0
P	DYAGVFSDAGLTFTSSSGQQTAQR	0.4172	True	0.3633	3	0.420813	1.58108	4.4356	0	0.363074	0	10.3031	0.152287	16.3507	1.8768
P	YFKPGMPFDLMVFVTNPDGSPAYR	0	True	0.875	3	0	0	0	-	0	-	0	-	0	0
P	QDSLSSQNQLGVLPLSWDIPELVN	0	True	0.5	3	0	0	0	0	-	0	+	0	+	0
P	QVREPGQDLVVLPLSITTDFIPSFR	0	True	0.5	3	0	0	0	0	0	+	0	-	0	0
P	EGVQKEDIPPADLSDQVPDTESETR	1.165	True	0.1094	3	0	0	+	8.48498	0	+	5.62692	0.0914664	24.203	0
P	KHYLMWGLSSDFWGEKPNLSYIIGK	0	True	0.5	4	0	0	0	0	0	0	0	0	0	+
P	WEDPGKQLYNVEATSYALLALLQLK	0	True	0.5	3	0	0	0	0	0	0	0	-	0	0
P	SEFPESWLWNVEDLKEPPKNGISTK	0	True	0.5	3	0	0	0	0	0	0	+	-	0	0
P	AGDFLEANYM(+15.994900)NLQR	0	True	0.5	2	0	0	0	0	+	0	0	-	+	0
P	GQGTLSVVTM(+15.994900)YHAK	0	True	0.25	3	0	0	+	0	0	0	+	0	0	0
P	TVM(+15.994900)VNIENPEGIPVK	-1.3335	True	0.5	3	0	0	0	0	0	0	0	0	0	0.396804
P	TVM(+15.994900)VNIENPEGIPVK	-0.9286	True	0.3438	2	0	0	1.62168	0.228003	0	+	+	0	+	0.39221
P	SYTVAIAGYALAQM(+15.994900)GR	0	True	0.5	2	0	0	0	0	+	0	0	-	+	-
P	LTAYVVKVFSLAVNLIAIDSQVLCGAVK	0	True	0.5	3	0	0	0	+	0	0	0	0	0	0
P	QLYNVEATSYALLALLQLKDFDFVPPVVR	0	True	0.1094	4	0	0	+	+	0	+	0	-	+	+
P	QLYNVEATSYALLALLQLKDFDFVPPVVR	1.535	True	0.1445	3	0	0	5.98415	5.64004	0.554838	5.37334	+	-	+	+
P	QDSLSSQNQLGVLPLSWDIPELVNMGQWK	2.1298	True	0.3438	3	+	4.37644	0	0	0	-	+	-	+	0
P	LESEETMVLEAHDAQGDVPVTVTVHDFPGK	0.2826	True	0.5	4	0	0	2.87884	0	0.502991	0.475995	+	-	+	3.17627
P	LESEETMVLEAHDAQGDVPVTVTVHDFPGK	1.5516	True	0.5	3	0	0	+	-	-	0	+	-	+	2.93141
P	SGQSEDRQPVPGQQM(+15.994900)TLK	0	True	0.25	3	0	0	0	0	0	+	0	0	+	0
P	VQLSNDFDEYIM(+15.994900)AIEQTIK	2.0478	True	0.3125	3	0	0	4.13485	0	0	0	+	-	+	0
P	LESEETMVLEAHDAQGDVPVTVTVHDFPGKK	0	True	0.5	3	0	0	0	0	0	0	0	0	0	0
P	LESEETMVLEAHDAQGDVPVTVTVHDFPGKK	0	True	0.5	4	0	0	+	0	0	0	0	-	0	0
P	LESEETMVLEAHDAQGDVPVTVTVHDFPGKK	0	True	0.5	5	0	0	0	0	0	0	0	-	+	+
P	VQLSNDFDEYIM(+15.994900)AIEQTIK	0.009	True	0.5	2	0	+	3.13867	0.590838	-	+	+	-	+	0.549476
P	ILLQGTPVAQM(+15.994900)TEDAVDAER	-1.1127	True	0.3438	2	0	0	+	0	+	+	0	-	+	0.462437
P	ILLQGTPVAQM(+15.994900)TEDAVDAER	0.9938	True	0.1875	3	0	0	+	1.99149	0	-	0	+	+	0
P	SLYVSATVILHSGSDM(+15.994900)VQAER	0	True	0.5	3	0	0	0	0	+	0	0	0	0	0
P	GICVADPFEVTVM(+15.994900)QDFFIDLR	0	True	0.5	3	0	0	0	0	0	0	0	0	0	-
P	APSTWLTAYVVKVFSLAVNLIAIDSQVLCGAVK	0	True	0.5	3	0	0	0	0	0	0	0	-	0	0
P	RAPSTWLTAYVVKVFSLAVNLIAIDSQVLCGAVK	0	True	0.5	4	0	0	0	0	0	0	0	-	+	0
P	QKPDGVFQEDAPVIHQEM(+15.994900)IGGLR	0	True	0.5	4	0	0	0	0	0	0	0	0	+	0
P	TM(+15.994900)QALPYSTVGNSNNYLHLSVLR	-0.8262	True	0.5	3	0	0	0	0	0	+	0	0	+	0.564024
P	WEDPGKQLYNVEATSYALLALLQLKDFDFVPPVVR	0	True	0.1875	3	0	0	+	+	0	+	0	-	+	0
P	WEDPGKQLYNVEATSYALLALLQLKDFDFVPPVVR	2.3077	True	0.2266	4	0	0	4.87532	7.13599	0	-	+	-	+	+
P	WEDPGKQLYNVEATSYALLALLQLKDFDFVPPVVR	0	True	0.5	5	0	0	0	+	0	0	0	-	0	0
P	ADIGCTPGSGKDYAGVFSDAGLTFTSSSGQQTAQR	0	True	0.5	3	0	0	0	0	0	0	0	-	0	0
P	EPGQDLVVLPLSITTDFIPSFRLVAYYTLIGASGQR	1.1137	True	0.2266	3	0	0	+	+	-	2.164	0	-	+	+
P	EPGQDLVVLPLSITTDFIPSFRLVAYYTLIGASGQR	2.33	True	0.2266	4	0	0	+	11.1184	-	+	0	-	+	+
P	NNNEKDMALTAFVLISLQEAKDICEEQVNSLPGSITK	0	True	0.5	4	0	0	0	0	0	0	0	-	0	0
P	NNNEKDMALTAFVLISLQEAKDICEEQVNSLPGSITK	0	True	0.5	3	0	0	0	0	0	0	0	0	0	0
P	EDIPPADLSDQVPDTESETRILLQGTPVAQMTEDAVDAER	0	True	0.5	3	0	0	0	0	0	-	0	0	0	0
P	QDSLSSQNQLGVLPLSWDIPELVNM(+15.994900)GQWK	-0.0475	True	0.5	3	0.575154	0	1.65618	-	1.92572	-	2.25048	0	+	0.205442
P	LESEETM(+15.994900)VLEAHDAQGDVPVTVTVHDFPGK	-1.178	True	0.5	4	0	0	+	0.441967	-	0	0	0	0	+
P	NNNEKDM(+15.994900)ALTAFVLISLQEAKDICEEQVNSLPGSITK	0	True	0.5	4	0	0	0	+	0	0	0	-	+	0
S	Q14624	1.46984	7.29954e-08	66	0.526882	Inter-alpha-trypsin inhibitor heavy chain H4 OS=Homo sapiens OX=9606 GN=ITIH4 PE=1 SV=4
P	VRPQQLVK	1.3231	True	0.3438	3	0	-	0	2.50195	0	+	+	-	+	0
P	NVVFVIDK	0	True	0.1875	2	0	0	+	+	0	0	+	-	+	0
P	VRPQQLVK	1.1541	True	0.5	2	0	0	0	2.22543	0	0	0	-	+	0
P	FAHTVVTSR	2.1877	True	0.1094	2	0	0	+	4.55565	0	0	+	-	+	+
P	FAHTVVTSR	2.33	True	0.5	3	-	-	0	5.97897	0	0	+	0	+	0
P	LGVYELLLK	0	True	0.0312	2	0	0	+	0	0	+	+	0	+	+
P	FKPTLSQQQK	1.3086	True	0.1875	3	0	0	+	2.47703	0	0	+	-	+	0
P	FKPTLSQQQK	1.2132	True	0.1094	2	0	-	+	2.31846	0	0	+	0	+	+
P	LALDNGGLAR	0.8769	True	0.0625	2	0	0	+	1.83646	0	0	+	0	+	0
P	NVHSGSTFFK	0	True	0.125	3	0	0	0	+	0	0	+	0	+	0
P	NVHSGSTFFK	0	True	0.5	2	0	0	0	0	0	0	0	0	+	0
P	RLGVYELLLK	0	True	0.5	2	0	0	0	+	0	0	0	-	+	0
P	TGLLLLSDPDK	0	True	0.25	2	0	0	0	0	0	0	+	0	+	0
P	AGFSWIEVTFK	0	True	0.1875	2	0	0	+	0	0	+	+	-	+	0
P	IPKPEASFSPR	0	True	0.25	3	0	0	0	0	0	0	+	0	+	0
P	VHASPEHVVVTR	0	True	0.25	2	0	0	0	+	0	+	0	0	0	0
P	VHASPEHVVVTR	0	True	0.5	3	0	0	0	+	0	0	0	-	0	0
P	ITFELVYEELLK	0	True	0.1875	2	0	0	+	+	0	0	+	-	+	0
P	GPDVLTATVSGK	1.3394	True	0.125	2	0	0	0	2.53047	0	+	+	0	0	0
P	PEQGVEVTGQYER	0	True	0.5	2	0	0	0	0	0	0	0	-	0	0
P	AEAQAQYSAAVAK	1.5405	True	0.0625	2	0	0	+	2.90891	0	+	+	-	+	+
P	AEAQAQYSAAVAKG	0	True	0.5	2	0	0	0	0	0	0	0	0	+	0
P	EKAEAQAQYSAAVAK	0.9269	True	0.3125	2	0	0	0	1.90119	0	0	+	-	+	0
P	ANTVQEATFQMELPK	0	True	0.5	2	0	0	0	0	0	0	0	-	+	0
P	EKNGIDIYSLTVDSR	0	True	0.5	3	0	0	0	0	0	0	0	0	+	0
P	EKAEAQAQYSAAVAK	0.8071	True	0.2266	3	0	-	0	1.74972	0	+	+	-	+	+
P	DQFNLIVFSTEATQWR	0	True	0.5	2	0	0	0	0	0	0	0	0	+	0
P	ILLTDGDPTVGETNPR	0	True	0.5	2	0	0	0	0	0	0	0	0	+	0
P	SPEQQETVLDGNLIIR	1.4687	True	0.1094	2	0	0	+	2.76765	0	+	+	-	+	0
P	SPEQQETVLDGNLIIR	1.4361	True	0.1875	3	0	0	+	2.70587	0	0	+	-	+	0
P	LQDRGPDVLTATVSGK	0	True	0.5	3	0	0	0	0	0	0	0	-	0	0
P	NPLVWVHASPEHVVVTR	0	True	0.5	4	0	0	0	0	0	0	+	-	+	0
P	NPLVWVHASPEHVVVTR	2.33	True	0.3125	3	0	0	+	0	0	0	8.60285	-	+	0
P	QLGLPGPPDVPDHAAYHPF	0	True	0.25	3	0	0	0	+	0	0	0	0	+	0
P	LDYQEGPPGVEISCWSVEL	0	True	0.5	2	0	0	0	-	0	0	+	-	0	0
P	TFQTESSVAEQEAEFQSPK	0	True	0.5	3	0	0	0	-	0	0	0	0	0	0
P	RLDYQEGPPGVEISCWSVEL	0	True	0.3125	3	0	0	+	0	0	0	+	-	+	0
P	RLDYQEGPPGVEISCWSVEL	0	True	0.1875	2	0	0	+	0	0	0	+	-	+	+
P	QLGLPGPPDVPDHAAYHPFR	0	True	0.3125	4	0	0	0	+	0	0	+	-	+	0
P	QLGLPGPPDVPDHAAYHPFR	0	True	0.125	3	0	0	0	+	0	0	+	0	+	0
P	STEATQWRPSLVPASAENVNK	0	True	0.3125	3	0	0	+	-	0	0	+	0	+	0
P	TGLLLLSDPDKVTIGLLFWDGR	0	True	0.5	2	0	0	+	0	0	0	0	-	0	0
P	QGPVNLLSDPEQGVEVTGQYER	0	True	0.1875	2	0	0	+	+	0	0	+	-	+	0
P	QGPVNLLSDPEQGVEVTGQYER	0	True	0.1875	3	0	0	+	0	0	+	+	-	+	0
P	AYLTIQQLLEQTVSASDADQQALR	0	True	0.5	3	0	0	0	+	0	0	0	0	0	0
P	HRQGPVNLLSDPEQGVEVTGQYER	0	True	0.5	3	0	0	0	-	0	0	0	0	0	0
P	LPEGSVSLIILLTDGDPTVGETNPR	0	True	0.0312	3	0	0	+	+	0	+	+	0	+	0
P	LPEGSVSLIILLTDGDPTVGETNPR	0	True	0.25	2	0	0	+	0	0	0	0	0	+	0
P	IHEDSDSALQLQDFYQEVANPLLTAV	0	True	0.5	3	0	0	0	-	0	0	0	0	0	0
P	LWAYLTIQQLLEQTVSASDADQQALR	1.7783	True	0.1445	3	-	0	11.5539	1.59655	0	+	24.4199	-	+	+
P	LWAYLTIQQLLEQTVSASDADQQALR	0	True	0.25	4	0	0	0	+	0	0	0	0	+	0
P	FSSHVGGTLGQFYQEVLWGSPAASDDGR	2.33	True	0.1875	3	0	0	+	0	0	+	6.21442	-	+	0
P	FSSHVGGTLGQFYQEVLWGSPAASDDGRR	0	True	0.5	3	0	0	0	-	0	0	+	-	0	0
P	FSSHVGGTLGQFYQEVLWGSPAASDDGRR	0	True	0.3125	4	0	0	+	0	0	0	+	-	+	0
P	DQFNLIVFSTEATQWRPSLVPASAENVNK	-0.6579	True	0.2266	3	0	0	+	0.633792	0	+	+	-	+	+
P	DQFNLIVFSTEATQWRPSLVPASAENVNK	0	True	0.125	4	0	0	0	+	0	+	0	0	+	0
P	RIHEDSDSALQLQDFYQEVANPLLTAVTF	0	True	0.5	3	0	0	0	0	0	0	0	0	+	0
P	DTDRFSSHVGGTLGQFYQEVLWGSPAASDDGR	0	True	0.5	4	0	0	0	0	0	0	0	-	0	0
P	RIHEDSDSALQLQDFYQEVANPLLTAVTFEYPS	0	True	0.5	3	0	0	0	-	0	0	0	0	0	0
P	DTDRFSSHVGGTLGQFYQEVLWGSPAASDDGRR	0	True	0.5	4	0	0	0	0	0	0	0	-	0	0
P	SFAAGIQALGGTNINDAMLMAVQLLDSSNQEER	0	True	0.5	3	0	0	0	0	0	0	0	-	0	0
P	RIHEDSDSALQLQDFYQEVANPLLTAVTFEYPSN	0	True	0.5	3	0	0	+	0	0	0	0	0	0	0
P	IHEDSDSALQLQDFYQEVANPLLTAVTFEYPSNAVEEVTQNNFR	1.9042	True	0.1875	4	0	0	+	3.74292	0	0	+	-	+	0
P	IHEDSDSALQLQDFYQEVANPLLTAVTFEYPSNAVEEVTQNNFR	0	True	0.125	5	0	0	0	+	0	0	+	0	+	0
P	RIHEDSDSALQLQDFYQEVANPLLTAVTFEYPSNAVEEVTQNNFR	0	True	0.25	5	0	0	0	+	0	0	0	0	+	0
P	RIHEDSDSALQLQDFYQEVANPLLTAVTFEYPSNAVEEVTQNNFR	2.33	True	0.1094	4	0	0	+	13.6831	0	+	+	-	+	0
S	P02647	1.78804	7.97336e-08	65	0.786517	Apolipoprotein A-I OS=Homo sapiens OX=9606 GN=APOA1 PE=1 SV=1
P	PYSDELR	0	True	0.25	2	0	0	0	+	0	+	0	0	0	0
P	PVLESFK	0	True	0.0625	2	0	0	+	+	0	0	+	0	+	0
P	HLSTLSEK	0	True	0.5	2	0	0	0	0	0	0	0	0	+	0
P	PYLDDFQK	0	True	0.5	2	0	0	0	0	0	0	0	0	+	0
P	PPQSPWDR	0	True	0.5	2	0	0	0	0	0	0	0	0	+	0
P	LPVLESFK	0	True	0.5	2	0	0	0	0	0	0	0	0	+	0
P	LSPLGEEMR	2.33	True	0.25	2	0	0	0	0	0	20.3616	0	0	+	0
P	WQEEMELYR	2.2076	True	0.1094	2	0	0	3.29022	30.6951	0	17.2127	8.90824	-	13.6692	0
P	AKPALEDLR	0	True	0.1445	2	-	+	-	+	+	+	+	0	+	0
P	AKPALEDLR	1.5335	True	0.0898	3	-	0.607797	2.92036	17.3192	1.50179	22.256	7.99513	0	70.3699	+
P	KWQEEMELYR	0	True	0.25	3	0	0	0	+	0	0	0	0	+	0
P	VQPYLDDFQK	2.33	True	0.1094	2	0	0	+	8.96401	0	+	12.8593	-	+	0
P	QGLLPVLESF	0	True	0.5	2	0	0	0	0	0	0	0	-	0	0
P	KWQEEMELYR	0	True	0.25	2	0	0	0	0	0	+	0	0	+	0
P	DEPPQSPWDR	2.33	True	0.1094	2	0	0	+	7.88113	0	+	+	-	38.0657	0
P	VSFLSALEEY	0	True	0.25	2	0	0	0	+	0	0	0	0	+	0
P	DLATVYVDVLK	2.2911	True	0.1094	2	0	0	4.76425	+	0	5.75321	+	-	+	0
P	ETEGLRQEMSK	0	True	0.25	2	0	0	0	+	0	0	0	0	+	0
P	VQPYLDDFQKK	0	True	0.1094	2	0	0	+	+	0	+	+	-	+	0
P	THLAPYSDELR	1.3256	True	0.3438	3	0	0	2.86218	17.1172	0	103.45	-	0.271817	47.9678	0
P	ATEHLSTLSEK	2.0654	True	0.0625	3	-	0	2.90056	28.9867	+	+	+	0	66.3523	0
P	ATEHLSTLSEK	1.5908	True	0.1445	2	-	0	6.37295	25.891	+	+	+	0.647638	59.998	0
P	VTQEFWDNLEK	0	True	0.5	2	0	0	0	0	0	0	0	-	0	0
P	QGLLPVLESFK	1.4262	True	0.1445	2	-	1.58392	5.47304	24.7092	0	12.6084	16.8578	0.0504811	70.3833	0
P	VSFLSALEEYT	0	True	0.5	2	0	0	0	0	0	+	0	-	0	0
P	THLAPYSDELR	1.4428	True	0.1719	2	-	1.60452	4.69925	6.41309	+	105.893	14.8358	0.421147	+	-
P	LLDNWDSVTSTF	2.33	True	0.1094	2	0	0	+	6.03678	0	+	+	-	+	0
P	DNWDSVTSTFSK	0	True	0.5	2	0	0	0	0	0	0	0	-	0	0
P	VSFLSALEEYTK	0	True	0.125	3	0	0	0	+	0	+	0	0	+	0
P	VSFLSALEEYTK	1.2539	True	0.0547	2	-	1.62566	4.6702	18.4345	1.66206	10.9273	12.7266	0.0431887	57.237	1.55562
P	DYVSQFEGSALGK	0.6927	True	0.3633	2	-	0	2.79783	9.2583	2.04827	95.624	9.62937	0.0743071	0.0584443	0
P	DYVSQFEGSALGK	0	True	0.125	3	0	0	0	+	0	0	+	0	+	0
P	THLAPYSDELRQR	0	True	0.5	3	0	0	0	0	0	0	0	0	+	0
P	VEPLRAELQEGAR	0	True	0.25	2	0	0	0	0	0	+	0	0	+	0
P	VSFLSALEEYTKK	0	True	0.25	3	0	0	0	+	0	+	0	0	0	0
P	VKDLATVYVDVLK	1.8861	True	0.1094	3	0	0	2.71746	9.36115	0	+	+	-	+	0
P	VKDLATVYVDVLK	0	True	0.1875	2	0	0	+	0	0	+	+	-	+	0
P	LLDNWDSVTSTFSK	0.9707	True	0.1094	2	0	0	2.93422	6.20647	0	12.2913	+	0.0334829	+	0
P	LLDNWDSVTSTFSK	0	True	0.5	3	0	0	0	+	0	0	0	-	+	0
P	QKVEPLRAELQEGAR	0	True	0.5	2	0	0	0	0	0	+	0	-	0	0
P	QKVEPLRAELQEGAR	0	True	0.5	3	0	0	0	0	0	0	0	-	0	0
P	HFWQQDEPPQSPWDR	0	True	0.5	3	0	0	0	0	0	0	0	0	+	0
P	RHFWQQDEPPQSPWDR	0	True	0.5	3	0	0	0	0	0	0	0	0	+	0
P	EQLGPVTQEFWDNLEK	1.3655	True	0.2266	2	-	0	3.33077	5.53208	0	3.47475	13.1091	0.130488	28.716	0
P	EQLGPVTQEFWDNLEK	2.0813	True	0.2266	3	-	0	2.99797	5.85078	0	+	15.3412	-	+	0
P	ETEGLRQEMSKDLEEVK	0	True	0.5	3	0	0	0	0	0	0	0	-	0	0
P	DSGRDYVSQFEGSALGK	0	True	0.5	3	0	0	0	+	0	+	0	-	0	0
P	DSGRDYVSQFEGSALGK	0	True	0.1875	2	0	0	0	+	0	+	+	-	+	0
P	REQLGPVTQEFWDNLEK	0	True	0.75	3	0	0	0	-	0	0	0	-	0	0
P	LREQLGPVTQEFWDNLEK	0	True	0.3438	2	0	0	+	+	0	+	-	-	+	0
P	LREQLGPVTQEFWDNLEK	1.9554	True	0.3633	3	-	-	1.77946	9.69168	0	+	10.9177	-	41.4224	0
P	LAEYHAKATEHLSTLSEK	0	True	0.5	4	0	0	0	0	0	0	0	-	0	0
P	AHVDALRTHLAPYSDELR	0	True	0.5	3	0	0	0	0	0	0	0	-	0	0
P	AKPALEDLRQGLLPVLESFK	0	True	0.5	3	0	0	0	0	0	0	0	-	0	0
P	WQEEM(+15.994900)ELYR	1.8965	True	0.1875	2	0	0	0	4.15062	0	+	3.33948	-	+	0
P	LSPLGEEM(+15.994900)R	0	True	0.3438	2	-	0	+	+	0	0	+	-	+	0
P	WQEEM(+15.994900)ELYRQ	0	True	0.5	2	0	0	0	0	0	0	0	-	0	0
P	EQLGPVTQEFWDNLEKETEGLR	0	True	0.0625	2	0	0	+	+	0	0	+	0	+	0
P	EQLGPVTQEFWDNLEKETEGLR	2.2438	True	0.5	3	-	-	3.73005	5.58259	0	7.01595	9.6215	-	56.572	-
P	LREQLGPVTQEFWDNLEKETEGLR	0	True	0.2266	4	-	0	+	+	0	+	+	-	+	0
P	LREQLGPVTQEFWDNLEKETEGLR	0	True	0.5	3	0	0	0	0	0	+	0	0	0	0
P	EQLGPVTQEFWDNLEKETEGLRQEMSK	0	True	0.5	4	0	0	0	0	0	0	0	-	0	0
P	ETEGLRQEM(+15.994900)SKDLEEVK	0	True	0.5	3	0	0	0	0	0	0	0	-	0	0
P	EQLGPVTQEFWDNLEKETEGLRQEM(+15.994900)SK	0	True	0.5	4	0	0	0	0	0	0	0	-	0	0
P	EQLGPVTQEFWDNLEKETEGLRQEM(+15.994900)SK	0	True	0.5	3	0	0	0	0	0	0	0	-	0	0
S	P69905	0.806633	1.77125e-06	80	0.887324	Hemoglobin subunit alpha OS=Homo sapiens OX=9606 GN=HBA1 PE=1 SV=2; Additional IDs concatenated into MaxParsimony group: P02008
P	YGAEALER	0	True	0.5	2	0	0	0	0	0	+	0	0	0	0
P	LSDLHAHK	0	True	0.5	2	0	0	0	0	0	+	0	0	0	0
P	TYFPHFDLS	0	True	0.5	2	0	0	0	0	0	+	0	0	0	0
P	ALSDLHAHK	0	True	0.5	2	0	0	0	0	0	+	0	0	0	0
P	MFLSFPTTK	0	True	0.0625	2	0	0	+	+	0	+	0	0	+	0
P	TYFPHFDLSH	0	True	0.5	3	0	0	0	0	0	+	0	0	0	0
P	SALSDLHAHK	1.2206	True	0.0312	2	0	0	+	+	0	+	2.33051	0	+	0
P	GEYGAEALER	0	True	0.5	2	0	0	0	0	0	+	0	0	0	0
P	AGEYGAEALER	0	True	0.5	2	0	0	0	0	0	+	0	0	0	0
P	TYFPHFDLSHG	0	True	0.5	3	0	0	0	0	0	+	0	0	0	0
P	LSALSDLHAHK	0	True	0.5	2	0	0	0	0	0	+	0	0	0	0
P	LASVSTVLTSK	0	True	0.5	2	0	0	0	0	0	+	0	0	0	0
P	FLASVSTVLTS	0	True	0.5	2	0	0	0	0	0	+	0	0	0	0
P	FLASVSTVLTSK	0	True	0.5	3	0	0	0	0	0	+	0	0	0	0
P	HAGEYGAEALER	0	True	0.5	2	0	0	0	0	0	+	0	0	0	0
P	HFDLSHGSAQVK	0	True	0.5	3	0	0	0	0	0	+	0	0	0	0
P	FLASVSTVLTSK	-1.1307	True	0.1094	2	0	0	+	+	0	+	0.456681	0	+	+
P	ALSALSDLHAHK	0	True	0.5	2	0	0	0	0	0	+	0	0	0	0
P	FLASVSTVLTSKY	0	True	0.5	3	0	0	0	0	0	+	0	0	0	0
P	AHAGEYGAEALER	0	True	0.5	2	0	0	0	0	0	+	0	0	0	0
P	PHFDLSHGSAQVK	0	True	0.5	3	0	0	0	0	0	+	0	0	0	0
P	VGAHAGEYGAEAL	0	True	0.5	2	0	0	0	0	0	+	0	0	0	0
P	AHAGEYGAEALER	0	True	0.5	3	0	0	0	0	0	+	0	0	0	0
P	FLASVSTVLTSKY	0	True	0.5	2	0	0	0	0	0	+	0	0	0	0
P	TYFPHFDLSHGSAQ	0	True	0.5	3	0	0	0	0	0	+	0	0	0	0
P	PNALSALSDLHAHK	0	True	0.125	3	0	0	+	+	0	+	0	0	0	0
P	PNALSALSDLHAHK	0	True	0.5	2	0	0	0	0	0	+	0	0	0	0
P	GAHAGEYGAEALER	0	True	0.5	2	0	0	0	0	0	+	0	0	0	0
P	PNALSALSDLHAHK	0	True	0.25	4	0	0	0	0	0	+	+	0	0	0
P	VADALTNAVAHVDD	0	True	0.5	2	0	0	0	0	0	+	0	0	0	0
P	VGAHAGEYGAEALE	0	True	0.5	2	0	0	0	0	0	+	0	0	0	0
P	GAHAGEYGAEALER	0	True	0.5	3	0	0	0	0	0	+	0	0	0	0
P	VGAHAGEYGAEALER	0	True	0.0312	2	0	0	+	+	0	+	0	0	+	+
P	TYFPHFDLSHGSAQV	0	True	0.5	3	0	0	0	0	0	+	0	0	0	0
P	VGAHAGEYGAEALER	2.33	True	0.0312	3	0	0	+	485.96	0	+	0	0	+	+
P	TYFPHFDLSHGSAQVK	0	True	0.0312	3	0	0	+	+	0	+	0	0	+	+
P	TYFPHFDLSHGSAQVK	0	True	0.0312	2	0	0	+	+	0	+	0	0	+	+
P	KVGAHAGEYGAEALER	0	True	0.5	2	0	0	0	0	0	+	0	0	0	0
P	KVGAHAGEYGAEALER	0	True	0.25	3	0	0	0	+	0	+	0	0	0	0
P	TYFPHFDLSHGSAQVK	0	True	0.125	4	0	0	+	+	0	+	0	0	0	0
P	GKVGAHAGEYGAEALER	0	True	0.5	3	0	0	0	0	0	+	0	0	0	0
P	GKVGAHAGEYGAEALER	0	True	0.5	2	0	0	0	0	0	+	0	0	0	0
P	KTYFPHFDLSHGSAQVK	0	True	0.5	4	0	0	0	0	0	+	0	0	0	0
P	TYFPHFDLSHGSAQVKG	0	True	0.25	2	0	0	+	0	0	+	0	0	0	0
P	KTYFPHFDLSHGSAQVK	0	True	0.5	3	0	0	0	0	0	+	0	0	0	0
P	TYFPHFDLSHGSAQVKG	0	True	0.125	3	0	0	+	+	0	+	0	0	0	0
P	LAAHLPAEFTPAVHASLDK	0	True	0.5	4	0	0	0	0	0	+	0	0	0	0
P	TLAAHLPAEFTPAVHASLDK	0	True	0.5	3	0	0	0	0	0	+	0	0	0	0
P	TLAAHLPAEFTPAVHASLDK	0	True	0.5	4	0	0	0	0	0	+	0	0	0	0
P	AAWGKVGAHAGEYGAEALER	0	True	0.5	3	0	0	0	0	0	+	0	0	0	0
P	AAWGKVGAHAGEYGAEALER	0	True	0.5	4	0	0	0	0	0	+	0	0	0	0
P	M(+15.994900)FLSFPTTK	0	True	0.3125	2	0	0	+	+	0	+	-	0	0	0
P	TNAVAHVDDMPNALSALSDLHAHK	0	True	0.5	3	0	0	0	0	0	+	0	0	0	0
P	LLSHCLLVTLAAHLPAEFTPAVHASLDK	0	True	0.25	5	0	0	+	0	0	+	0	0	0	0
P	LLSHCLLVTLAAHLPAEFTPAVHASLDK	0	True	0.3125	4	0	0	+	0	0	+	-	0	0	+
P	LLSHCLLVTLAAHLPAEFTPAVHASLDK	0	True	0.5	3	0	0	+	0	0	0	0	0	0	0
P	VADALTNAVAHVDDMPNALSALSDLHAHK	0	True	0.125	5	0	0	+	+	0	+	0	0	0	0
P	VADALTNAVAHVDDMPNALSALSDLHAHK	0	True	0.5	4	0	0	0	0	0	+	0	0	0	0
P	VADALTNAVAHVDDMPNALSALSDLHAHK	0	True	0.5	3	0	0	0	0	0	+	0	0	0	0
P	KVADALTNAVAHVDDMPNALSALSDLHAHK	0	True	0.5	5	0	0	0	0	0	+	0	0	0	0
P	KVADALTNAVAHVDDMPNALSALSDLHAHK	0	True	0.5	4	0	0	0	0	0	+	0	0	0	0
P	KVADALTNAVAHVDDMPNALSALSDLHAHK	0	True	0.5	3	0	0	0	0	0	0	0	0	0	0
P	KVADALTNAVAHVDDMPNALSALSDLHAHK	0	True	0.5	6	0	0	0	0	0	+	0	0	0	0
P	TNAVAHVDDM(+15.994900)PNALSALSDLHAHK	0	True	0.5	3	0	0	0	0	0	+	0	0	0	0
P	TNAVAHVDDM(+15.994900)PNALSALSDLHAHK	0	True	0.5	5	0	0	0	0	0	+	0	0	0	0
P	LRVDPVNFKLLSHCLLVTLAAHLPAEFTPAVHASLDK	0	True	0.5	6	0	0	0	0	0	+	0	0	0	0
P	LRVDPVNFKLLSHCLLVTLAAHLPAEFTPAVHASLDK	0	True	0.5	5	0	0	0	0	0	+	0	0	0	0
P	LLSHCLLVTLAAHLPAEFTPAVHASLDKFLASVSTVLTSK	0	True	0.25	3	0	0	+	0	0	+	0	0	0	0
P	LLSHCLLVTLAAHLPAEFTPAVHASLDKFLASVSTVLTSK	0	True	0.1875	4	0	0	+	+	0	+	-	0	+	0
P	LLSHCLLVTLAAHLPAEFTPAVHASLDKFLASVSTVLTSK	0	True	0.1094	5	0	0	+	+	0	+	-	0	+	+
P	LLSHCLLVTLAAHLPAEFTPAVHASLDKFLASVSTVLTSK	0	True	0.125	6	0	0	+	+	0	+	0	0	0	0
P	VADALTNAVAHVDDM(+15.994900)PNALSALSDLHAHK	0	True	0.5	5	0	0	0	0	0	+	0	0	0	0
P	VADALTNAVAHVDDM(+15.994900)PNALSALSDLHAHK	0	True	0.5	3	0	0	0	0	0	+	0	0	0	0
P	VADALTNAVAHVDDM(+15.994900)PNALSALSDLHAHK	0	True	0.5	4	0	0	0	0	0	+	-	0	0	0
P	KVADALTNAVAHVDDM(+15.994900)PNALSALSDLHAHK	0	True	0.5	5	0	0	0	0	0	+	0	0	0	0
P	KVADALTNAVAHVDDM(+15.994900)PNALSALSDLHAHK	0	True	0.5	4	0	0	0	0	0	+	0	0	0	0
P	KVADALTNAVAHVDDM(+15.994900)PNALSALSDLHAHK	0	True	0.5	3	0	0	0	0	0	+	0	0	0	0
P	KVADALTNAVAHVDDM(+15.994900)PNALSALSDLHAHK	0	True	0.5	6	0	0	0	0	0	+	0	0	0	0
P	VDPVNFKLLSHCLLVTLAAHLPAEFTPAVHASLDKFLASVSTVLTSK	0	True	0.0625	5	0	0	+	+	0	0	+	0	+	0
P	VDPVNFKLLSHCLLVTLAAHLPAEFTPAVHASLDKFLASVSTVLTSK	0	True	0.0312	6	0	0	+	+	0	+	+	0	+	0
S	P01031	1.94117	1.86396e-06	64	0.448687	Complement C5 OS=Homo sapiens OX=9606 GN=C5 PE=1 SV=4
P	YVLSPYK	0	True	0.25	2	0	0	0	0	0	0	+	0	+	0
P	WLSEEQR	0	True	0.5	2	0	0	+	0	0	0	0	0	0	0
P	SIVSALK	0	True	0.5	2	0	0	0	0	0	0	0	0	+	0
P	ATLLDIYK	0	True	0.5	2	0	0	0	0	0	0	0	0	+	0
P	IPLDLVPK	0	True	0.3125	2	0	0	+	0	0	0	+	-	+	0
P	GIYGTISR	0	True	0.0625	2	0	0	+	+	0	0	+	0	+	0
P	AFDICPLVK	0	True	0.25	2	0	0	0	0	0	0	+	0	+	0
P	VTCTNAELVK	0	True	0.5	2	0	0	0	+	0	0	0	0	0	0
P	NADYSYSVWK	0	True	0.5	2	0	0	0	0	0	0	0	-	+	0
P	LQGTLPVEAR	2.33	True	0.25	2	0	0	0	0	0	0	+	0	11.0813	0
P	DINYVNPVIK	0.6621	True	0.0312	2	0	0	+	1.57428	0	+	+	0	1.59052	0
P	TLLPVSKPEIR	0	True	0.5	2	0	0	+	0	0	0	0	0	0	0
P	TLLPVSKPEIR	0	True	0.5	3	0	0	0	0	0	0	+	0	0	0
P	KVTCTNAELVK	0	True	0.125	2	0	0	+	0	0	0	+	0	+	0
P	KVTCTNAELVK	0	True	0.5	3	0	0	0	0	0	0	0	0	+	0
P	GGSASTWLTAF	0	True	0.5	2	0	0	0	0	0	0	0	0	+	0
P	IVACASYKPSR	0	True	0.3125	2	0	0	+	0	0	0	+	-	+	0
P	ESYSGVTLDPR	0	True	0.125	2	0	0	+	0	0	0	+	0	+	0
P	VYSLNDDLKPAK	0	True	0.5	3	0	0	0	0	0	0	0	0	+	0
P	FQNSAILTIQPK	0	True	0.0156	2	0	0	+	+	0	+	+	0	+	+
P	IDTQDIEASHYR	0	True	0.25	3	0	0	0	0	0	0	+	0	+	0
P	TDAPDLPEENQAR	2.33	True	0.3125	2	0	0	0	-	0	+	+	0	13.0863	0
P	TSTSEEVCSFYLK	0	True	0.3125	2	0	0	+	0	0	0	+	-	+	0
P	AFTECCVVASQLR	0	True	0.5	2	0	0	0	0	0	0	0	-	+	0
P	ELSYYSLEDLNNK	0	True	0.125	2	0	0	+	0	0	0	+	0	+	0
P	QTACKPEIAYAYK	0	True	0.5	3	0	0	0	0	0	0	0	0	+	0
P	KQTACKPEIAYAYK	0	True	0.5	2	0	0	0	0	0	0	0	0	+	0
P	VSITSITVENVFVK	0	True	0.5	2	0	0	+	-	0	0	+	-	+	0
P	KQTACKPEIAYAYK	0	True	0.5	4	0	0	0	0	0	0	0	0	+	0
P	FSYSSGHVHLSSENK	0	True	0.25	2	0	0	0	0	0	+	0	0	+	0
P	FSYSSGHVHLSSENK	0	True	0.3125	3	0	0	+	0	0	0	+	-	+	0
P	FSYSSGHVHLSSENK	0	True	0.5	4	0	0	0	0	0	0	0	-	0	0
P	ALLVGEHLNIIVTPK	0	True	0.25	3	0	0	+	0	0	0	0	0	+	0
P	ALVEGVDQLFTDYQIK	0	True	0.125	3	0	0	0	0	0	+	+	0	+	0
P	LANLDEFAEDIFLNGC	0	True	0.25	2	0	0	0	0	0	0	+	0	+	0
P	ADNFLLENTLPAQSTF	0	True	0.25	2	0	0	0	0	0	0	+	0	+	0
P	ALVEGVDQLFTDYQIK	0	True	0.1875	2	0	0	+	0	0	+	+	-	+	0
P	YIYPLDSLTWIEYWPR	0	True	0.5	2	-	0	+	-	-	+	+	-	+	+
P	YIYPLDSLTWIEYWPR	0	True	0.5	3	0	0	+	-	0	0	+	-	+	0
P	KCCYDGACVNNDETCEQR	0	True	0.5	3	0	0	0	0	0	0	0	0	+	0
P	LNLVATPLFLKPGIPYPIK	0	True	0.25	2	0	0	+	0	0	0	0	0	+	0
P	LNLVATPLFLKPGIPYPIK	2.33	True	0.1094	3	0	0	17.646	0	0	+	+	-	+	+
P	QLPGGQNPVSYVYLEVVSK	0	True	0.25	3	0	0	0	0	0	0	+	0	+	0
P	QLPGGQNPVSYVYLEVVSK	0	True	0.25	2	0	0	+	0	0	0	0	0	+	0
P	DGHVILQLNSIPSSDFLCVR	0	True	0.5	3	0	0	0	0	0	0	0	0	+	0
P	EYVLPHFSVSIEPEYNFIGYK	0	True	0.0625	3	0	0	+	+	0	0	+	0	+	0
P	AIAYSSLSQSYLYIDWTDNHK	0	True	0.125	3	0	0	+	0	0	0	+	0	+	0
P	MSAVEGICTSESPVIDHQGTK	0	True	0.5	3	0	0	0	0	0	0	0	0	+	0
P	VDDGVASFVLNLPSGVTVLEFNVK	0	True	0.25	2	0	0	+	0	0	0	0	0	+	0
P	VDDGVASFVLNLPSGVTVLEFNVK	0	True	0.3125	3	0	0	+	+	0	0	0	-	+	0
P	GLLVGEILSAVLSQEGINILTHLPK	0	True	0.25	4	0	0	+	+	0	0	0	0	0	0
P	GLLVGEILSAVLSQEGINILTHLPK	2.33	True	0.3438	3	-	0	43.0885	10.3603	0	0	+	-	+	0
P	GLLVGEILSAVLSQEGINILTHLPK	0	True	0.5	2	0	0	+	0	0	0	0	0	0	0
P	YGGGFYSTQDTINAIEGLTEYSLLVK	0	True	0.25	2	0	0	+	0	0	0	0	0	+	0
P	DTTCSSCQAFLANLDEFAEDIFLNGC	0	True	0.5	3	0	0	0	0	0	0	0	-	+	0
P	GLLVGEILSAVLSQEGINILTHLPKG	0	True	0.25	3	0	0	+	0	0	0	0	0	+	0
P	YGGGFYSTQDTINAIEGLTEYSLLVK	0	True	0.1875	3	0	0	+	0	0	+	+	-	+	0
P	YVEQNQNSICNSLLWLVENYQLDNGSFK	0	True	0.125	3	0	0	+	0	0	0	+	0	+	0
P	ADNFLLENTLPAQSTFTLAISAYALSLGDK	1.6649	True	0.1094	3	0	0	+	3.17091	0	+	+	-	+	0
P	ETVLTFIDPEGSEVDMVEEIDHIGIISFPDFK	0	True	0.1875	3	0	0	+	+	0	0	+	-	+	0
P	DSLDQLVGGVPVTLNAQTIDVNQETSDLDPSK	0	True	0.5	3	0	0	0	0	0	0	0	0	+	0
P	ELSYYSLEDLNNKYLYIAVTVIESTGGFSEEAEIPGIK	0	True	0.5	3	0	0	0	0	0	0	0	-	0	0
P	ETVLTFIDPEGSEVDM(+15.994900)VEEIDHIGIISFPDFK	0	True	0.5	3	0	0	+	0	0	0	0	-	+	0
P	SDLGCGAGGGLNNANVFHLAGLTFLTNANADDSQENDEPCKEILRPR	0	True	0.5	5	0	0	0	0	0	0	0	-	0	0
S	P01011	0.546748	5.31864e-06	70	0.65721	Alpha-1-antichymotrypsin OS=Homo sapiens OX=9606 GN=SERPINA3 PE=1 SV=2
P	LINDYVK	0	True	0.1875	2	0	-	0	+	+	+	0	+	0	0
P	WRDSLEFR	-0.2639	True	0.5	3	0	0	0	+	0	45.4172	0.577616	0.0159415	0	0
P	PQDTHQSR	0	True	0.5	2	0	0	0	0	0	0	0	+	0	0
P	KLINDYVK	1.2621	True	0.2266	3	0	0	-	6.91898	+	+	0.576616	42.1785	0	2.27028
P	AVSQVVHK	0	True	0.5	2	0	0	0	0	0	0	0	+	0	0
P	KLINDYVK	1.3532	True	0.3438	2	0	1.65895	0	7.87873	29.3321	-	0.516172	37.9308	0	0
P	WRDSLEFR	-1.5595	True	0.5	2	0	0	0	0	0	+	0	0.339268	0	0
P	HLTIPYFR	0	True	0.5	2	0	0	0	0	0	0	-	+	-	+
P	EQLSLLDR	1.2686	True	0.5	2	-	0	0	-	7.9038	+	0.553129	18.6625	0	+
P	SKVTNPKQA	0	True	0.5	2	0	0	0	0	0	0	0	0	0	-
P	LAVSQVVHK	0	True	0.5	3	0	-	0	0	0	0	0	+	0	0
P	EIGELYLPK	1.3475	True	0.2266	2	-	0	0	+	+	+	-	3.26231	0	1.98484
P	NLAVSQVVHK	1.3537	True	0.1094	2	0	0	0	7.79626	13.3585	2.90855	0.470632	25.0557	0	1.60124
P	NLAVSQVVHK	0	True	0.25	3	0	0	0	0	0	+	0	0	+	0
P	ADLSGITGAR	1.3817	True	0.1094	2	0.502998	0	0	7.32473	5.84702	2.43036	2.0147	52.5493	0	0
P	PFDPQDTHQSR	1.5509	True	0.25	3	0	0	0	0	+	0	0	2.9301	0	0
P	ITLLSALVETR	1.3318	True	0.1094	2	0	0	-	0	14.6781	1.69734	0	2.51156	1.82718	2.58015
P	DEELSCTVVELK	1.3823	True	0.1445	2	0.594474	0	+	4.75444	8.45136	-	0	6.02488	1.91881	2.28841
P	AVLDVFEEGTEA	0	True	0.5	2	0	0	0	0	0	0	0	+	0	0
P	NVIFSPLSISTA	0	True	0.5	2	0	0	0	0	0	0	0	0	0	0
P	MSLHHLTIPYFR	0	True	0.0625	3	0	0	0	+	+	0	0	+	0	+
P	QTMMVLVNYIFFK	-0.2401	True	0.1445	2	0.437382	+	+	5.43963	0	+	+	0.276009	+	0
P	LDEENLTQENQDR	1.554	True	0.5	2	-	0	0	-	1.71475	0	0	+	-	8.72976
P	NVIFSPLSISTALA	0	True	0.5	2	0	0	0	0	0	0	0	+	0	0
P	FRDEELSCTVVELK	-0.7379	True	0.1875	2	0	0	0	+	0	0	0.599594	+	+	+
P	FRDEELSCTVVELK	-0.6596	True	0.1875	3	0	0	0	+	0	0	0.633044	+	+	+
P	NVIFSPLSISTALAF	1.839	True	0.1719	2	-	-	+	34.7361	+	-	1.96552	+	8.76209	3.29642
P	EQLSLLDRFTEDAKR	0	True	0.5	3	0	0	0	0	0	0	0	-	0	0
P	SPLDEENLTQENQDR	0.427	True	0.5	2	0	0	-	4.38914	0	1.91939	0.521368	7.68199	0.132243	+
P	SPLDEENLTQENQDR	0	True	0.5	3	0	0	0	0	0	0	0	+	-	0
P	VFEEGTEASAATAVK	0	True	0.5	2	+	0	0	0	0	0	0	0	0	0
P	IIVPTDTQNIFFMSK	0	True	0.5	2	0	0	0	0	0	0	0	+	0	0
P	APDKNVIFSPLSISTA	0	True	0.5	2	0	0	0	0	0	0	0	+	0	0
P	NSPLDEENLTQENQDR	0.6072	True	0.5	2	-	0	0	0	0	8.23386	0	0	0.228248	3.08016
P	NSPLDEENLTQENQDR	-1.9934	True	0.5	3	0	0	0	0	0	-	+	+	0.25115	+
P	PNSPLDEENLTQENQDR	0	True	0.125	2	0	0	0	+	0	+	+	0	0	0
P	DLDSQTMMVLVNYIFFK	0	True	0.5	3	0	0	0	0	+	0	0	-	0	+
P	DLDSQTMMVLVNYIFFK	0.2321	True	0.1445	2	+	1.62048	+	+	+	-	0	0.195942	0	5.5813
P	HPNSPLDEENLTQENQDR	0.9456	True	0.0625	3	0	1.65141	1.81798	+	0.606759	9.74325	1.51545	3.67758	0	0
P	HPNSPLDEENLTQENQDR	-0.6399	True	0.5	2	0	+	0	+	+	0	0	-	0.641742	0
P	LYGSEAFATDFQDSAAAK	1.6923	True	0.0625	2	-	1.61522	0	6.59696	14.7981	5.06414	0	2.75056	0	2.01741
P	LYGSEAFATDFQDSAAAK	0	True	0.5	3	0	0	0	+	0	0	-	+	0	0
P	RLYGSEAFATDFQDSAAAK	-0.7171	True	0.1875	2	0	0	0	0	+	+	0.608302	0	+	+
P	AVLDVFEEGTEASAATAVK	1.1353	True	0.1875	3	0	0	0	+	+	0	-	2.5109	0	1.92162
P	RLYGSEAFATDFQDSAAAK	2.33	True	0.5	3	0	0	0	0	+	27.5141	-	0	-	+
P	AVLDVFEEGTEASAATAVK	1.3786	True	0.0312	2	0	0	0	6.0975	0	2.59285	0	2.94367	1.89903	1.63061
P	LYGSEAFATDFQDSAAAKK	0	True	0.5	3	0	0	0	0	0	+	0	-	0	0
P	RLYGSEAFATDFQDSAAAKK	0	True	0.5	3	0	0	0	0	0	0	0	-	0	0
P	RLYGSEAFATDFQDSAAAKK	0	True	0.5	4	0	0	0	0	0	0	0	-	0	0
P	DYNLNDILLQLGIEEAFTSK	0.8603	True	0.2266	2	0.0853369	0	3.35178	18.6334	15.9377	0	0	0.368666	3.70243	2.82494
P	DYNLNDILLQLGIEEAFTSK	0.8649	True	0.1445	3	0.0964492	0	2.89477	19.8488	16.4765	2.07356	0	0.3997	3.54388	2.83031
P	HLTIPYFRDEELSCTVVELK	0	True	0.5	3	0	0	0	0	0	0	0	0	0	0
P	GTHVDLGLASANVDFAFSLYK	0	True	0.5	2	0	0	0	0	0	0	0	0	0	0
P	GTHVDLGLASANVDFAFSLYK	0.7463	True	0.0039	3	0	0	1.67746	+	+	+	+	+	+	+
P	FNRPFLMIIVPTDTQNIFFMSK	-1.6719	True	0.5	3	0	0	0	+	+	0.128242	-	0.49525	0	+
P	ITDLIKDLDSQTMMVLVNYIFFK	0	True	0.5	4	0	0	0	0	0	0	0	-	0	0
[truncated: 12,245 more rows]
