# Supplementary material for: Differential proteomic comparison of breast cancer secretome using a quantitative paired analysis workflow
Source: BMC Cancer. 2019 Apr 18;19:365. doi: 10.1186/s12885-019-5547-y (PMC6474050; doi:10.1186/s12885-019-5547-y)
Supplement: Supplementary file 2 — Table S2. Result summary of protein and peptide identifications (NAF samples from control women). a) Protein Report: Complete list of 578 proteins statistically evaluated after paired comparisons of non diseased breast NAF samples from control women; b) Peptide Report: Complete list of 578 proteins and the respective peptides statistically evaluated after paired comparisons of non diseased breast NAF samples from control women. (XLSX 364 kb) [file 12885_2019_5547_MOESM2_ESM.xlsx]

## Sheet: ProteinReport
Supplemental Table 2: Complete list of 578 proteins statistically evaluated after paired comparisons of non diseased breast NAF samples from control women
Accession number	Avg Log Fold Protein a	Stouffer's p-valueb	# of unique peptidesc	Sequence coveraged	Protein descriptiond
P01876	0.687598	0.00541483	122	0.753541	Immunoglobulin heavy constant alpha 1
P07602	1.0069	0.0322752	13	0.198473	Prosaposin
P0CF74	0.6108	0.0939221	4	0.349057	Immunoglobulin lambda constant 6
Q9NQ36	0	0.103809	6	0.0680681	Signal peptide, CUB and EGF-like domain-containing protein 2
Q12805	1.2079	0.119575	12	0.318458	EGF-containing fibulin-like extracellular matrix protein 1
P13284	0	0.125	1	0.152	Gamma-interferon-inducible lysosomal thiol reductase
P16070	0	0.125099	2	0.0283019	CD44 antigen
P24821	-0.0803933	0.159447	43	0.27124	Tenascin
Q16651	-0.0395778	0.160921	21	0.521866	Prostasin
P08582	0.716762	0.163238	35	0.501355	Melanotransferrin
P31949	0	0.170074	2	0.457143	Protein S100-A11
P80188	0.563473	0.175321	16	0.565657	Neutrophil gelatinase-associated lipocalin
Q8WXI7	0.48626	0.185724	27	0.0261253	Mucin-16
P01877	0.110715	0.18989	104	0.629412	Immunoglobulin heavy constant alpha 2
P03973	1.35153	0.194148	9	0.212121	Antileukoproteinase
P17900	0.7192	0.194175	8	0.466321	Ganglioside GM2 activator
P19957	0	0.208037	5	0.264957	Elafin
Q9HC84	-0.209472	0.210786	58	0.115238	Mucin-5B
Q07654	1.19013	0.213716	10	0.5	Trefoil factor 3
Q13510	0.83276	0.213716	8	0.232911	Acid ceramidase
Q14956	0.5945	0.225741	6	0.0751748	Transmembrane glycoprotein NMB
P06702	0.738643	0.227146	11	0.570175	Protein S100-A9
A0A0J9YX35	0.627733	0.235436	4	0.188034	Immunoglobulin heavy variable 3-64D
Q13231	0.493275	0.248588	19	0.484979	Chitotriosidase-1
A0A087WSY4	0	0.25	1	0.059322	Immunoglobulin heavy variable 4-30-2
A0A0C4DH24	1.1538	0.25	1	0.105263	Immunoglobulin kappa variable 6-21
A0A0C4DH72	0	0.25	1	0.153846	Immunoglobulin kappa variable 1-6
O43291	0.9833	0.25	1	0.0396825	Kunitz-type protease inhibitor 2
P01706	0	0.25	1	0.302521	Immunoglobulin lambda variable 2-11
P20160	0.8149	0.25	1	0.0438247	Azurocidin
P80511	1.9332	0.25	1	0.217391	Protein S100-A12
Q8WXS5	0	0.25	1	0.108235	Voltage-dependent calcium channel gamma-8 subunit
Q9H9H4	0	0.25	1	0.0631579	Vacuolar protein sorting-associated protein 37B
P09543	0	0.250134	2	0.0261283	2',3'-cyclic-nucleotide 3'-phosphodiesterase
P02753	-0.196575	0.264324	7	0.353234	Retinol-binding protein 4
P02749	0.296271	0.264949	16	0.489855	Beta-2-glycoprotein 1
Q08380	0.0840333	0.26908	58	0.51453	Galectin-3-binding protein
O95969	0.840367	0.273186	8	0.6	Secretoglobin family 1D member 2
O43278	-0.054	0.273211	9	0.173913	Kunitz-type protease inhibitor 1
O75882	-0.032675	0.275379	20	0.156053	Attractin
P01591	0.358247	0.27564	30	0.72327	Immunoglobulin J chain
Q92876	0	0.282664	12	0.561475	Kallikrein-6
A0A0B4J1Y8	0	0.290913	2	0.162602	Immunoglobulin lambda variable 9-49
A0A0C4DH34	0.9799	0.290913	2	0.136752	Immunoglobulin heavy variable 4-28
O00560	0.13256	0.290913	10	0.426174	Syntenin-1
Q8NCL4	0	0.290913	2	0.0723473	Polypeptide N-acetylgalactosaminyltransferase 6
Q9UBX7	0	0.290913	2	0.0815603	Kallikrein-11
P04433	0	0.290992	3	0.26087	Immunoglobulin kappa variable 3-11
Q92896	0	0.290992	3	0.0212044	Golgi apparatus protein 1
A0A0A0MS15	-0.0912	0.316704	2	0.184874	Immunoglobulin heavy variable 3-49
Q13228	0	0.316704	3	0.0508475	Methanethiol oxidase
Q9BQR3	-1.9147	0.316704	2	0.0344828	Serine protease 27
P20827	0	0.316863	6	0.17561	Ephrin-A1
P20061	-0.151733	0.325473	28	0.406467	Transcobalamin-1
P01701	-0.6092	0.334841	4	0.452991	Immunoglobulin lambda variable 1-51
P0DOY3	0.9539	0.334841	4	0.169811	Immunoglobulin lambda constant 3
P07858	-1.1666	0.33488	5	0.218289	Cathepsin B
Q13740	0	0.33488	5	0.133791	CD166 antigen
P25311	0.210278	0.344574	95	0.83557	Zinc-alpha-2-glycoprotein
O60888	-0.240633	0.348484	5	0.329609	Protein CutA
Q2I0M4	1.297	0.348484	4	0.11976	Leucine-rich repeat-containing protein 26
P12821	0.472625	0.348499	20	0.182236	Angiotensin-converting enzyme
P21926	0	0.348544	7	0.184211	CD9 antigen
P80748	0.6207	0.348544	7	0.418803	Immunoglobulin lambda variable 3-21
P04003	0.855609	0.356774	23	0.420436	C4b-binding protein alpha chain
P12814	1.2815	0.359225	3	0.0493274	Alpha-actinin-1
P06312	-0.218275	0.359249	7	0.355372	Immunoglobulin kappa variable 4-1
P61916	1.10155	0.367966	6	0.443709	NPC intracellular cholesterol transporter 2
P08236	0.746392	0.367991	32	0.445469	Beta-glucuronidase
Q12841	0.7233	0.368026	10	0.25	Follistatin-related protein 1
P01871	0.2397	0.37453	70	0.666667	Immunoglobulin heavy constant mu
P54289	-0.6695	0.375259	6	0.0852221	Voltage-dependent calcium channel subunit alpha-2/delta-1
Q8N474	-1.4106	0.375259	7	0.257962	Secreted frizzled-related protein 1
P13987	1.4427	0.375292	10	0.359375	CD59 glycoprotein
P01834	0.444274	0.378737	74	0.915888	Immunoglobulin kappa constant
Q13296	1.66087	0.381463	8	0.27957	Mammaglobin-A
P08174	0.210633	0.386825	10	0.296588	Complement decay-accelerating factor
P21246	0	0.386838	10	0.297619	Pleiotrophin
A0A0C4DH68	-0.61125	0.386863	9	0.533333	Immunoglobulin kappa variable 2-24
P07996	0.401033	0.395715	12	0.165812	Thrombospondin-1
P05155	-0.00282	0.399396	11	0.244	Plasma protease C1 inhibitor
Q14508	1.40177	0.402729	13	0.33871	WAP four-disulfide core domain protein 2
P61769	-0.63645	0.405817	22	0.579832	Beta-2-microglobulin
P13796	-1.08015	0.408177	12	0.279107	Plastin-2
P05164	1.0687	0.41339	8	0.134228	Myeloperoxidase
Q08431	0.0297375	0.421193	21	0.488372	Lactadherin
O43490	-0.19277	0.421252	37	0.366474	Prominin-1
P36222	-0.142923	0.429739	35	0.590078	Chitinase-3-like protein 1
Q6UX06	-0.24805	0.435028	19	0.396078	Olfactomedin-4
A0A075B6I0	0	0.5	2	0.147541	Immunoglobulin lambda variable 8-61
A0A075B6I9	0	0.5	2	0.205128	Immunoglobulin lambda variable 7-46
A0A075B6J9	0	0.5	1	0.110169	Immunoglobulin lambda variable 2-18
A0A075B6K0	0	0.5	1	0.0869565	Immunoglobulin lambda variable 3-16
A0A075B6K4	0	0.5	1	0.121739	Immunoglobulin lambda variable 3-10
A0A075B6Q5	0	0.5	3	0.254237	Immunoglobulin heavy variable 3-64
A0A087WSY6	-2.33	0.5	1	0.0782609	Immunoglobulin kappa variable 3D-15
A0A0A0MT36	0.6751	0.5	1	0.105263	Immunoglobulin kappa variable 6D-21
A0A0B4J1U3	-0.835	0.5	1	0.136752	Immunoglobulin lambda variable 1-36
A0A0B4J1U7	-1.0945	0.5	5	0.31405	Immunoglobulin heavy variable 6-1
A0A0B4J1V0	0	0.5	3	0.12605	Immunoglobulin heavy variable 3-15
A0A0B4J1V1	0	0.5	1	0.188034	Immunoglobulin heavy variable 3-21
A0A0B4J1V2	0.6636	0.5	4	0.302521	Immunoglobulin heavy variable 2-26
A0A0B4J1X5	-1.5635	0.5	3	0.350427	Immunoglobulin heavy variable 3-74
A0A0B4J1X8	-0.8215	0.5	1	0.0932203	Immunoglobulin heavy variable 3-43
A0A0B4J1Y9	1.2417	0.5	5	0.277311	Immunoglobulin heavy variable 3-72
A0A0B4J262	0	0.5	1	0.106195	T cell receptor alpha variable 8-6
A0A0C4DH25	0	0.5	1	0.0775862	Immunoglobulin kappa variable 3D-20
A0A0C4DH31	0	0.5	1	0.128205	Immunoglobulin heavy variable 1-18
A0A0C4DH32	0.6384	0.5	4	0.290598	Immunoglobulin heavy variable 3-20
A0A0C4DH38	0	0.5	3	0.324786	Immunoglobulin heavy variable 5-51
A0A0C4DH42	-1.6317	0.5	3	0.163793	Immunoglobulin heavy variable 3-66
A0A0C4DH43	0	0.5	3	0.176471	Immunoglobulin heavy variable 2-70D
A0A0C4DH69	-0.902	0.5	2	0.153846	Immunoglobulin kappa variable 1-9
A2NJV5	0	0.5	2	0.125	Immunoglobulin kappa variable 2-29
A6ND36	0	0.5	1	0.0328068	Protein FAM83G
O00115	-0.7203	0.5	1	0.0333333	Deoxyribonuclease-2-alpha
O00186	0	0.5	1	0.0422297	Syntaxin-binding protein 3
O00462	0	0.5	7	0.0887372	Beta-mannosidase
O00468	0	0.5	8	0.0527334	Agrin
O14638	0.06755	0.5	11	0.144	Ectonucleotide pyrophosphatase/phosphodiesterase family member 3
O14656	0	0.5	1	0.0451807	Torsin-1A
O14773	0	0.5	1	0.0479574	Tripeptidyl-peptidase 1
O15021	0	0.5	1	0.00991231	Microtubule-associated serine/threonine-protein kinase 4
O15162	0	0.5	3	0.198113	Phospholipid scramblase 1
O15232	0	0.5	1	0.0329218	Matrilin-3
O43493	0.7853	0.5	1	0.0292276	Trans-Golgi network integral membrane protein 2
O43505	0	0.5	3	0.118072	Beta-1,4-glucuronyltransferase 1
O43653	-0.8063	0.5	1	0.0813008	Prostate stem cell antigen
O43707	0.6663	0.5	6	0.0954995	Alpha-actinin-4
O43916	0	0.5	2	0.0559611	Carbohydrate sulfotransferase 1
O60259	0	0.5	3	0.107692	Kallikrein-8
O60303	0	0.5	1	0.00988875	Protein KIAA0556
O60449	0	0.5	2	0.00638792	Lymphocyte antigen 75
O60603	0.25285	0.5	3	0.0586735	Toll-like receptor 2
O60613	0	0.5	1	0.0727273	Selenoprotein F
O75344	0	0.5	1	0.0519878	Inactive peptidyl-prolyl cis-trans isomerase FKBP6
O75356	-1.179	0.5	5	0.156542	Ectonucleoside triphosphate diphosphohydrolase 5
O75629	0	0.5	1	0.0954545	Protein CREG1
O75822	0	0.5	1	0.124031	Eukaryotic translation initiation factor 3 subunit J
O75888	0	0.5	1	0.04	Tumor necrosis factor ligand superfamily member 13
O75976	0	0.5	1	0.00869565	Carboxypeptidase D
O76061	0.68955	0.5	9	0.31457	Stanniocalcin-2
O94919	0	0.5	1	0.066	Endonuclease domain-containing 1 protein
O95274	1.74557	0.5	12	0.303468	Ly6/PLAUR domain-containing protein 3
O95436	0	0.5	1	0.042029	Sodium-dependent phosphate transport protein 2B
O95490	0	0.5	1	0.0164496	Adhesion G protein-coupled receptor L2
O95819	0	0.5	1	0.0298628	Mitogen-activated protein kinase kinase kinase kinase 4
O95843	0	0.5	1	0.148325	Guanylyl cyclase-activating protein 3
P00441	0.675	0.5	2	0.324675	Superoxide dismutase [Cu-Zn]
P00558	0	0.5	1	0.0407674	Phosphoglycerate kinase 1
P00734	0	0.5	5	0.107717	Prothrombin
P00739	-0.6823	0.5	1	0.100575	Haptoglobin-related protein
P00746	0.173067	0.5	9	0.458498	Complement factor D
P00750	0	0.5	1	0.0284698	Tissue-type plasminogen activator
P00995	0	0.5	1	0.303797	Serine protease inhibitor Kazal-type 1
P01031	0	0.5	5	0.0626492	Complement C5
P01033	-0.810433	0.5	10	0.497585	Metalloproteinase inhibitor 1
P01034	0	0.5	3	0.191781	Cystatin-C
P01133	-0.553829	0.5	27	0.173157	Pro-epidermal growth factor
P01599	-1.1115	0.5	2	0.136752	Immunoglobulin kappa variable 1-17
P01601	0	0.5	2	0.222222	Immunoglobulin kappa variable 1D-16
P01602	0.25995	0.5	8	0.444444	Immunoglobulin kappa variable 1-5
P01619	1.3202	0.5	10	0.431034	Immunoglobulin kappa variable 3-20
P01699	0	0.5	3	0.247863	Immunoglobulin lambda variable 1-44
P01700	0	0.5	2	0.239316	Immunoglobulin lambda variable 1-47
P01703	0	0.5	3	0.525424	Immunoglobulin lambda variable 1-40
P01705	0	0.5	1	0.115044	Immunoglobulin lambda variable 2-23
P01714	-0.312867	0.5	6	0.607143	Immunoglobulin lambda variable 3-19
P01715	0	0.5	2	0.217391	Immunoglobulin lambda variable 3-1
P01717	0	0.5	1	0.178571	Immunoglobulin lambda variable 3-25
P01721	-0.9207	0.5	4	0.495726	Immunoglobulin lambda variable 6-57
P01743	0	0.5	1	0.128205	Immunoglobulin heavy variable 1-46
P01762	-0.7549	0.5	1	0.162393	Immunoglobulin heavy variable 3-11
P01763	0	0.5	2	0.188034	Immunoglobulin heavy variable 3-48
P01764	0.9933	0.5	2	0.350427	Immunoglobulin heavy variable 3-23
P01766	0	0.5	1	0.0948276	Immunoglobulin heavy variable 3-13
P01767	-0.2914	0.5	3	0.163793	Immunoglobulin heavy variable 3-53
P01780	0	0.5	5	0.307692	Immunoglobulin heavy variable 3-7
P01817	-0.6442	0.5	6	0.378151	Immunoglobulin heavy variable 2-5
P01824	0	0.5	3	0.08	Immunoglobulin heavy variable 4-39
P01825	1.2351	0.5	1	0.0775862	Immunoglobulin heavy variable 4-59
P01833	0.99125	0.5	5	0.0209424	Polymeric immunoglobulin receptor
P01880	0	0.5	1	0.0338542	Immunoglobulin heavy constant delta
P01891	0	0.5	1	0.109589	HLA class I histocompatibility antigen, A-68 alpha chain
P02654	-1.06075	0.5	5	0.349398	Apolipoprotein C-I
P02743	0	0.5	1	0.058296	Serum amyloid P-component
P02747	0	0.5	2	0.122449	Complement C1q subcomponent subunit C
P02751	0	0.5	6	0.0398156	Fibronectin
P02760	-0.6083	0.5	7	0.142045	Protein AMBP
P02792	0.9973	0.5	6	0.325714	Ferritin light chain
P02794	-0.551367	0.5	6	0.26776	Ferritin heavy chain
P04066	0	0.5	3	0.0815451	Tissue alpha-L-fucosidase
P04075	0	0.5	2	0.0604396	Fructose-bisphosphate aldolase A
P04080	0.0175	0.5	5	0.520408	Cystatin-B
P04155	1.4361	0.5	3	0.440476	Trefoil factor 1
P04179	-0.87045	0.5	4	0.22973	Superoxide dismutase [Mn], mitochondrial
P04211	0	0.5	1	0.0769231	Immunoglobulin lambda variable 7-43
P04264	0.0946667	0.5	6	0.178571	Keratin, type II cytoskeletal 1
P04430	0.6652	0.5	3	0.290598	Immunoglobulin kappa variable 1-16
P05067	0	0.5	6	0.127273	Amyloid-beta A4 protein
P05106	0	0.5	1	0.0469543	Integrin beta-3
P05109	0.270925	0.5	7	0.634409	Protein S100-A8
P05362	0.21885	0.5	8	0.182331	Intercellular adhesion molecule 1
P05413	0	0.5	8	0.421053	Fatty acid-binding protein, heart
P05543	0	0.5	1	0.0240964	Thyroxine-binding globulin
P05546	0	0.5	5	0.0981964	Heparin cofactor 2
P05814	-2.33	0.5	81	0.840708	Beta-casein
P06331	0	0.5	2	0.243902	Immunoglobulin heavy variable 4-34
P06576	0	0.5	1	0.0302457	ATP synthase subunit beta, mitochondrial
P06703	0.1922	0.5	3	0.311111	Protein S100-A6
P06727	0	0.5	12	0.371212	Apolipoprotein A-IV
P06733	0	0.5	4	0.112903	Alpha-enolase
P06865	0	0.5	1	0.0359168	Beta-hexosaminidase subunit alpha
P07195	0	0.5	2	0.0868263	L-lactate dehydrogenase B chain
P07237	-0.90975	0.5	12	0.285433	Protein disulfide-isomerase
P07339	-0.78715	0.5	18	0.383495	Cathepsin D
P07355	0	0.5	3	0.138643	Annexin A2
P07358	0	0.5	1	0.0338409	Complement component C8 beta chain
P07437	0	0.5	1	0.027027	Tubulin beta chain
P07498	0	0.5	29	0.538462	Kappa-casein
P07686	0	0.5	5	0.118705	Beta-hexosaminidase subunit beta
P07737	0	0.5	3	0.3	Profilin-1
P07948	0	0.5	3	0.121094	Tyrosine-protein kinase Lyn
P08195	0	0.5	1	0.0190476	4F2 cell-surface antigen heavy chain
P08246	0	0.5	2	0.071161	Neutrophil elastase
P08493	0	0.5	2	0.23301	Matrix Gla protein
P08758	0	0.5	1	0.046875	Annexin A5
P08779	0	0.5	2	0.05074	Keratin, type I cytoskeletal 16
P09104	0	0.5	1	0.0207373	Gamma-enolase
P09211	0	0.5	1	0.047619	Glutathione S-transferase P
P09237	0	0.5	4	0.284644	Matrilysin
P09382	0	0.5	4	0.422222	Galectin-1
P09486	-1.23593	0.5	8	0.283828	SPARC
P09488	0	0.5	3	0.110092	Glutathione S-transferase Mu 1
P09603	-0.491167	0.5	7	0.106498	Macrophage colony-stimulating factor 1
P09960	0	0.5	1	0.0343699	Leukotriene A-4 hydrolase
P0C0L4	-0.56298	0.5	10	0.040711	Complement C4-A
P0C7L1	0	0.5	2	0.247423	Serine protease inhibitor Kazal-type 8
P0DP01	0	0.5	1	0.128205	Immunoglobulin heavy variable 1-8
P0DP08	0	0.5	2	0.102564	Immunoglobulin heavy variable 4-38-2
P10451	0	0.5	16	0.401274	Osteopontin
P10599	0	0.5	2	0.266667	Thioredoxin
P10643	0	0.5	5	0.0723606	Complement component C7
P10721	0	0.5	1	0.0122951	Mast/stem cell growth factor receptor Kit
P11142	0.6879	0.5	3	0.0417957	Heat shock cognate 71 kDa protein
P11279	0	0.5	2	0.0647482	Lysosome-associated membrane glycoprotein 1
P11684	-1.28433	0.5	5	0.208791	Uteroglobin
P11717	0	0.5	2	0.0080289	Cation-independent mannose-6-phosphate receptor
P12110	0	0.5	6	0.0932287	Collagen alpha-2(VI) chain
P13473	-0.6158	0.5	2	0.0487805	Lysosome-associated membrane glycoprotein 2
P13647	0	0.5	1	0.0186441	Keratin, type II cytoskeletal 5
P13688	0	0.5	1	0.0304183	Carcinoembryonic antigen-related cell adhesion molecule 1
P13866	0	0.5	1	0.0165663	Sodium/glucose cotransporter 1
P14618	0	0.5	5	0.111111	Pyruvate kinase PKM
P15151	0	0.5	2	0.0503597	Poliovirus receptor
P15311	0.0402	0.5	4	0.0887372	Ezrin
P15328	-0.342267	0.5	7	0.357977	Folate receptor alpha
P15907	-0.8932	0.5	2	0.0837438	Beta-galactoside alpha-2,6-sialyltransferase 1
P15941	-0.88815	0.5	5	0.0398406	Mucin-1
P16671	-1.53855	0.5	8	0.239407	Platelet glycoprotein 4
P17813	0	0.5	4	0.0547112	Endoglin
P17931	-0.6112	0.5	2	0.072	Galectin-3
P17936	0	0.5	2	0.0584192	Insulin-like growth factor-binding protein 3
P18428	-1.18495	0.5	10	0.216216	Lipopolysaccharide-binding protein
P19021	0	0.5	6	0.0729702	Peptidyl-glycine alpha-amidating monooxygenase
P19440	-1.1015	0.5	4	0.0931459	Glutathione hydrolase 1 proenzyme
P19823	0	0.5	2	0.0401691	Inter-alpha-trypsin inhibitor heavy chain H2
P19827	0	0.5	1	0.0197585	Inter-alpha-trypsin inhibitor heavy chain H1
P19961	0	0.5	1	0.0215264	Alpha-amylase 2B
P20930	0	0.5	2	0.0093573	Filaggrin
P20933	0	0.5	2	0.0635838	N(4)-(beta-N-acetylglucosaminyl)-L-asparaginase
P21589	0	0.5	2	0.0679443	5'-nucleotidase
P21741	0	0.5	1	0.0699301	Midkine
P22792	0	0.5	1	0.0495413	Carboxypeptidase N subunit 2
P22897	-2.33	0.5	46	0.335165	Macrophage mannose receptor 1
P23083	0.62	0.5	1	0.111111	Immunoglobulin heavy variable 1-2
P23280	1.517	0.5	3	0.126623	Carbonic anhydrase 6
P23297	0	0.5	1	0.159574	Protein S100-A1
P23528	0	0.5	1	0.168675	Cofilin-1
P25774	-0.679	0.5	1	0.0483384	Cathepsin S
P25815	0	0.5	1	0.294737	Protein S100-P
P26038	-1.4821	0.5	6	0.133449	Moesin
P27105	0	0.5	2	0.135417	Erythrocyte band 7 integral membrane protein
P27797	1.1478	0.5	4	0.158273	Calreticulin
P28300	0	0.5	1	0.0311751	Protein-lysine 6-oxidase
P28799	0	0.5	4	0.107926	Granulins
P29400	0	0.5	1	0.0249258	Collagen alpha-5(IV) chain
P30876	0	0.5	1	0.0247019	DNA-directed RNA polymerase II subunit RPB2
P31151	0	0.5	3	0.316832	Protein S100-A7
P31946	0	0.5	4	0.158537	14-3-3 protein beta/alpha
P33908	0	0.5	4	0.105666	Mannosyl-oligosaccharide 1,2-alpha-mannosidase IA
P35052	0	0.5	1	0.0304659	Glypican-1
P35442	0	0.5	1	0.0102389	Thrombospondin-2
P35908	0	0.5	1	0.0469484	Keratin, type II cytoskeletal 2 epidermal
P36269	-0.9532	0.5	5	0.156997	Glutathione hydrolase 5 proenzyme
P40121	0	0.5	2	0.112069	Macrophage-capping protein
P40189	0	0.5	3	0.0261438	Interleukin-6 receptor subunit beta
P40925	0	0.5	2	0.0568862	Malate dehydrogenase, cytoplasmic
P42702	0	0.5	2	0.0164084	Leukemia inhibitory factor receptor
P45877	-1.59285	0.5	2	0.0990566	Peptidyl-prolyl cis-trans isomerase C
P46940	0	0.5	2	0.025347	Ras GTPase-activating-like protein IQGAP1
P47710	-2.33	0.5	18	0.356757	Alpha-S1-casein
P47989	-2.33	0.5	22	0.222056	Xanthine dehydrogenase/oxidase
P48745	0	0.5	1	0.0308123	Protein NOV homolog
P49327	0	0.5	4	0.0294703	Fatty acid synthase
P49788	-0.247517	0.5	21	0.496599	Retinoic acid receptor responder protein 1
P49908	-1.02025	0.5	4	0.125984	Selenoprotein P
P50591	0	0.5	3	0.142349	Tumor necrosis factor ligand superfamily member 10
P50895	0	0.5	1	0.022293	Basal cell adhesion molecule
P51884	0	0.5	1	0.0532544	Lumican
P52209	0	0.5	2	0.047619	6-phosphogluconate dehydrogenase, decarboxylating
P52565	0	0.5	1	0.0735294	Rho GDP-dissociation inhibitor 1
P52798	0	0.5	1	0.0746269	Ephrin-A4
P52823	0	0.5	1	0.0566802	Stanniocalcin-1
P54108	0	0.5	4	0.216327	Cysteine-rich secretory protein 3
P54802	-1.272	0.5	7	0.115747	Alpha-N-acetylglucosaminidase
P55259	1.4151	0.5	8	0.134078	Pancreatic secretory granule membrane major glycoprotein GP2
P55268	0	0.5	1	0.0144605	Laminin subunit beta-2
P55774	0	0.5	3	0.247191	C-C motif chemokine 18
P60033	-1.3401	0.5	2	0.165254	CD81 antigen
P60174	0	0.5	3	0.132867	Triosephosphate isomerase
P61158	0	0.5	1	0.0885167	Actin-related protein 3
P61550	0	0.5	3	0.113419	Endogenous retrovirus group S71 member 1 Env polyprotein
P61586	-1.7549	0.5	2	0.124352	Transforming protein RhoA
P61626	-1.55172	0.5	19	0.378378	Lysozyme C
P61981	-0.757	0.5	1	0.0769231	14-3-3 protein gamma
P62258	-0.9582	0.5	4	0.168627	14-3-3 protein epsilon
P62745	0	0.5	1	0.122449	Rho-related GTP-binding protein RhoB
P62805	-0.27025	0.5	3	0.291262	Histone H4
P62873	0	0.5	1	0.0352941	Guanine nucleotide-binding protein G(I)/G(S)/G(T) subunit beta-1
P62937	0	0.5	1	0.0666667	Peptidyl-prolyl cis-trans isomerase A
P63104	-0.6088	0.5	3	0.183673	14-3-3 protein zeta/delta
P68431	0	0.5	1	0.235294	Histone H3.1
P78417	0	0.5	1	0.0414938	Glutathione S-transferase omega-1
P81605	0	0.5	1	0.209091	Dermcidin
P98160	-0.6595	0.5	2	0.00273286	Basement membrane-specific heparan sulfate proteoglycan core protein
P98164	0	0.5	1	0.00515575	Low-density lipoprotein receptor-related protein 2
Q01459	0	0.5	3	0.0987013	Di-N-acetylchitobiase
Q01518	0	0.5	2	0.0863158	Adenylyl cyclase-associated protein 1
Q02487	0.56315	0.5	5	0.0665927	Desmocollin-2
Q02818	2.33	0.5	4	0.0997831	Nucleobindin-1
Q03001	0	0.5	1	0.00449141	Dystonin
Q03591	0	0.5	1	0.030303	Complement factor H-related protein 1
Q05066	0	0.5	1	0.0637255	Sex-determining region Y protein
Q05BV3	0	0.5	1	0.0218385	Echinoderm microtubule-associated protein-like 5
Q06323	0	0.5	1	0.0763052	Proteasome activator complex subunit 1
Q06828	0	0.5	2	0.087766	Fibromodulin
Q08345	0	0.5	2	0.0219058	Epithelial discoidin domain-containing receptor 1
Q09328	0	0.5	2	0.0472335	Alpha-1,6-mannosylglycoprotein 6-beta-N-acetylglucosaminyltransferase A
Q12849	0	0.5	1	0.0333333	G-rich sequence factor 1
Q12907	0	0.5	1	0.0589888	Vesicular integral-membrane protein VIP36
Q13162	0	0.5	3	0.214022	Peroxiredoxin-4
Q13410	-1.70735	0.5	17	0.250951	Butyrophilin subfamily 1 member A1
Q13491	0	0.5	1	0.0490566	Neuronal membrane glycoprotein M6-b
Q13751	0	0.5	1	0.0204778	Laminin subunit beta-3
Q14019	0	0.5	3	0.34507	Coactosin-like protein
Q14118	-0.89095	0.5	6	0.0905028	Dystroglycan
Q14515	-1.06555	0.5	8	0.150602	SPARC-like protein 1
Q14697	0	0.5	2	0.0529661	Neutral alpha-glucosidase AB
Q14703	0	0.5	1	0.0237643	Membrane-bound transcription factor site-1 protease
Q14714	0	0.5	1	0.102881	Sarcospan
Q14767	0	0.5	3	0.036793	Latent-transforming growth factor beta-binding protein 2
Q14CN2	0	0.5	2	0.0272035	Calcium-activated chloride channel regulator 4
Q15084	0	0.5	1	0.0545455	Protein disulfide-isomerase A6
Q15582	0.9593	0.5	11	0.212299	Transforming growth factor-beta-induced protein ig-h3
Q15828	0	0.5	2	0.14094	Cystatin-M
Q15904	0	0.5	2	0.0744681	V-type proton ATPase subunit S1
Q16610	0	0.5	1	0.0166667	Extracellular matrix protein 1
Q16620	0	0.5	1	0.0182482	BDNF/NT-3 growth factors receptor
Q16674	0	0.5	3	0.259542	Melanoma-derived growth regulatory protein
Q16706	-0.5971	0.5	5	0.0725524	Alpha-mannosidase 2
Q16769	0	0.5	4	0.141274	Glutaminyl-peptide cyclotransferase
Q17RR3	0	0.5	2	0.0513919	Pancreatic lipase-related protein 3
Q1XH10	-1.0945	0.5	1	0.0176211	SKI/DACH domain-containing protein 1
Q24JP5	-0.18295	0.5	9	0.0723363	Transmembrane protein 132A
Q2M2H8	0	0.5	2	0.0163022	Probable maltase-glucoamylase 2
Q50LG9	0	0.5	1	0.0233918	Leucine-rich repeat-containing protein 24
Q53TN4	0	0.5	1	0.034965	Cytochrome b reductase 1
Q5D862	0	0.5	3	0.0221665	Filaggrin-2
Q5JTC6	0	0.5	1	0.0281938	APC membrane recruitment protein 1
Q5T1C6	0	0.5	1	0.141667	Acyl-coenzyme A thioesterase THEM4
Q5T7V8	0	0.5	1	0.0456853	RAB6-interacting golgin
Q5TIE3	0	0.5	1	0.0221311	von Willebrand factor A domain-containing protein 5B1
Q6PCB0	0	0.5	3	0.121348	von Willebrand factor A domain-containing protein 1
Q6UWP8	0	0.5	1	0.0305085	Suprabasin
Q6UWY0	0	0.5	1	0.0223881	Arylsulfatase K
Q6UX71	-1.419	0.5	4	0.073724	Plexin domain-containing protein 2
Q6UX73	0	0.5	1	0.0323383	UPF0764 protein C16orf89
Q6UXD5	0	0.5	1	0.010989	Seizure 6-like protein 2
Q6WN34	0	0.5	3	0.0885781	Chordin-like protein 2
Q6X4U4	-0.6771	0.5	3	0.160194	Sclerostin domain-containing protein 1
Q6YHK3	0.5447	0.5	30	0.233218	CD109 antigen
Q6ZMR3	0	0.5	1	0.0572289	L-lactate dehydrogenase A-like 6A
Q70CQ2	0	0.5	1	0.00451213	Ubiquitin carboxyl-terminal hydrolase 34
Q7Z7D3	-0.7888	0.5	3	0.113475	V-set domain-containing T-cell activation inhibitor 1
Q7Z7M0	0	0.5	1	0.00492091	Multiple epidermal growth factor-like domains protein 8
Q86SF2	0	0.5	1	0.0136986	N-acetylgalactosaminyltransferase 7
Q86SQ4	0	0.5	3	0.039312	Adhesion G-protein coupled receptor G6
Q86UN3	0	0.5	1	0.0333333	Reticulon-4 receptor-like 2
Q86YD3	0	0.5	1	0.0491803	Transmembrane protein 25
Q8IWA5	0	0.5	5	0.0892351	Choline transporter-like protein 2
Q8IZJ3	-0.5885	0.5	6	0.0488064	C3 and PZP-like alpha-2-macroglobulin domain-containing protein 8
Q8N5I2	0.6282	0.5	5	0.161663	Arrestin domain-containing protein 1
Q8N6C5	0	0.5	1	0.0127246	Immunoglobulin superfamily member 1
Q8N7W2	0	0.5	1	0.026975	BEN domain-containing protein 7
Q8N878	0	0.5	1	0.0382514	FERM domain-containing protein 1
Q8NA03	0	0.5	1	0.0275387	Fibrous sheath-interacting protein 1
Q8NBJ4	0	0.5	3	0.102244	Golgi membrane protein 1
Q8NE71	0	0.5	1	0.0130178	ATP-binding cassette sub-family F member 1
Q8NFJ5	0	0.5	1	0.0364146	Retinoic acid-induced protein 3
Q8NFU4	0	0.5	2	0.364706	Follicular dendritic cell secreted peptide
Q8NI32	0	0.5	4	0.10929	Ly6/PLAUR domain-containing protein 6B
Q8TAX7	0	0.5	2	0.0238727	Mucin-7
Q8TBZ2	0	0.5	1	0.032735	MYCBP-associated protein
Q8WUM4	0	0.5	4	0.0518433	Programmed cell death 6-interacting protein
Q8WZ42	0	0.5	2	0.00171761	Titin
Q92485	0	0.5	3	0.105495	Acid sphingomyelinase-like phosphodiesterase 3b
Q92520	0	0.5	1	0.0704846	Protein FAM3C
Q92542	0	0.5	1	0.0409027	Nicastrin
Q92620	0	0.5	1	0.0179299	Pre-mRNA-splicing factor ATP-dependent RNA helicase PRP16
Q92626	0.6892	0.5	7	0.086545	Peroxidasin homolog
Q969H4	0	0.5	1	0.0527778	Connector enhancer of kinase suppressor of ras 1
Q969H8	0	0.5	2	0.0635838	Myeloid-derived growth factor
Q969P0	0	0.5	1	0.0309951	Immunoglobulin superfamily member 8
Q96A37	0	0.5	1	0.07173	RING finger protein 166
Q96C23	0	0.5	1	0.0497076	Aldose 1-epimerase
Q96DA0	-0.47462	0.5	10	0.442308	Zymogen granule protein 16 homolog B
Q96FE7	0	0.5	2	0.0988593	Phosphoinositide-3-kinase-interacting protein 1
Q96FF9	0	0.5	1	0.0357143	Sororin
Q96MV1	0	0.5	1	0.0418251	Transmembrane protein 56
Q96NF6	0	0.5	1	0.0826087	Putative uncharacterized protein C8orf49
Q96PD5	0	0.5	4	0.119792	N-acetylmuramoyl-L-alanine amidase
Q96SA4	0	0.5	1	0.0615385	Serine incorporator 2
Q99102	0	0.5	2	0.0179806	Mucin-4
Q99523	0	0.5	2	0.0264741	Sortilin
Q99816	0	0.5	2	0.0564103	Tumor susceptibility gene 101 protein
Q99828	0	0.5	1	0.078534	Calcium and integrin-binding protein 1
Q99935	0	0.5	3	0.112903	Opiorphin prepropeptide
Q9BRK5	0	0.5	1	0.0773481	45 kDa calcium-binding protein
Q9BS92	0	0.5	1	0.0728745	Protein NipSnap homolog 3B
Q9BTY2	0	0.5	1	0.0321199	Plasma alpha-L-fucosidase
Q9BXR6	0	0.5	1	0.0175747	Complement factor H-related protein 5
Q9BYM8	-2.124	0.5	1	0.0333333	RanBP-type and C3HC4-type zinc finger-containing protein 1
Q9H173	-0.7738	0.5	2	0.0498915	Nucleotide exchange factor SIL1
Q9H497	0	0.5	1	0.0403023	Torsin-3A
Q9H4G4	0	0.5	2	0.168831	Golgi-associated plant pathogenesis-related protein 1
Q9HAS3	0	0.5	1	0.0188133	Solute carrier family 28 member 3
Q9HAT2	-0.8395	0.5	2	0.0783939	Sialate O-acetylesterase
Q9HB63	0	0.5	2	0.0541401	Netrin-4
Q9HCG8	0	0.5	1	0.0176211	Pre-mRNA-splicing factor CWC22 homolog
Q9HCU0	0.7055	0.5	2	0.0303831	Endosialin
Q9NPA2	0	0.5	1	0.0658363	Matrix metalloproteinase-25
Q9NPH3	0	0.5	2	0.0333333	Interleukin-1 receptor accessory protein
Q9NQQ7	0	0.5	1	0.0246575	Solute carrier family 35 member C2
Q9NT68	0	0.5	1	0.00648882	Teneurin-2
Q9NYQ8	0	0.5	1	0.00689814	Protocadherin Fat 2
Q9NYU2	0	0.5	1	0.00900322	UDP-glucose:glycoprotein glucosyltransferase 1
Q9NZH0	0	0.5	1	0.0297767	G-protein coupled receptor family C group 5 member B
Q9NZJ4	0	0.5	1	0.00196549	Sacsin
Q9NZP8	-0.1842	0.5	8	0.158111	Complement C1r subcomponent-like protein
Q9P2K2	0	0.5	2	0.0593939	Thioredoxin domain-containing protein 16
Q9UBR2	0	0.5	1	0.039604	Cathepsin Z
Q9UBX5	0	0.5	3	0.0602679	Fibulin-5
Q9UEW3	0	0.5	2	0.0173077	Macrophage receptor MARCO
Q9UGM3	0	0.5	2	0.0120182	Deleted in malignant brain tumors 1 protein
Q9UHL4	-0.5887	0.5	2	0.0772358	Dipeptidyl peptidase 2
Q9UI42	0	0.5	1	0.0617577	Carboxypeptidase A4
Q9UKT4	0	0.5	1	0.0357942	F-box only protein 5
Q9UMF0	0	0.5	1	0.0400433	Intercellular adhesion molecule 5
Q9UNW1	0	0.5	4	0.112936	Multiple inositol polyphosphate phosphatase 1
Q9UQC9	0.9827	0.5	2	0.0371156	Calcium-activated chloride channel regulator 2
Q9Y287	0	0.5	3	0.169173	Integral membrane protein 2B
Q9Y2J8	0	0.5	1	0.0210526	Protein-arginine deiminase type-2
Q9Y337	1.27395	0.5	10	0.440273	Kallikrein-5
Q9Y4D7	0	0.5	1	0.0145455	Plexin-D1
Q9Y4L1	0	0.5	1	0.013013	Hypoxia up-regulated protein 1
Q9Y5K1	0	0.5	1	0.0429293	Meiotic recombination protein SPO11
Q9Y624	0	0.5	1	0.0367893	Junctional adhesion molecule A
Q9Y6R7	-1.53664	0.5	46	0.115819	IgGFc-binding protein
P15086	-0.958153	0.554752	31	0.618705	Carboxypeptidase B
P02649	-0.585965	0.557828	25	0.615142	Apolipoprotein E
P00747	-0.912743	0.571528	16	0.248148	Plasminogen
P01857	-0.317322	0.572826	15	0.160606	Immunoglobulin heavy constant gamma 1
P01024	-0.623552	0.578268	128	0.596512	Complement C3
P05156	-0.095975	0.578798	25	0.327616	Complement factor I
P08603	-1.3586	0.58444	17	0.156783	Complement factor H
Q15782	-0.27264	0.588932	16	0.523077	Chitinase-3-like protein 2
P08294	-0.93005	0.591458	17	0.616667	Extracellular superoxide dismutase [Cu-Zn]
P02788	0.08505	0.594314	219	0.840845	Lactotransferrin
Q86UK0	-0.795814	0.604305	13	0.0400771	ATP-binding cassette sub-family A member 12
P04004	-0.387	0.604315	9	0.225941	Vitronectin
P19652	-0.291333	0.613162	8	0.313433	Alpha-1-acid glycoprotein 2
P43652	-0.784067	0.613162	7	0.130217	Afamin
Q86YZ3	-1.54147	0.613162	8	0.0484211	Hornerin
P09871	-0.0114667	0.618508	10	0.260174	Complement C1s subcomponent
O00592	-0.3992	0.618537	6	0.125448	Podocalyxin
P02748	-1.6727	0.624741	6	0.137746	Complement component C9
P00736	-0.78305	0.631935	12	0.265248	Complement C1r subcomponent
P01860	-0.675925	0.632014	6	0.172414	Immunoglobulin heavy constant gamma 3
P05452	-0.8648	0.632034	5	0.232673	Tetranectin
Q06830	-0.724575	0.632034	6	0.41206	Peroxiredoxin-1
P00450	-0.506203	0.633988	66	0.514554	Ceruloplasmin
P55058	0.5237	0.64063	11	0.239351	Phospholipid transfer protein
P10253	-0.9186	0.640775	4	0.0703782	Lysosomal alpha-glucosidase
P13671	0	0.640775	4	0.0653105	Complement component C6
P53634	0	0.640775	6	0.105832	Dipeptidyl peptidase 1
P15144	-0.0598417	0.648867	56	0.423992	Aminopeptidase N
O00584	-0.6491	0.651456	7	0.222656	Ribonuclease T2
P43251	-0.7248	0.651456	7	0.149171	Biotinidase
P04406	0	0.651486	5	0.220896	Glyceraldehyde-3-phosphate dehydrogenase
P20142	-0.4243	0.651516	3	0.100515	Gastricsin
A0A075B6S5	-0.9129	0.665081	5	0.401709	Immunoglobulin kappa variable 1-27
Q06481	-0.6089	0.665159	4	0.0629096	Amyloid-like protein 2
P12273	-0.527227	0.674467	60	0.746575	Prolactin-inducible protein
P02766	-0.68502	0.676201	12	0.680272	Transthyretin
P02675	-0.605567	0.678209	11	0.317719	Fibrinogen beta chain
A0A075B6K5	-0.6225	0.68319	5	0.321739	Immunoglobulin lambda variable 3-9
P23284	0.09415	0.683243	3	0.138889	Peptidyl-prolyl cis-trans isomerase B
P12830	-0.21438	0.683283	12	0.18254	Cadherin-1
P36955	-1.21345	0.683283	12	0.411483	Pigment epithelium-derived factor
P00738	-0.788767	0.683296	12	0.35468	Haptoglobin
P01718	0.2821	0.683296	3	0.256637	Immunoglobulin lambda variable 3-27
P05186	-1.1369	0.683296	3	0.110687	Alkaline phosphatase, tissue-nonspecific isozyme
P08185	0	0.683296	3	0.103704	Corticosteroid-binding globulin
P84243	-1.2609	0.683296	2	0.235294	Histone H3.3
P02750	-0.9216	0.690717	19	0.435159	Leucine-rich alpha-2-glycoprotein
P0C0L5	-0.578729	0.694896	11	0.0607798	Complement C4-B
P01019	-0.90424	0.701619	9	0.16701	Angiotensinogen
P07357	0	0.709008	3	0.0890411	Complement component C8 alpha chain
P02763	-1.4323	0.709047	11	0.323383	Alpha-1-acid glycoprotein 1
P00338	0	0.709087	2	0.0692771	L-lactate dehydrogenase A chain
P04745	-0.7256	0.709087	2	0.0802348	Alpha-amylase 1
P08697	0	0.709087	2	0.105906	Alpha-2-antiplasmin
P0CG30	-2.3122	0.709087	2	0.17623	Glutathione S-transferase theta-2B
P14625	0	0.709087	2	0.0485679	Endoplasmin
P19971	0	0.709087	2	0.0539419	Thymidine phosphorylase
Q8TB73	0	0.709087	2	0.0528169	Protein NDNF
Q9HB40	0	0.709087	2	0.0619469	Retinoid-inducible serine carboxypeptidase
P00751	-0.685573	0.71522	36	0.409686	Complement factor B
P80303	-1.41658	0.717402	8	0.183333	Nucleobindin-2
P01859	-0.603544	0.722149	16	0.368098	Immunoglobulin heavy constant gamma 2
P12109	-0.15558	0.724534	26	0.324903	Collagen alpha-1(VI) chain
O00391	-1.16248	0.732	28	0.386881	Sulfhydryl oxidase 1
Q9NZ08	-0.822925	0.738822	15	0.166844	Endoplasmic reticulum aminopeptidase 1
O14498	-1.7368	0.75	6	0.252336	Immunoglobulin superfamily containing leucine-rich repeat protein
O75874	0	0.75	1	0.031401	Isocitrate dehydrogenase [NADP] cytoplasmic
P18827	0	0.75	1	0.0548387	Syndecan-1
Q562R1	-2.33	0.75	1	0.0478723	Beta-actin-like protein 2
Q96DR8	0	0.75	1	0.1	Mucin-like protein 1
Q99519	-1.4802	0.75	1	0.086747	Sialidase-1
Q99538	0	0.75	1	0.0438799	Legumain
Q9NRN5	0	0.75	1	0.0517241	Olfactomedin-like protein 3
P04196	-1.4264	0.762569	9	0.201905	Histidine-rich glycoprotein
P02679	-1.37306	0.764554	21	0.448124	Fibrinogen gamma chain
P15291	-1.2964	0.777805	9	0.155779	Beta-1,4-galactosyltransferase 1
P04114	0	0.784488	11	0.0403243	Apolipoprotein B-100
P01861	-0.314186	0.808427	13	0.422018	Immunoglobulin heavy constant gamma 4
P01042	-0.789457	0.815742	11	0.215839	Kininogen-1
P04217	-1.19805	0.816271	18	0.438384	Alpha-1B-glycoprotein
P02671	-2.33	0.817217	8	0.0854503	Fibrinogen alpha chain
P05090	-0.470647	0.820282	73	0.910053	Apolipoprotein D
Q14624	0	0.860312	8	0.12043	Inter-alpha-trypsin inhibitor heavy chain H4
P00709	-1.46819	0.863826	31	0.704225	Alpha-lactalbumin
P02768	-0.316105	0.871767	298	0.865353	Serum albumin
P01023	-1.10437	0.878598	49	0.409091	Alpha-2-macroglobulin
P02787	-0.575667	0.891077	98	0.67765	Serotransferrin
P01008	-0.90815	0.891221	7	0.0883621	Antithrombin-III
P19835	-1.58693	0.89875	53	0.427623	Bile salt-activated lipase
P02774	-0.850362	0.902861	33	0.582278	Vitamin D-binding protein
P10909	-0.731758	0.906699	93	0.612472	Clusterin
P02765	-0.557164	0.913709	18	0.419619	Alpha-2-HS-glycoprotein
P02790	-1.11847	0.917453	42	0.649351	Hemopexin
P06396	-0.991961	0.919384	36	0.457801	Gelsolin
P02652	-1.92237	0.950014	12	0.64	Apolipoprotein A-II
P02647	-1.77518	0.959198	18	0.509363	Apolipoprotein A-I
P08571	-0.993125	0.963027	17	0.357333	Monocyte differentiation antigen CD14
P01011	-1.4751	0.988807	37	0.614657	Alpha-1-antichymotrypsin
P01009	-1.53494	0.99433	42	0.547847	Alpha-1-antitrypsin
aThe Avg Log Fold Protein column displays the average Log2 of the fold values of each peptide. If the XIC is obtained only from the diseased or the control sample for all peptides that mapped a protein, a Avg Log Fold Protein "0" is recorded.
bThe Stouffer's p-value obtained from the independent peptide p-values mapping to the respective protein.
cThe # of peptides refers to the number of peptides considered for the calculation of the Stouffer's p-value.
dThe Sequence coverage was calculated considering all peptides mapping to the respective protein.
eThe Protein description reflects the UniProt description.

## Sheet: PeptideReport
Supplemental Table 2: Complete list of 578 proteins and the respective peptides statistically evaluated after paired comparisons of non diseased breast NAF samples from control women
#S	Accession number	Avg Log Fold Proteina	Stouffer's p-valueb	# of peptidesc	Sequence coveraged	Protein descriptione
#P	Peptide sequence	Avg Log Foldf	Is peptide uniqueg	p-valueh	Charge state	1i	2	3
S	P01876	0.687598	0.00541483	122	0.753541	Immunoglobulin heavy constant alpha 1 OS=Homo sapiens OX=9606 GN=IGHA1 PE=1 SV=2
P	VFPLSLC	-0.1837	True	0.5	2	0.427223	1.81457	+
P	FAVTSILR	0	True	0.5	2	0	0	+
P	TFAVTSILR	0	True	0.5	2	0	+	0
P	HYTNPSQDV	0	True	0.5	2	0	0	-
P	TPLTATLSK	2.33	True	0.25	2	6.78292	0	1733.44
P	VFPLSLCSTQ	0	True	0.5	2	0	0	+
P	TTFAVTSILR	0.6845	True	0.5	2	0	1.60711	0
P	QEPSQGTTTF	0.8029	True	0.25	2	0	1.81469	1.67724
P	SESGQGVTAR	-1.0359	True	0.5	2	0	0.487701	+
P	TTTFAVTSILR	0	True	0.5	2	0	0	0
P	DASGVTFTWTP	0	True	0.25	2	0	+	+
P	WSESGQGVTAR	0	True	0.5	2	0	0	0
P	TLPATQCLAGK	1.1618	True	0.25	2	+	0	2.23734
P	DASGVTFTWTPS	0.1716	True	0.5	2	0.567258	2.23635	0
P	TFTCTAAYPESK	1.5811	True	0.5	3	0	0	2.99199
P	GTTTFAVTSILR	2.33	True	0.25	2	0	52.6524	45.4647
P	TFTCTAAYPESK	1.0649	True	0.5	2	0	0	2.09197
P	SGVTFTWTPSSGK	0	True	0.5	2	-	0	+
P	QGTTTFAVTSILR	0	True	0.5	2	0	0	0
P	TPPTPSPSCCHPR	0	True	0.5	3	0	0	+
P	DASGVTFTWTPSS	1.3487	True	0.25	2	+	2.54684	0
P	KTFTCTAAYPESK	0	True	0.5	2	0	+	0
P	TPPTPSPSCCHPR	0	True	0.5	2	0	0	+
P	SQGTTTFAVTSILR	0	True	0.5	2	0	0	0
P	DASGVTFTWTPSSG	0.3132	True	0.5	2	0.530423	2.91049	0
P	QEPSQGTTTFAVTS	0	True	0.5	2	0	0	-
P	SVTWSESGQGVTAR	1.0367	True	0.5	2	0	2.05159	0
P	SVTWSESGQGVTAR	1.3288	True	0.5	3	0	2.51194	0
P	VFPLSLCSTQPDGN	0	True	0.5	2	0	-	0
P	ASGVTFTWTPSSGK	0.7157	True	0.5	2	0	1.64229	0
P	SVLPGCAEPWNHGK	1.3858	True	0.5	2	0	0	2.6131
P	SQLTLPATQCLAGK	1.7491	True	0.5	2	3.36153	0	0
P	PSQGTTTFAVTSILR	0	True	0.5	2	0	0	0
P	DASGVTFTWTPSSGK	-0.6394	True	0.25	3	-	0	0.641972
P	DASGVTFTWTPSSGK	-0.7267	True	0.5	2	0	0	0.604273
P	SSQLTLPATQCLAGK	0	True	0.5	2	+	-	0
P	EPSQGTTTFAVTSILR	0	True	0.5	2	0	0	-
P	HYTNPSQDVTVPCPVP	0	True	0.5	2	0	0	+
P	SVSSVLPGCAEPWNHGK	1.7098	True	0.5	2	-	0	3.27125
P	TTSSQLTLPATQCLAGK	0	True	0.5	3	0	0	+
P	QEPSQGTTTFAVTSILR	0	True	0.5	2	0	0	0
P	QEPSQGTTTFAVTSILR	0	True	0.5	3	0	0	0
P	HYTNPSQDVTVPCPVPS	0	True	0.5	2	0	0	+
P	TTSSQLTLPATQCLAGK	0.8367	True	0.5	2	0	0	1.7859
P	VFPLSLCSTQPDGNVVIA	0	True	0.25	2	+	0	+
P	YSVSSVLPGCAEPWNHGK	0	True	0.25	3	+	0	+
P	YSVSSVLPGCAEPWNHGK	0	True	0.5	2	0	-	0
P	DLCGCYSVSSVLPGCAEP	-1.3194	True	0.5	2	+	0.400691	+
P	CYSVSSVLPGCAEPWNHGK	0.6766	True	0.5	3	-	1.59837	+
P	PQEPLSVTWSESGQGVTAR	0	True	0.5	2	0	0	0
P	LYTTSSQLTLPATQCLAGK	0	True	0.25	2	0	+	+
P	VFPLSLCSTQPDGNVVIAC	1.5206	True	0.25	2	0	1.63714	11.2169
P	VFPLSLCSTQPDGNVVIAC	1.5753	True	0.25	3	0	1.76611	6.8175
P	FPQEPLSVTWSESGQGVTAR	0.9703	True	0.5	2	-	1.66717	2.30235
P	FPQEPLSVTWSESGQGVTAR	0	True	0.5	3	0	0	+
P	DLYTTSSQLTLPATQCLAGK	0	True	0.5	3	0	-	+
P	VFPLSLCSTQPDGNVVIACL	0	True	0.25	2	+	0	+
P	CGCYSVSSVLPGCAEPWNHGK	0	True	0.5	3	0	+	0
P	DLCGCYSVSSVLPGCAEPWNH	0	True	0.25	2	0	+	+
P	FFPQEPLSVTWSESGQGVTAR	0	True	0.25	2	0	+	+
P	GDLYTTSSQLTLPATQCLAGK	0	True	0.25	2	0	+	+
P	TFTCTAAYPESKTPLTATLSK	0	True	0.5	3	0	0	+
P	TFTCTAAYPESKTPLTATLSK	-2.33	True	0.5	2	0	+	0.0183272
P	SGDLYTTSSQLTLPATQCLAGK	2.0667	True	0.5	2	0	-	4.18918
P	GFFPQEPLSVTWSESGQGVTAR	1.5972	True	0.25	2	0	1.82047	12.9965
P	LAGKPTHVNVSVVMAEVDGTCY	0	True	0.5	2	0	0	+
P	DLCGCYSVSSVLPGCAEPWNHG	0	True	0.5	2	0	0	+
P	GFFPQEPLSVTWSESGQGVTAR	-0.4927	True	0.5	3	0	1.92701	0.262111
P	VFPLSLCSTQPDGNVVIACLVQ	0	True	0.5	2	-	0	+
P	VFPLSLCSTQPDGNVVIACLVQ	0	True	0.5	3	0	0	+
P	LCGCYSVSSVLPGCAEPWNHGK	0	True	0.25	3	0	+	+
P	LAGKPTHVNVSVVMAEVDGTCY	0.7919	True	0.5	3	0	0	1.73133
P	DLCGCYSVSSVLPGCAEPWNHGK	-1.4762	True	0.25	2	0.649549	0	0.1219
P	DLCGCYSVSSVLPGCAEPWNHGK	2.33	True	0.25	3	518.132	0	7.71904
P	DLCGCYSVSSVLPGCAEPWNHGK	0	True	0.5	4	-	+	+
P	ASGDLYTTSSQLTLPATQCLAGK	0.2035	True	0.5	2	0.580752	0	2.28309
P	YLTWASRQEPSQGTTTFAVTSILR	0.7254	True	0.5	3	0	1.65337	0
P	YLTWASRQEPSQGTTTFAVTSILR	0	True	0.5	2	0	0	0
P	VQGFFPQEPLSVTWSESGQGVTAR	-1.1117	True	0.5	2	0	+	0.462751
P	VFPLSLCSTQPDGNVVIACLVQGF	0	True	0.5	2	-	0	+
P	VFPLSLCSTQPDGNVVIACLVQGF	0	True	0.5	3	0	0	+
P	DASGVTFTWTPSSGKSAVQGPPER	0	True	0.5	2	-	0	0
P	DASGVTFTWTPSSGKSAVQGPPER	0.6801	True	0.5	3	0	1.6022	0
P	QEPSQGTTTFAVTSILRVAAEDWK	0	True	0.5	3	0	+	0
P	DASGDLYTTSSQLTLPATQCLAGK	0	True	0.5	2	0	0	+
P	LVQGFFPQEPLSVTWSESGQGVTAR	1.5958	True	0.25	2	0	1.8171	5.95638
P	LVQGFFPQEPLSVTWSESGQGVTAR	1.4688	True	0.25	3	0	1.65024	4.64286
P	LVQGFFPQEPLSVTWSESGQGVTAR	0	True	0.25	4	0	+	+
P	QEPSQGTTTFAVTSILRVAAEDWKK	0	True	0.25	4	0	+	+
P	DLCGCYSVSSVLPGCAEPWNHGKTFT	0	True	0.5	3	-	0	0
P	CLVQGFFPQEPLSVTWSESGQGVTAR	0	True	0.125	2	+	+	+
P	CLVQGFFPQEPLSVTWSESGQGVTAR	1.1598	True	0.125	3	2.10591	2.37039	+
P	NFPPSQDASGDLYTTSSQLTLPATQCL	0	True	0.5	3	0	0	+
P	FPPSQDASGDLYTTSSQLTLPATQCLAGK	0.9621	True	0.5	3	0	0	1.9482
P	FPPSQDASGDLYTTSSQLTLPATQCLAGK	2.33	True	0.25	4	0	8.07481	+
P	VVIACLVQGFFPQEPLSVTWSESGQGVTAR	1.5034	True	0.25	3	0	1.68701	4.76447
P	VFPLSLCSTQPDGNVVIACLVQGFFPQEPL	1.2824	True	0.25	4	2.43241	0	+
P	NFPPSQDASGDLYTTSSQLTLPATQCLAGK	0.1235	True	0.5	3	0.640424	0	1.85299
P	NFPPSQDASGDLYTTSSQLTLPATQCLAGK	0.77	True	0.5	4	0	0	1.70529
P	GNVVIACLVQGFFPQEPLSVTWSESGQGVTAR	0	True	0.5	3	0	0	+
P	LAGKPTHVNVSVVM(+15.994900)AEVDGTCY	1.0202	True	0.25	3	0	2.39503	1.71764
P	LAGKPTHVNVSVVM(+15.994900)AEVDGTCY	0	True	0.5	2	0	0	0
P	LCGCYSVSSVLPGCAEPWNHGKTFTCTAAYPESK	0	True	0.5	4	-	0	0
P	DLCGCYSVSSVLPGCAEPWNHGKTFTCTAAYPESK	-2.33	True	0.5	4	+	0.171389	+
P	DLCGCYSVSSVLPGCAEPWNHGKTFTCTAAYPESK	0	True	0.5	6	-	0	0
P	TQPDGNVVIACLVQGFFPQEPLSVTWSESGQGVTAR	0	True	0.5	4	0	0	+
P	TQPDGNVVIACLVQGFFPQEPLSVTWSESGQGVTAR	0	True	0.5	3	0	0	+
P	STQPDGNVVIACLVQGFFPQEPLSVTWSESGQGVTAR	0	True	0.5	4	0	0.185295	7.75127
P	STQPDGNVVIACLVQGFFPQEPLSVTWSESGQGVTAR	0.2771	True	0.5	3	0.0630681	1.77938	6.52125
P	CSTQPDGNVVIACLVQGFFPQEPLSVTWSESGQGVTAR	0.8624	True	0.125	4	+	1.81807	+
P	CSTQPDGNVVIACLVQGFFPQEPLSVTWSESGQGVTAR	0	True	0.5	3	0	0	+
P	HYTNPSQDVTVPCPVPSTPPTPSPSTPPTPSPSCCHPR	0.5851	True	0.25	4	0	1.50011	+
P	LCSTQPDGNVVIACLVQGFFPQEPLSVTWSESGQGVTAR	0	True	0.5	3	0	+	0
P	LCSTQPDGNVVIACLVQGFFPQEPLSVTWSESGQGVTAR	0	True	0.5	4	0	0	+
P	SLCSTQPDGNVVIACLVQGFFPQEPLSVTWSESGQGVTAR	1.9374	True	0.125	3	7.13689	2.22237	14.2009
P	SLCSTQPDGNVVIACLVQGFFPQEPLSVTWSESGQGVTAR	-1.9253	True	0.25	4	0.0216313	0	0.34852
P	SLCSTQPDGNVVIACLVQGFFPQEPLSVTWSESGQGVTAR	1.0209	True	0.125	5	+	2.02922	+
P	TPLTATLSKSGNTFRPEVHLLPPPSEELALNELVTLTCLAR	0	True	0.5	5	0	+	0
P	TPLTATLSKSGNTFRPEVHLLPPPSEELALNELVTLTCLAR	0	True	0.5	4	0	0	+
P	VFPLSLCSTQPDGNVVIACLVQGFFPQEPLSVTWSESGQGVTAR	-0.7631	True	0.5	4	1.74581	0	0.170297
P	VFPLSLCSTQPDGNVVIACLVQGFFPQEPLSVTWSESGQGVTAR	2.0111	True	0.5	5	3.2316	-	6.61412
P	VFPLSLCSTQPDGNVVIACLVQGFFPQEPLSVTWSESGQGVTAR	0.9283	True	0.125	6	+	1.90306	+
S	P07602	1.0069	0.0322752	13	0.198473	Prosaposin OS=Homo sapiens OX=9606 GN=PSAP PE=1 SV=2
P	LVGYLDR	1.3251	True	0.25	2	0	2.50546	+
P	EILDAFDK	0	True	0.25	2	+	0	+
P	KLVGYLDR	0	True	0.5	2	0	+	0
P	QEILAALEK	0.675	True	0.25	2	+	1.59655	0
P	EICALVGFCDE	0	True	0.25	2	+	0	+
P	GCSFLPDPYQK	1.2472	True	0.25	2	0	2.37383	+
P	DVYCEVCEFLVK	0	True	0.5	2	0	+	0
P	SDVYCEVCEFLVK	0.7756	True	0.25	2	0	1.71195	+
P	EIVDSYLPVILDIIK	1.222	True	0.5	3	0	2.33272	0
P	EIVDSYLPVILDIIK	0.9518	True	0.5	2	0	1.93425	0
P	GDVCQDCIQMVTDIQTAVR	0	True	0.25	3	0	+	+
P	LGPGM(+15.994900)ADICK	0.8516	True	0.125	2	+	1.80445	+
P	GDVCQDCIQM(+15.994900)VTDIQTAVR	0	True	0.5	2	0	+	0
S	P0CF74	0.6108	0.0939221	4	0.349057	Immunoglobulin lambda constant 6 OS=Homo sapiens OX=9606 GN=IGLC6 PE=1 SV=1
P	ADGSPVNTGVETTTPSK	0	True	0.5	3	0	0	0
P	KADGSPVNTGVETTTPSK	0	True	0.125	2	+	+	+
P	ATLVCLISDFYPGAVKVAWK	0.6108	True	0.25	3	0	1.52708	+
P	ATLVCLISDFYPGAVKVAWKADGSPVNT	0	True	0.5	3	0	0	0
S	Q9NQ36	0	0.103809	6	0.0680681	Signal peptide, CUB and EGF-like domain-containing protein 2 OS=Homo sapiens OX=9606 GN=SCUBE2 PE=1 SV=2
P	SCQDVDECSLDR	0	True	0.125	2	+	+	+
P	HQGATSFQDCETR	0	True	0.5	2	0	-	0
P	HQGATSFQDCETR	0	True	0.5	3	+	0	0
P	TSCFPCGGGLATK	0	True	0.5	2	0	0	+
P	EGFFLSDNQHTCIHR	0	True	0.125	3	+	+	+
P	GSVACECRPGFELAK	0	True	0.5	3	0	0	+
S	Q12805	1.2079	0.119575	12	0.318458	EGF-containing fibulin-like extracellular matrix protein 1 OS=Homo sapiens OX=9606 GN=EFEMP1 PE=1 SV=2
P	ADQVCINLR	0.0842	True	0.5	2	0.633497	1.77388	+
P	ELPQSIVYK	0	True	0.5	2	0	0	0
P	LNCEDIDECR	1.1074	True	0.25	2	0	2.15456	+
P	SGNENGEFYLR	0	True	0.5	2	0	-	0
P	DIDECDIVPDACK	0	True	0.5	2	0	0	0
P	GSFACQCPPGYQK	1.5442	True	0.25	2	0	2.91637	+
P	NPCQDPYILTPENR	2.33	True	0.125	2	162.751	+	+
P	TCQDINECETTNECR	0	True	0.5	2	-	0	0
P	CVCPVSNAM(+15.994900)CR	0	True	0.5	2	0	+	0
P	SVPSDIFQIQATTIYANTINTFR	0	True	0.5	3	0	+	0
P	SVPSDIFQIQATTIYANTINTFR	0	True	0.5	2	0	+	0
P	IQCAAGYEQSEHNVCQDIDECTAGTHNCR	0.9737	True	0.25	4	0	1.96384	+
S	P13284	0	0.125	1	0.152	Gamma-interferon-inducible lysosomal thiol reductase OS=Homo sapiens OX=9606 GN=IFI30 PE=1 SV=3
P	TDALQPPHEYVPWVTVNGKPLEDQTQLLTLVCQLYQGK	0	True	0.125	4	+	+	+
S	P16070	0	0.125099	2	0.0283019	CD44 antigen OS=Homo sapiens OX=9606 GN=CD44 PE=1 SV=3
P	FAGVFHVEK	0	True	0.125	3	+	+	+
P	YGFIEGHVVIPR	0	True	0.5	3	0	0	0
S	P24821	-0.0803933	0.159447	43	0.27124	Tenascin OS=Homo sapiens OX=9606 GN=TNC PE=1 SV=3
P	VFAILENK	0.7108	True	0.25	2	1.63674	0	+
P	AVDIPGLK	0	True	0.5	2	0	0	0
P	VFAILENKK	0	True	0.5	3	+	0	0
P	IQALNGPLR	0	True	0.25	2	+	0	+
P	FTTDLDSPR	0	True	0.5	2	0	0	+
P	AATHYTITIR	0.7084	True	0.5	3	1.63401	0	0
P	LDAPSQIEVK	-0.5891	True	0.5	2	0	0	0.664746
P	APTAQVESFR	0.8179	True	0.5	2	0	1.7628	-
P	ELEPGVEYFIR	0.675	True	0.5	2	1.5966	0	0
P	ETFTTGLDAPR	0	True	0.5	2	0	+	0
P	TVSIYGVIQGYR	0	True	0.25	2	+	0	+
P	TPVLSAEASTAK	0	True	0.5	2	+	0	0
P	DHGETAFAVYDK	0	True	0.5	2	-	0	0
P	LEELENLVSSLR	-2.33	True	0.5	2	0.0258699	+	0
P	VSQTDNSITLEWR	0	True	0.5	2	+	0	0
P	EATEYEIELYGISK	0	True	0.5	2	0	0	0
P	AVDIPGLEAATPYR	0	True	0.5	2	0	0	0
P	KQSEPLEITLLAPER	0	True	0.5	3	+	0	0
P	YAPISGGDHAEVDVPK	0	True	0.5	2	0	0	0
P	GLEPGQEYNVLLTAEK	0	True	0.5	2	+	0	0
P	LSWTADEGVFDNFVLK	0.635	True	0.125	2	1.55289	+	+
P	EQCTAGAGCCLQPATGR	0	True	0.5	2	0	0	0
P	ESNPATINAATELDTPK	0	True	0.5	2	0	0	0
P	QTGLAPGQEYEISLHIVK	0.8327	True	0.25	3	1.78107	0	+
P	WQPAIATVDSYVISYTGEK	0	True	0.5	2	0	+	0
P	SNMIQTIFTTIGLLYPFPK	0	True	0.5	3	0	0	0
P	WQPAIATVDSYVISYTGEK	-0.9925	True	0.5	3	0	0	0.502592
P	DLTATEVQSETALLTWRPPR	-0.8345	True	0.5	3	0	0	0.560773
P	TTLTGLRPGTEYGIGVSAVK	0	True	0.5	2	-	0	0
P	VPGDQTSTIIQELEPGVEYFIR	-0.6352	True	0.5	2	0	+	0.643838
P	VPGDQTSTIIQELEPGVEYFIR	-0.761	True	0.5	3	0	0	0.590094
P	ASTEQAPELENLTVTEVGWDGLR	0	True	0.5	2	+	0	0
P	TVSGNTVEYALTDLEPATEYTLR	0	True	0.5	2	0	+	0
P	TVSGNTVEYALTDLEPATEYTLR	0	True	0.5	3	0	0	0
P	ASTEQAPELENLTVTEVGWDGLR	0	True	0.5	3	0	0	+
P	EVIVGPDTTSYSLADLSPSTHYTAK	0.6597	True	0.25	3	1.57973	+	0
P	TAHISGLPPSTDFIVYLSGLAPSIR	0	True	0.5	3	0	0	+
P	DVTDTTALITWFKPLAEIDGIELTYGIK	0	True	0.5	4	0	0	0
P	DVTDTTALITWFKPLAEIDGIELTYGIK	-0.0522	True	0.5	3	2.26747	0	0.410251
P	TTIDLTEDENQYSIGNLKPDTEYEVSLISR	-0.0509	True	0.5	3	0	1.82445	0.510803
P	TPVLSAEASTGETPNLGEVVVAEVGWDALK	0	True	0.5	3	0	0	+
P	SNM(+15.994900)IQTIFTTIGLLYPFPK	0	True	0.5	3	+	0	0
P	GHSTRPLAVEVVTEDLPQLGDLAVSEVGWDGLR	0	True	0.5	4	+	0	0
S	Q16651	-0.0395778	0.160921	21	0.521866	Prostasin OS=Homo sapiens OX=9606 GN=PRSS8 PE=1 SV=1
P	LQQLEVPLISR	0.8508	True	0.25	2	1.98304	1.64026	0
P	SAAHCFPSEHHK	0	True	0.5	3	0	0	+
P	SAAHCFPSEHHK	0	True	0.5	2	0	0	+
P	PLQQLEVPLISR	0	True	0.5	2	0	0	0
P	NRPGVYTLASSY	0	True	0.5	2	0	0	+
P	TLASSYASWIQSK	-1.1607	True	0.5	2	0	0	0.447293
P	NRPGVYTLASSYAS	0	True	0.5	2	0	0	+
P	LGAHQLDSYSEDAK	0	True	0.5	2	0	0	0
P	LGAHQLDSYSEDAK	0	True	0.5	3	0	0	0
P	VVPQTQESQPDSNLCGSH	0	True	0.5	2	0	+	0
P	VVPQTQESQPDSNLCGSHL	0	True	0.5	2	0	+	0
P	NRPGVYTLASSYASWIQSK	0.7438	True	0.5	3	0	0	1.67456
P	NRPGVYTLASSYASWIQSK	-0.591	True	0.5	2	0.663878	0	0
P	VVPQTQESQPDSNLCGSHLA	0	True	0.5	2	0	+	0
P	DIIPHPSYLQEGSQGDIALLQL	0	True	0.5	2	0	+	0
P	VAPSVSLLTPKPLQQLEVPLISR	-1.0805	True	0.5	3	0.472878	+	0
P	DIIPHPSYLQEGSQGDIALLQLSR	-0.7803	True	0.5	3	0.582238	0	0
P	DIIPHPSYLQEGSQGDIALLQLSR	-0.7887	True	0.5	2	0	0	0.578874
P	ETCNCLYNIDAKPEEPHFVQEDMVCAGYVEGGK	0	True	0.25	4	0	+	+
P	DACQGDSGGPLSCPVEGLWYLTGIVSWGDACGAR	1.4414	True	0.125	4	2.7159	+	+
P	DACQGDSGGPLSCPVEGLWYLTGIVSWGDACGAR	1.009	True	0.25	3	0	2.01258	+
S	P08582	0.716762	0.163238	35	0.501355	Melanotransferrin OS=Homo sapiens OX=9606 GN=MELTF PE=1 SV=2
P	ADVTEWR	0.8658	True	0.5	2	0	0	1.82237
P	PAHAVVVR	0	True	0.5	2	+	0	0
P	GLLCDPNR	0	True	0.5	2	0	0	+
P	YYDYSGAFR	0	True	0.5	2	0	0	0
P	VPAHAVVVR	0	True	0.5	3	0	0	0
P	VPAHAVVVR	-1.1239	True	0.5	2	0	0	0.458863
P	SSHVTIDTLK	0	True	0.5	2	0	0	0
P	SSHVTIDTLK	0	True	0.5	3	0	0	0
P	ADTDGGLIFR	0	True	0.5	2	+	0	0
P	RSSHVTIDTLK	0	True	0.5	3	0	0	0
P	WCATSDPEQHK	0	True	0.5	2	0	0	+
P	WCATSDPEQHK	1.4741	True	0.5	3	0	0	2.77806
P	RSSHVTIDTLK	0	True	0.5	2	+	0	0
P	WCVLSTPEIQK	0.7696	True	0.5	2	0	0	1.7048
P	LKPEIQCVSAK	0.8365	True	0.5	3	0	0	1.78566
P	LKPEIQCVSAK	0	True	0.5	2	0	0	+
P	DSSHAFTLDELR	0	True	0.5	3	-	0	0
P	DSSHAFTLDELR	0	True	0.5	2	0	0	0
P	EAGIQPSLLCVR	0	True	0.5	2	0	0	+
P	CLVENAGDVAFVR	0	True	0.5	2	+	0	0
P	CLAEGAGDVAFVK	0	True	0.25	2	0	+	+
P	GLLCDPNRLPPYLR	-0.6586	True	0.5	3	0	0.633478	0
P	TVGWNVPVGYLVESGR	0.6393	True	0.5	2	0	1.55753	0
P	NYPSSLCALCVGDEQGR	0	True	0.25	2	0	+	+
P	TLPSWGQALLSQDFELLCR	2.172	True	0.5	2	0	0	4.50656
P	TLPSWGQALLSQDFELLCR	2.0138	True	0.5	3	0	0	4.03853
P	HTTVFDNTNGHNSEPWAAELR	0	True	0.25	3	0	+	+
P	IQAEQVDAVTLSGEDIYTAGK	0	True	0.5	2	0	0	0
P	SCHAGFGSPAGWDVPVGALIQR	0	True	0.5	3	0	0	+
P	AVSDYFGGSCVPGAGETSYSESLCR	0	True	0.5	2	0	0	+
P	AVSDYFGGSCVPGAGETSYSESLCR	0.6911	True	0.25	3	0	1.61456	+
P	EHGLKPVVGEVYDQEVGTSYYAVAVVR	1.1062	True	0.25	4	2.15274	0	+
P	EHGLKPVVGEVYDQEVGTSYYAVAVVR	-0.1177	True	0.5	3	1.66649	0	0.509693
P	TYGLVPAAGEHYAPEDSSNSYYVVAVVR	0	True	0.5	3	0	0	0
P	GTSADHCVQLIAAQEADAITLDGGAIYEAGK	0.6497	True	0.25	3	0	1.56879	+
S	P31949	0	0.170074	2	0.457143	Protein S100-A11 OS=Homo sapiens OX=9606 GN=S100A11 PE=1 SV=2
P	TEFLSFMNTELAAFTK	0	True	0.25	2	+	+	0
P	KLDTNSDGQLDFSEFLNLIGGLAM(+15.994900)ACHDSFLK	0	True	0.25	4	+	+	0
S	P80188	0.563473	0.175321	16	0.565657	Neutrophil gelatinase-associated lipocalin OS=Homo sapiens OX=9606 GN=LCN2 PE=1 SV=2
P	CDYWIR	1.0812	True	0.5	2	0	0	2.11584
P	ITLYGR	1.2029	True	0.25	2	0	2.30196	+
P	MYATIYELK	0	True	0.5	2	0	+	0
P	TKELTSELK	0.7004	True	0.5	2	1.535	1.72023	-
P	TKELTSELK	0	True	0.5	3	0	0	-
P	SYPGLTSYLVR	-0.8967	True	0.25	2	0	0.655566	0.440062
P	ELTSELKENFIR	0	True	0.5	2	0	0	+
P	ELTSELKENFIR	0	True	0.5	3	0	+	0
P	WYVVGLAGNAILR	-0.0893	True	0.5	2	0	1.77966	0.49645
P	WYVVGLAGNAILR	0	True	0.5	3	0	0	+
P	VPLQQNFQDNQFQGK	-0.0383	True	0.5	2	0	1.65276	0.573773
P	VPLQQNFQDNQFQGK	0.9101	True	0.5	3	1.87913	0	0
P	TFVPGCQPGEFTLGNIK	0.9353	True	0.25	3	0	1.77282	2.06286
P	TFVPGCQPGEFTLGNIK	0.9059	True	0.125	2	1.57	1.8277	2.29264
P	SLGLPENHIVFPVPIDQCIDG	0.582	True	0.5	2	0	0.445634	6.75717
P	SLGLPENHIVFPVPIDQCIDG	0.9047	True	0.125	3	+	1.87217	+
S	Q8WXI7	0.48626	0.185724	27	0.0261253	Mucin-16 OS=Homo sapiens OX=9606 GN=MUC16 PE=1 SV=3
P	LTLLRPEK	0.8084	True	0.5	2	0	1.75122	0
P	LTLLRPEK	0	True	0.5	3	+	-	+
P	LASLRPEK	-0.1599	True	0.5	2	0	2.05322	0.390198
P	ELGPYTLDR	0	True	0.5	2	0	+	0
P	VLQGLLKPLFK	0	True	0.5	3	+	+	-
P	VLQGLLKPLFK	0	True	0.5	2	0	+	0
P	VDAICTYRPDPK	0	True	0.5	3	-	0	0
P	VDAICTHRPDPK	0	True	0.5	3	+	0	0
P	STSVGPLYSGCR	0	True	0.25	2	0	+	+
P	SITELGPYTLDR	0	True	0.5	2	0	0	0
P	DGAATGVDAICTHR	1.6439	True	0.25	3	0	+	3.12502
P	EQLYWELSQLTHGIK	0	True	0.5	3	+	0	0
P	EQLYWELSQLTNGIK	0	True	0.5	3	0	+	0
P	QVFHELSQQTHGITR	0	True	0.5	3	0	0	+
P	KDGAATGVDAICTHR	0	True	0.5	3	0	0	0
P	LTNDIEELGPYTLDR	0	True	0.25	2	0	+	+
P	SEKDGAATGVDAICTHR	0	True	0.5	3	-	+	+
P	LSQLTHGITELGPYTLDR	0	True	0.25	3	+	0	+
P	ALFSSNLDPSLVEQVFLDK	0	True	0.5	3	+	0	0
P	VDLLCTYLQPLSGPGLPIK	0	True	0.25	2	0	+	+
P	ALFSSNLDPSLVEQVFLDK	0.8323	True	0.5	2	0	1.78055	0
P	EQLYLELSQLTHSITELGPYTLDR	0	True	0.5	3	-	0	0
P	DSSATAVDAICTHRPDPEDLGLDR	0	True	0.25	3	+	0	+
P	DGEATGVDAICTHRPDPTGPGLDR	0	True	0.5	3	+	0	0
P	DGAATGVDAICTHHLNPQSPGLDR	0	True	0.5	3	-	+	0
P	EQLYWELSQLTHSITELGPYTLDR	-0.6934	True	0.5	3	0.618378	+	0
P	TPASLSGPMTASPLLVLFTINFTITNLR	0	True	0.5	3	+	-	0
S	P01877	0.110715	0.18989	104	0.629412	Immunoglobulin heavy constant alpha 2 OS=Homo sapiens OX=9606 GN=IGHA2 PE=1 SV=4; Additional IDs concatenated into MaxParsimony group: contaminant_I47175
P	PPCCHPR	0	True	0.5	2	0	0	+
P	PPPCCHPR	0	True	0.5	3	0	0	+
P	PPPCCHPR	0	True	0.5	2	-	0	0
P	TPLTANITK	0	True	0.5	2	0	0	0
P	PPPPCCHPR	0	True	0.5	2	-	0	0
P	TYAVTSILR	0	True	0.5	2	-	0	0
P	PPPPCCHPR	0	True	0.5	3	0	0	+
P	PPPPPCCHPR	0	True	0.25	2	-	-	0
P	SSQDVTVPCR	-1.7623	True	0.25	2	0.11369	0	0.436908
P	PPPPPCCHPR	0	True	0.5	3	0.113303	0	6.25656
P	TPLTANITKS	0	True	0.5	2	0	+	0
P	TTYAVTSILR	1.0224	True	0.5	2	0	0	2.0313
P	VPPPPPCCHP	0	True	0.5	2	-	0	0
P	VPPPPPCCHPR	1.3912	True	0.5	2	0	0	2.62295
P	VPPPPPCCHPR	2.33	True	0.5	3	0	0	5.20393
P	TLPATQCPDGK	-1.4988	True	0.5	2	0	0.353847	+
P	TTTYAVTSILR	0	True	0.5	2	0	0	0
P	ATFTWTPSSGK	0	True	0.25	2	+	+	0
P	GTTTYAVTSILR	0	True	0.5	2	0	0	0
P	TFTCTAAHPELK	0	True	0.5	3	0	+	0
P	TFTCTAAHPELK	0	True	0.5	2	0	+	0
P	DASGATFTWTPS	0.2637	True	0.5	2	0.524156	1.95491	1.68861
P	VFPLSLDSTPQD	0	True	0.5	2	-	0	0
P	RVPPPPPCCHPR	0	True	0.5	3	0	0	+
P	RVPPPPPCCHPR	0	True	0.5	2	+	0	0
P	LTLPATQCPDGK	1.4134	True	0.25	2	0	2.64021	2.68747
P	QEPSQGTTTYAVT	0	True	0.5	2	+	0	0
P	DASGATFTWTPSS	0	True	0.5	2	0	0	+
P	SGATFTWTPSSGK	0.7343	True	0.5	2	0	1.66354	0
P	GETFTCTAAHPELK	0.6484	True	0.25	2	0	1.56747	+
P	QEPSQGTTTYAVTS	0	True	0.5	2	-	0	0
P	SQGTTTYAVTSILR	0	True	0.5	2	-	0	0
P	HYTNSSQDVTVPCR	0	True	0.5	2	0	0	0
P	ASGATFTWTPSSGK	0	True	0.5	2	0	+	0
P	SQLTLPATQCPDGK	1.4148	True	0.125	2	3.39796	2.092	+
P	HYTNSSQDVTVPCR	0.8872	True	0.5	3	0	0	1.84956
P	DASGATFTWTPSSGK	1.2835	True	0.25	3	0	2.43428	+
P	DASGATFTWTPSSGK	0	True	0.5	2	0	0	0
P	HGETFTCTAAHPELK	0.6133	True	0.5	2	0	1.52974	0
P	HGETFTCTAAHPELK	1.0476	True	0.5	3	0	0	2.06712
P	NHGETFTCTAAHPELK	-1.1946	True	0.5	3	0	0.436893	+
P	NHGETFTCTAAHPELK	-1.1819	True	0.5	2	0	0.440784	0
P	QEPSQGTTTYAVTSILR	0	True	0.5	2	0	0	0
P	QEPSQGTTTYAVTSILR	-0.8139	True	0.5	3	0	0	0.568854
P	TTSSQLTLPATQCPDGK	1.5054	True	0.5	2	0	0	2.83907
P	KGETFSCMVGHEALPLAF	0	True	0.5	2	0	0	+
P	DLCGCYSVSSVLPGCAQP	0	True	0.25	2	+	0	+
P	VFPLSLDSTPQDGNVVVA	-0.9206	True	0.5	2	0.528293	+	+
P	PTHINVSVVMAEADGTCY	0	True	0.5	2	0	0	0
P	DLCGCYSVSSVLPGCAQPW	0	True	0.5	2	-	0	0
P	VFPLSLDSTPQDGNVVVAC	-1.0679	True	0.5	2	0.0602726	0.334768	1.63006
P	VFPLSLDSTPQDGNVVVAC	-0.8984	True	0.5	3	0.536469	0	+
P	LYTTSSQLTLPATQCPDGK	0	True	0.5	2	-	+	0
P	AQPWNHGETFTCTAAHPELK	0	True	0.5	2	-	+	+
P	GETFSCMVGHEALPLAFTQK	0	True	0.5	2	0	0	+
P	DLYTTSSQLTLPATQCPDGK	-0.7072	True	0.5	2	0.612528	+	+
P	GETFSCMVGHEALPLAFTQK	1.9372	True	0.5	3	0	0	3.82954
P	DLCGCYSVSSVLPGCAQPWN	0	True	0.25	3	+	+	0
P	AQPWNHGETFTCTAAHPELK	-0.0856	True	0.5	3	0.501018	1.77266	+
P	KGETFSCMVGHEALPLAFTQK	1.2603	True	0.5	3	0	0	2.39548
P	KGETFSCMVGHEALPLAFTQK	1.5028	True	0.5	2	0	0	2.83385
P	KGETFSCMVGHEALPLAFTQK	1.0615	True	0.5	4	0	0	2.08708
P	CAQPWNHGETFTCTAAHPELK	-0.7824	True	0.5	4	0.581397	0	0
P	CAQPWNHGETFTCTAAHPELK	-0.2366	True	0.5	3	0.472946	1.52324	+
P	DLCGCYSVSSVLPGCAQPWNHG	-0.7146	True	0.5	2	0.60936	0	0
P	SGDLYTTSSQLTLPATQCPDGK	0	True	0.5	3	+	0	0
P	SGDLYTTSSQLTLPATQCPDGK	0	True	0.25	2	0	+	+
P	VFPLSLDSTPQDGNVVVACLVQ	0	True	0.25	3	0	+	+
P	DLCGCYSVSSVLPGCAQPWNHG	0	True	0.5	3	-	0	0
P	DLCGCYSVSSVLPGCAQPWNHGE	0.7419	True	0.5	3	-	1.6724	+
P	ASGDLYTTSSQLTLPATQCPDGK	-0.7173	True	0.5	2	0.60825	+	+
P	DLCGCYSVSSVLPGCAQPWNHGE	0	True	0.5	2	+	-	0
P	VFPLSLDSTPQDGNVVVACLVQGF	-0.8473	True	0.25	2	0.555839	-	0
P	DASGATFTWTPSSGKSAVQGPPER	0	True	0.5	2	0	0	0
P	VFPLSLDSTPQDGNVVVACLVQGF	-2.33	True	0.5	3	0.0256603	0	+
P	DASGATFTWTPSSGKSAVQGPPER	0.5916	True	0.5	3	0	1.5069	0
P	DASGATFTWTPSSGKSAVQGPPERD	0	True	0.5	3	0	+	0
P	DLCGCYSVSSVLPGCAQPWNHGETF	-0.7059	True	0.5	2	0.61306	+	+
P	SVLPGCAQPWNHGETFTCTAAHPELK	0	True	0.5	3	0	0	+
P	DLCGCYSVSSVLPGCAQPWNHGETFTC	0	True	0.5	3	-	0	0
P	VFPLSLDSTPQDGNVVVACLVQGFFPQ	-1.2163	True	0.5	3	0.430381	-	+
P	SVSSVLPGCAQPWNHGETFTCTAAHPELK	0	True	0.5	3	0	0	-
P	FPPSQDASGDLYTTSSQLTLPATQCPDGK	0	True	0.5	4	-	0	0
P	FPPSQDASGDLYTTSSQLTLPATQCPDGK	0	True	0.25	3	0	+	+
P	VFPLSLDSTPQDGNVVVACLVQGFFPQEPL	1.1283	True	0.25	4	2.18602	+	0
P	VFPLSLDSTPQDGNVVVACLVQGFFPQEPL	-2.33	True	0.5	3	0.00335059	0	0
P	NFPPSQDASGDLYTTSSQLTLPATQCPDGK	1.2292	True	0.5	3	0	0	2.34429
P	YSVSSVLPGCAQPWNHGETFTCTAAHPELK	-0.6076	True	0.5	3	0.65629	+	0
P	NFPPSQDASGDLYTTSSQLTLPATQCPDGK	0.9581	True	0.5	4	0	0	1.9427
P	CYSVSSVLPGCAQPWNHGETFTCTAAHPELK	0	True	0.5	4	0	+	0
P	GETFSCM(+15.994900)VGHEALPLAFTQK	0	True	0.5	3	0	0	0
P	KGETFSCM(+15.994900)VGHEALPLAFTQK	0	True	0.5	4	0	0	+
P	KGETFSCM(+15.994900)VGHEALPLAFTQK	0	True	0.5	3	0	0	0
P	KGETFSCM(+15.994900)VGHEALPLAFTQK	0	True	0.5	2	0	0	0
P	CGCYSVSSVLPGCAQPWNHGETFTCTAAHPELK	0	True	0.5	4	0	0	0
P	M(+15.994900)AGKPTHINVSVVMAEADGTCY	0	True	0.5	3	0	0	0
P	LCGCYSVSSVLPGCAQPWNHGETFTCTAAHPELK	0	True	0.5	3	0	0	-
P	LCGCYSVSSVLPGCAQPWNHGETFTCTAAHPELK	-0.7898	True	0.5	4	0.578408	+	+
P	DLCGCYSVSSVLPGCAQPWNHGETFTCTAAHPELK	0	True	0.5	4	0.178606	0	7.60891
P	DLCGCYSVSSVLPGCAQPWNHGETFTCTAAHPELK	1.4898	True	0.25	3	0	1.56864	10.532
P	DLCGCYSVSSVLPGCAQPWNHGETFTCTAAHPELK	-2.33	True	0.25	5	0	0.05748	-
P	DLCGCYSVSSVLPGCAQPWNHGETFTCTAAHPELK	-0.177	True	0.5	6	0.504374	1.55126	+
P	SAVQGPPERDLCGCYSVSSVLPGCAQPWNHGETFTCTAAHPELK	0.8022	True	0.25	5	0	1.74379	+
P	M(+15.994900)AGKPTHINVSVVM(+15.994900)AEADGTCY	1.9722	True	0.25	3	+	0	3.92354
S	P03973	1.35153	0.194148	9	0.212121	Antileukoproteinase OS=Homo sapiens OX=9606 GN=SLPI PE=1 SV=2
P	CLDPVDTPNPTR	1.8965	True	0.5	2	0	0	3.7231
P	KPECQSDWQCPGK	0	True	0.25	2	0	+	+
P	KPECQSDWQCPGK	0	True	0.5	3	0	+	0
P	KPECQSDWQCPGKK	0	True	0.5	3	+	0	0
P	YKKPECQSDWQCPGK	0	True	0.5	4	+	0	0
P	YKKPECQSDWQCPGK	1.1059	True	0.25	3	0	2.15235	+
P	YKKPECQSDWQCPGK	1.0522	True	0.25	2	0	2.0737	+
P	YKKPECQSDWQCPGKK	0	True	0.5	3	+	0	0
P	YKKPECQSDWQCPGKK	0	True	0.5	4	0	0	0
S	P17900	0.7192	0.194175	8	0.466321	Ganglioside GM2 activator OS=Homo sapiens OX=9606 GN=GM2A PE=1 SV=4
P	VDLVLEK	0	True	0.25	2	0	+	+
P	EVAGLWIK	0	True	0.25	2	+	+	0
P	IESVLSSSGK	0	True	0.5	2	0	0	0
P	TYGLPCHCPFK	0	True	0.5	2	0	+	0
P	TYGLPCHCPFK	0.7192	True	0.25	3	1.6463	+	0
P	SEFVVPDLELPSWLTTGNYR	0	True	0.5	2	0	0	0
P	SEFVVPDLELPSWLTTGNYR	0	True	0.5	3	+	+	-
P	IPCTDYIGSCTFEHFCDVLDM(+15.994900)LIPTGEPCPEPLR	0	True	0.5	3	0	+	0
S	P19957	0	0.208037	5	0.264957	Elafin OS=Homo sapiens OX=9606 GN=PI3 PE=1 SV=3
P	PGSCPIILIR	0	True	0.5	2	+	0	0
P	GPVSTKPGSCPIILIR	0	True	0.5	2	-	0	0
P	GPVSTKPGSCPIILIR	0	True	0.125	3	+	+	+
P	CAM(+15.994900)LNPPNR	0	True	0.5	2	-	0	0
P	AQEPVKGPVSTKPGSCPIILIR	0	True	0.5	4	0	0	0
S	Q9HC84	-0.209472	0.210786	58	0.115238	Mucin-5B OS=Homo sapiens OX=9606 GN=MUC5B PE=1 SV=3; Additional IDs concatenated into MaxParsimony group: P98088
P	KTSVFIR	0	True	0.25	2	+	0	+
P	ALSIHYK	0	True	0.5	2	0	+	0
P	TWLVPDSR	0	True	0.5	2	0	0	-
P	MCFNYEIR	-0.7803	True	0.5	2	0.582241	0	+
P	GVQLSDWR	0	True	0.5	2	0	0	0
P	NWEQEGVFK	0.6537	True	0.5	2	0	0	1.57316
P	AQAQPGVPLR	1.0606	True	0.5	2	0	2.08575	0
P	LSCLGASLQK	-0.7183	True	0.5	2	0.607818	0	0
P	LTDPNSAFSR	0	True	0.5	2	0	0	0
P	CGLTDNENCLK	0	True	0.5	2	+	0	0
P	AAYEDFNVQLR	0	True	0.5	2	0	0	-
P	LTPLQFGNLQK	-0.6273	True	0.5	2	0.647392	0	+
P	GLVGSRPVVTR	0	True	0.5	3	0	0	0
P	VCSTWGDFHYK	0	True	0.5	3	0	0	+
P	VHCDVHFGLVCR	0	True	0.5	2	0	0	0
P	VHCDVHFGLVCR	0	True	0.5	3	0	0	+
P	KCGLTDNENCLK	0	True	0.5	3	0	0	0
P	SEQLGGDVESYDK	-0.5891	True	0.5	2	0.664741	0	0
P	TGLLVEQSGDYIK	0	True	0.5	2	0	0	0
P	CQWTEWFDEDYPK	0	True	0.5	2	-	0	0
P	YAYVVDACQPTCR	-0.674	True	0.5	2	0.626763	0	+
P	QCSILHGPTFAACR	0	True	0.5	2	-	0	0
P	FPGLCNYVFSEHCR	0	True	0.5	3	0	0	+
P	CPTCPCATFVEYSR	-0.6051	True	0.5	2	0.657443	0	0
P	GYQVCPVLADIECR	0	True	0.5	2	0	-	+
P	LYDLHGDCSYVLSK	-0.6157	True	0.5	3	0.652613	0	+
P	AVTLSLDGGDTAIR	0	True	0.5	2	0	0	0
P	LYDLHGDCSYVLSK	0	True	0.5	2	0	0	+
P	QCSILHGPTFAACR	-0.6108	True	0.5	3	0.654847	0	+
P	TGCCYSCEEDSCQVR	0	True	0.25	2	0	+	+
P	GATGGLCDLTCPPTK	0	True	0.25	2	0	+	+
P	VYKPCGPIQPATCNSR	0	True	0.5	2	0	0	+
P	VYKPCGPIQPATCNSR	0	True	0.5	3	0	0	+
P	KTGCCYSCEEDSCQVR	0	True	0.5	3	0	0	+
P	LEVPCQSLEAYAELCR	0	True	0.25	2	0	+	+
P	AAGGAVCEQPLGLECR	0	True	0.5	3	0	0	+
P	LFVESYELILQEGTFK	-0.6935	True	0.5	2	0.618334	0	0
P	EEGLILFDQIPVSSGF	0	True	0.5	2	0	0	0
P	AAGGAVCEQPLGLECR	1.5443	True	0.25	2	0	1.69192	12.0554
P	ELGQVVECSLDFGLVCR	-0.8126	True	0.5	3	0.569347	0	+
P	ELGQVVECSLDFGLVCR	-0.6134	True	0.5	2	0.653667	+	+
P	AGCHFYAVCNQHCDIDR	0	True	0.5	3	+	0	0
P	IVTENIPCGTTGTTCSK	0	True	0.25	2	0	+	+
P	AGCHFYAVCNQHCDIDR	0	True	0.25	4	0	+	+
P	EEGLILFDQIPVSSGFSK	0	True	0.5	3	0	0	+
P	EEGLILFDQIPVSSGFSK	0.8798	True	0.5	2	0	1.8401	0
P	GRLEVPCQSLEAYAELCR	0	True	0.5	3	0	0	+
P	NPSGHCLVDLPGLEGCYPK	0	True	0.5	3	0	0	0
P	VCGLCGNFDDNAINDFATR	-0.6854	True	0.5	2	0.621829	0	+
P	CVAQCGCYDKDGNYYDVGAR	0	True	0.5	3	-	0	+
P	M(+15.994900)CFNYEIR	0	True	0.5	2	0	+	0
P	AQAQPGVPLGELGQVVECSLDFGLVCR	0	True	0.5	2	0	0	+
P	AENYPEVSIDQVGQVLTCSLETGLTCK	0	True	0.5	3	0	0	+
P	AQAQPGVPLGELGQVVECSLDFGLVCR	0.8103	True	0.5	3	0.666423	1.6092	17.237
P	TLLGPAFAECHALVDSTAYLAACAQDLCR	0	True	0.5	4	0	0	+
P	TLLGPAFAECHALVDSTAYLAACAQDLCR	-0.6937	True	0.5	3	0.618277	0	0
P	TPDTCPLFCDFYNPHGGCEWHYQPCGAPCLK	0	True	0.5	4	0	0	+
P	WVSNCQSCVCDEGSVSVQCKPLPCDAQGQPPPCNRPGFVTVTRPR	0	True	0.5	5	-	0	0
S	Q13510	0.83276	0.213716	8	0.232911	Acid ceramidase OS=Homo sapiens OX=9606 GN=ASAH1 PE=1 SV=5
P	VIVNSLK	0.6672	True	0.5	2	-	1.58798	0
P	GQFETYLR	0	True	0.5	2	0	0	0
P	WYVVQTNYDR	0.6197	True	0.5	2	1.53657	0	0
P	ESLDVYELDAK	1.0983	True	0.5	2	2.14107	0	-
P	STYPPSGPTYR	0.8493	True	0.25	2	1.90669	1.70232	0
P	LTVYTTLIDVTK	0.9293	True	0.5	2	1.90434	0	-
P	GAVPWYTINLDLPPYK	0	True	0.25	2	+	+	0
P	FSINGGYLGILEWILGK	0	True	0.25	2	+	+	0
S	Q07654	1.19013	0.213716	10	0.5	Trefoil factor 3 OS=Homo sapiens OX=9606 GN=TFF3 PE=1 SV=2
P	IPGVPWCFK	0	True	0.5	2	0	0	+
P	LSANQCAVPAK	0	True	0.5	2	0	+	-
P	VDCGYPHVTPK	1.2572	True	0.5	3	0	0	2.39026
P	VDCGYPHVTPK	0.6645	True	0.5	2	0	0	1.58501
P	GLSANQCAVPAK	0	True	0.25	2	+	+	0
P	DRVDCGYPHVTPK	0	True	0.5	3	0	0	+
P	DRVDCGYPHVTPK	0	True	0.25	2	0	+	+
P	EEYVGLSANQCAVPAK	0	True	0.5	2	0	0	0
P	IPGVPWCFKPLQEAECT	1.6487	True	0.25	2	0	1.95519	8.69817
P	IPGVPWCFKPLQEAECTF	0	True	0.5	2	0	0	+
S	Q14956	0.5945	0.225741	6	0.0751748	Transmembrane glycoprotein NMB OS=Homo sapiens OX=9606 GN=GPNMB PE=1 SV=2
P	AYVPIAQVK	0	True	0.5	2	0	0	0
P	WNFIYVFHTLGQYFQK	0.5945	True	0.5	3	0	0	1.50998
P	DVYVVTDQIPVFVTMFQK	0	True	0.125	3	+	+	+
P	DVYVVTDQIPVFVTMFQK	0	True	0.5	2	0	+	0
P	DVYVVTDQIPVFVTM(+15.994900)FQK	0	True	0.5	3	0	0	-
P	DVYVVTDQIPVFVTM(+15.994900)FQK	0	True	0.5	2	0	0	-
S	P06702	0.738643	0.227146	11	0.570175	Protein S100-A9 OS=Homo sapiens OX=9606 GN=S100A9 PE=1 SV=1
P	DLQNFLK	0	True	0.25	2	+	+	0
P	KDLQNFLK	1.4899	True	0.25	2	2.34684	3.36162	0
P	LTWASHEK	0.3827	True	0.5	2	2.21612	5.89849	0.0969211
P	NIETIINTFHQY	0	True	0.25	2	+	+	0
P	LGHPDTLNQGEFK	0.1589	True	0.5	2	2.76192	2.53334	0.130406
P	LGHPDTLNQGEFK	0.2555	True	0.5	3	2.31546	3.62408	0.202722
P	NIETIINTFHQYSVK	0.4247	True	0.5	2	2.40023	3.02862	0.332705
P	NIETIINTFHQYSVK	1.3185	True	0.5	3	2.49409	+	-
P	M(+15.994900)HEGDEGPGHHHKPGLGEG	0	True	0.5	3	0	+	0
P	M(+15.994900)HEGDEGPGHHHKPGLGEGTP	0	True	0.5	2	0	+	-
P	M(+15.994900)HEGDEGPGHHHKPGLGEGTP	1.1403	True	0.25	3	2.20431	+	0
S	A0A0J9YX35	0.627733	0.235436	4	0.188034	Immunoglobulin heavy variable 3-64D OS=Homo sapiens OX=9606 GN=IGHV3-64D PE=3 SV=1
P	AEDTAVYYCVK	-0.5973	True	0.5	2	0.660995	0	+
P	NTLYLQMSSLR	0	True	0.5	2	0	0	-
P	SSLRAEDTAVYYCVK	1.5784	True	0.25	2	33.3208	0	1.77383
P	SSLRAEDTAVYYCVK	0.9021	True	0.25	3	+	0	1.86874
S	Q13231	0.493275	0.248588	19	0.484979	Chitotriosidase-1 OS=Homo sapiens OX=9606 GN=CHIT1 PE=1 SV=1
P	YPLIQTLR	-0.0626	True	0.5	2	1.57616	0.581736	0
P	ADGLYPNPR	0.1897	True	0.5	2	2.45652	0.529497	+
P	VTGHNSPLYK	0	True	0.5	2	0	0	+
P	VGFDDVESFK	0	True	0.5	2	+	-	0
P	SSFYSCAAGR	0.0541	True	0.5	2	2.20065	0.489799	+
P	SFTLASSSDTR	0.7983	True	0.25	2	1.91662	0	1.57788
P	LVCYFTNWAQYR	1.0898	True	0.25	2	2.12851	0	+
P	DNQWVGFDDVESFK	0.7798	True	0.5	2	0	0	1.71687
P	TLLAIGGWNFGTQK	0	True	0.5	2	0	0	+
P	DLDPSLCTHLIYAF	0.6743	True	0.5	2	1.59585	0	0
P	VGAPATGSGTPGPFTK	0.8478	True	0.5	2	1.79975	-	0
P	ALDLDDFAGFSCNQGR	0	True	0.5	2	0	-	0
P	FTTLVQDLANAFQQEAQTSGK	0.6632	True	0.5	3	1.5836	0	0
P	FTTLVQDLANAFQQEAQTSGK	0.0205	True	0.5	2	1.55679	0.66089	0
P	LLLSAAVPAGQTYVDAGYEVDK	0	True	0.5	3	0	0	+
P	LLLSAAVPAGQTYVDAGYEVDK	0.219	True	0.5	2	1.7742	0.579903	1.53258
P	RQEESGAAASLNVDAAVQQWLQK	0	True	0.5	3	0	0	+
P	YSFDGLDLDWEYPGSQGSPAVDKER	0.6454	True	0.125	3	1.56414	+	+
P	KYSFDGLDLDWEYPGSQGSPAVDKER	0	True	0.5	4	0	0	+
S	P20160	0.8149	0.25	1	0.0438247	Azurocidin OS=Homo sapiens OX=9606 GN=AZU1 PE=1 SV=3
P	HFCGGALIHAR	0.8149	True	0.25	3	1.87792	1.64793	0
S	P01706	0	0.25	1	0.302521	Immunoglobulin lambda variable 2-11 OS=Homo sapiens OX=9606 GN=IGLV2-11 PE=1 SV=2
P	SVSGSPGQSVTISCTGTSSDVGGYNYVSWYQQHPGK	0	True	0.25	3	0	+	+
S	A0A0C4DH72	0	0.25	1	0.153846	Immunoglobulin kappa variable 1-6 OS=Homo sapiens OX=9606 GN=IGKV1-6 PE=3 SV=1
P	AIQMTQSPSSLSASVGDR	0	True	0.25	2	0	+	+
S	A0A087WSY4	0	0.25	1	0.059322	Immunoglobulin heavy variable 4-30-2 OS=Homo sapiens OX=9606 GN=IGHV4-30-2 PE=3 SV=1
P	VTISVDR	0	True	0.25	2	+	+	0
S	A0A0C4DH24	1.1538	0.25	1	0.105263	Immunoglobulin kappa variable 6-21 OS=Homo sapiens OX=9606 GN=IGKV6-21 PE=3 SV=1; Additional IDs concatenated into MaxParsimony group: A0A0A0MT36
P	YASQSFSGVPSR	1.1538	True	0.25	2	0	1.88414	2.62768
S	Q8WXS5	0	0.25	1	0.108235	Voltage-dependent calcium channel gamma-8 subunit OS=Homo sapiens OX=9606 GN=CACNG8 PE=2 SV=3
P	SKGSVAAGLAGAGGGGGGAVGAFGGAAGGAGGGGGGGGGAGAERDR	0	True	0.25	3	+	0	+
S	Q9H9H4	0	0.25	1	0.0631579	Vacuolar protein sorting-associated protein 37B OS=Homo sapiens OX=9606 GN=VPS37B PE=1 SV=1
P	FLDGELPLDSFIDVYQSK	0	True	0.25	2	+	+	0
S	O43291	0.9833	0.25	1	0.0396825	Kunitz-type protease inhibitor 2 OS=Homo sapiens OX=9606 GN=SPINT2 PE=1 SV=2
P	SIHDFCLVSK	0.9833	True	0.25	3	0	1.97694	+
S	P80511	1.9332	0.25	1	0.217391	Protein S100-A12 OS=Homo sapiens OX=9606 GN=S100A12 PE=1 SV=2
P	TKLEEHLEGIVNIFHQYSVR	1.9332	True	0.25	4	3.81892	+	0
S	P09543	0	0.250134	2	0.0261283	2',3'-cyclic-nucleotide 3'-phosphodiesterase OS=Homo sapiens OX=9606 GN=CNP PE=1 SV=2
P	RPPGVLHCTTK	0	True	0.25	3	+	+	0
P	RPPGVLHCTTK	0	True	0.5	2	0	0	0
S	P02753	-0.196575	0.264324	7	0.353234	Retinol-binding protein 4 OS=Homo sapiens OX=9606 GN=RBP4 PE=1 SV=3
P	QRQEELCLAR	0	True	0.5	2	-	0	0
P	YWGVASFLQK	-1.1051	True	0.5	2	0	0	0.46486
P	LIVHNGYCDGR	-1.0094	True	0.5	3	+	0.496749	0
P	LIVHNGYCDGR	0	True	0.5	2	0	-	0
P	LLNLDGTCADSYSFVFSR	0.6644	True	0.5	2	0	0	1.58491
P	LLNLDGTCADSYSFVFSR	0	True	0.5	3	+	0	0
P	GNDDHWIVDTDYDTYAVQYSCR	0.6638	True	0.125	3	1.5842	+	+
S	P02749	0.296271	0.264949	16	0.489855	Beta-2-glycoprotein 1 OS=Homo sapiens OX=9606 GN=APOH PE=1 SV=3
P	KATVVYQGER	0	True	0.5	2	0	0	+
P	TFYEPGEEITYSCK	0.0034	True	0.5	2	0	0.636959	1.57745
P	VCPFAGILENGAVR	0	True	0.5	2	0	-	0
P	FICPLTGLWPINTLK	-0.8478	True	0.5	2	0	0	0.555644
P	KFICPLTGLWPINTLK	0	True	0.5	3	0	0	+
P	TCPKPDDLPFSTVVPLK	-0.0369	True	0.5	3	0	0.628061	1.51278
P	TCPKPDDLPFSTVVPLK	-0.7693	True	0.5	2	0	0.586682	0
P	CSYTEDAQCIDGTIEVPK	-0.9355	True	0.5	2	0	0.52286	+
P	KCSYTEDAQCIDGTIEVPK	0	True	0.5	2	0	0	+
P	TFYEPGEEITYSCKPGYVSR	0	True	0.25	3	0	+	+
P	TFYEPGEEITYSCKPGYVSR	0	True	0.125	2	+	+	+
P	ATFGCHDGYSLDGPEEIECTK	0	True	0.5	2	0	0	+
P	ATFGCHDGYSLDGPEEIECTK	2.33	True	0.5	3	0	0	6.31848
P	WSPELPVCAPIICPPPSIPTFATLR	2.33	True	0.5	3	0	0	23.6186
P	WSPELPVCAPIICPPPSIPTFATLR	0	True	0.5	2	0	0	+
P	YTTFEYPNTISFSCNTGFYLNGADSAK	0	True	0.5	3	0	0	+
S	Q08380	0.0840333	0.26908	58	0.51453	Galectin-3-binding protein OS=Homo sapiens OX=9606 GN=LGALS3BP PE=1 SV=1
P	STHTLDLSR	0	True	0.25	2	-	0	-
P	IDITLSSVK	0	True	0.5	2	0	0	+
P	STHTLDLSR	0.9155	True	0.5	3	0	1.88629	0
P	RIDITLSSVK	1.142	True	0.5	3	0	0	2.20694
P	RIDITLSSVK	0.7501	True	0.5	2	0	0	1.6819
P	IYTSPTWSAF	-0.791	True	0.5	2	0.577924	+	0
P	AVDTWSWGER	1.2244	True	0.5	2	0	2.33662	-
P	DLTDASVVCR	-1.6901	True	0.5	2	0	0.309899	+
P	SDYFQAPSDYR	0	True	0.25	2	-	-	0
P	AVATGDALLEK	0	True	0.125	2	+	+	+
P	VSWSLVYLPTIQ	0	True	0.5	2	0	+	0
P	SSDELPVLGLTK	0	True	0.5	2	0	0	0
P	SSDYFQAPSDYR	-0.6065	True	0.25	2	0.656781	-	0
P	ASHEEVEGLVEK	0.6881	True	0.5	3	0	1.61118	0
P	ASHEEVEGLVEK	0	True	0.5	2	0	0	0
P	SDLAVPSELALLK	0.0049	True	0.5	2	0.662785	1.51901	0
P	QTPQHPSFLFQDK	0	True	0.5	3	0	+	0
P	YSSDYFQAPSDYR	0	True	0.5	2	0	-	+
P	ELSEALGQIFDSQR	-0.1274	True	0.5	3	0.50593	1.65663	0
P	ELSEALGQIFDSQR	0.663	True	0.5	2	0	1.5834	0
P	PSVPTDLLQLLLPR	0	True	0.5	3	-	0	+
P	PSVPTDLLQLLLPR	-1.1684	True	0.125	2	0.412702	0.480739	0.44392
P	STSSFPCPAGHFNGFR	0	True	0.5	2	0	0	+
P	VSWSLVYLPTIQSCWN	0	True	0.25	2	0	+	+
P	STSSFPCPAGHFNGFR	0	True	0.5	3	8.39762	0.170243	+
P	IYTSPTWSAFVTDSSWS	1.8719	True	0.5	2	0	3.66003	0
P	TLQALEFHTVPFQLLAR	0	True	0.5	2	0	0	0
P	TLQALEFHTVPFQLLAR	-0.7109	True	0.5	3	0.610955	0	0
P	LCEGLFVADVTDFEGWK	0	True	0.5	2	+	0	0
P	YGFSCSSDELPVLGLTK	0.8099	True	0.5	2	0.626691	1.70978	8.00635
P	PLDLYAYAVATGDALLEK	-0.8327	True	0.5	3	0.56148	+	+
P	NYGFSCSSDELPVLGLTK	-0.5888	True	0.5	2	0.664882	0	+
P	KTLQALEFHTVPFQLLAR	0	True	0.5	4	+	0	0
P	KTLQALEFHTVPFQLLAR	0	True	0.5	3	-	0	+
P	IYTSPTWSAFVTDSSWSA	0	True	0.5	3	0	+	0
P	IYTSPTWSAFVTDSSWSA	0	True	0.5	2	0	-	0
P	GTVCDNLWDLTDASVVCR	0	True	0.5	3	0	-	+
P	GTVCDNLWDLTDASVVCR	-1.1512	True	0.5	2	0.450248	0	+
P	PLDLYAYAVATGDALLEK	0	True	0.5	2	0	0	0
P	WNYGFSCSSDELPVLGLTK	0.7537	True	0.25	2	0	1.68606	+
P	IYTSPTWSAFVTDSSWSAR	-1.2598	True	0.25	2	0.56037	0.311216	0
P	YPYQSFQTPQHPSFLFQDK	0	True	0.5	3	0	0	+
P	IYTSPTWSAFVTDSSWSAR	0	True	0.5	3	+	0	0
P	ALMLCEGLFVADVTDFEGWK	0	True	0.25	3	+	+	0
P	ALMLCEGLFVADVTDFEGWK	0	True	0.25	2	0	+	+
P	YYPYQSFQTPQHPSFLFQDK	0	True	0.5	2	0	0	0
P	YYPYQSFQTPQHPSFLFQDK	-2.33	True	0.5	3	0	0.0673704	0
P	YYPYQSFQTPQHPSFLFQDKR	0	True	0.5	4	0	-	0
P	YYPYQSFQTPQHPSFLFQDKR	0	True	0.5	3	0	0	+
P	GQWGTVCDNLWDLTDASVVCR	1.5845	True	0.25	3	0	2.99912	+
P	GQWGTVCDNLWDLTDASVVCR	1.6389	True	0.25	2	0	3.11427	+
P	RYYPYQSFQTPQHPSFLFQDK	0	True	0.5	3	0	+	0
P	IQSCWNYGFSCSSDELPVLGLTK	0	True	0.5	2	+	0	0
P	AAFGQGSGPIMLDEVQCTGTEASLADCK	0	True	0.25	3	0	+	+
P	AILLPQDPSFQMPLDLYAYAVATGDALLEK	-1.3371	True	0.5	3	0.395823	0	0
P	VSWSLVYLPTIQSCWNYGFSCSSDELPVLGLTK	1.2911	True	0.25	3	0	2.44708	+
P	VSWSLVYLPTIQSCWNYGFSCSSDELPVLGLTK	1.2	True	0.125	4	2.25509	2.34047	+
P	AILLPQDPSFQM(+15.994900)PLDLYAYAVATGDALLEK	0.3248	True	0.5	3	0	2.78734	0.562829
S	O95969	0.840367	0.273186	8	0.6	Secretoglobin family 1D member 2 OS=Homo sapiens OX=9606 GN=SCGB1D2 PE=2 SV=1
P	SLIAEVLVK	-0.0085	True	0.5	2	1.70053	0.581196	0
P	RCTDQMSLQK	0	True	0.5	2	0	0	+
P	RSLIAEVLVK	0	True	0.5	2	0	0	+
P	FDAPPEAVAAK	0.9191	True	0.25	2	1.87375	0	1.90816
P	KFDAPPEAVAAK	0	True	0.5	2	0	0	+
P	LVSELLDFFFISEPLFK	0	True	0.5	2	0	0	0
P	EFCPALVSELLDFFFISEPLFK	0	True	0.5	2	+	0	0
P	EFCPALVSELLDFFFISEPLFK	1.6105	True	0.25	3	3.05364	0	+
S	O43278	-0.054	0.273211	9	0.173913	Kunitz-type protease inhibitor 1 OS=Homo sapiens OX=9606 GN=SPINT1 PE=1 SV=2
P	RGWDCVR	0	True	0.5	2	0	+	0
P	AWAGIDLK	0	True	0.25	2	+	+	0
P	EEECILACR	0	True	0.5	2	0	0	0
P	EGFINYLTR	-0.8427	True	0.5	2	0	0.557593	+
P	QTEDYCLASNK	0	True	0.25	2	0	+	+
P	SFVYGGCLGNK	0	True	0.5	2	0	0	0
P	TQGFGGSGIPK	0	True	0.5	2	0	0	+
P	WYYDPTEQICK	0	True	0.5	2	0	0	+
P	RHPVCSGTCQPTQFR	0.7347	True	0.5	3	1.66401	0	0
S	O75882	-0.032675	0.275379	20	0.156053	Attractin OS=Homo sapiens OX=9606 GN=ATRN PE=1 SV=2
P	LADDLYR	0	True	0.5	2	0	0	+
P	KVEFVLK	0	True	0.25	2	+	0	+
P	SAHIVTLK	0	True	0.25	2	+	+	0
P	HLVGNSCLK	0	True	0.5	2	0	-	0
P	ALYVHGGYK	0	True	0.5	2	0	0	+
P	ALYVHGGYK	0	True	0.5	3	0	+	0
P	LTLTPWVGLR	0	True	0.5	2	0	0	+
P	CTWLIEGQPNR	0	True	0.5	2	0	0	+
P	GDECQLCEVENR	0	True	0.5	2	0	0	+
P	SEAACLAAGPGIR	0	True	0.5	2	0	0	+
P	SCALDQNCQWEPR	0	True	0.5	2	0	0	+
P	AAAAAVSGSAAAEAK	-1.109	True	0.5	2	0	0.463629	0
P	GVKGDECQLCEVENR	0.7554	True	0.5	3	-	1.68811	+
P	GVKGDECQLCEVENR	0	True	0.5	2	0	+	0
P	WSVLPRPDLHHDVNR	-0.6096	True	0.5	3	0.655363	0	0
P	LTGSSGFVTDGPGNYK	0	True	0.5	2	0	0	0
P	GEACDIPHCTDNCGFPHR	0	True	0.5	4	0	0	0
P	YDVDTQM(+15.994900)WTILK	0	True	0.5	2	0	+	0
P	NQECIALPENICGIGWHLVGNSCLK	0	True	0.5	3	0	0	+
P	FNHFATECSWDHLYVYDGDSIYAPLVAAF	0.8325	True	0.25	3	+	1.78075	0
S	P01591	0.358247	0.27564	30	0.72327	Immunoglobulin J chain OS=Homo sapiens OX=9606 GN=JCHAIN PE=1 SV=4
P	HLSDLCK	0.8181	True	0.5	2	0	0	1.7631
P	IVLVDNK	2.33	True	0.5	2	0	106.56	0
P	PNEDIVER	0	True	0.5	2	0	0	0
P	IIVPLNNR	0	True	0.5	2	0	+	0
P	PLVYGGETK	0	True	0.5	2	-	0	0
P	ATETCYTYDR	0	True	0.5	2	0	0	+
P	FVYHLSDLCK	1.5776	True	0.5	2	0	0	2.9847
P	FVYHLSDLCK	2.067	True	0.25	3	0	63.68	3.4919
P	SEDPNEDIVER	0	True	0.5	2	0	0	+
P	SATETCYTYDR	1.6556	True	0.25	2	0	1.97417	6.58145
P	ENISDPTSPLR	0.6333	True	0.5	2	0	1.55111	0
P	FVYHLSDLCKK	0.9953	True	0.25	3	0	1.99348	+
P	FVYHLSDLCKK	0	True	0.5	4	0	-	0
P	SSEDPNEDIVER	-2.33	True	0.5	2	0.00426181	0	0
P	VETALTPDACYPD	0	True	0.5	2	0	-	0
P	TAVVPLVYGGETK	0	True	0.5	2	0	0	0
P	CYTAVVPLVYGGETK	0.719	True	0.5	3	0	0	1.64602
P	CYTAVVPLVYGGETK	1.0708	True	0.5	2	0	0	2.10064
P	ICDEDSATETCYTYDR	-0.6604	True	0.5	2	0	0.632694	+
P	KCDPTEVELDNQIVTATQSN	0	True	0.5	3	0	0	+
P	KCDPTEVELDNQIVTATQSN	-0.5982	True	0.5	2	-	0.660572	+
P	M(+15.994900)VETALTPDACYPD	0	True	0.5	2	0	+	0
P	PTEVELDNQIVTATQSNICDEDSATETCYTYDR	-1.1752	True	0.5	3	0.44283	+	+
P	PTEVELDNQIVTATQSNICDEDSATETCYTYDR	1.2373	True	0.25	4	0	2.35757	+
P	CDPTEVELDNQIVTATQSNICDEDSATETCYTYDR	-1.538	True	0.5	4	0	0.344357	+
P	CDPTEVELDNQIVTATQSNICDEDSATETCYTYDR	-1.7431	True	0.5	3	0.120109	0.448685	+
P	KCDPTEVELDNQIVTATQSNICDEDSATETCYTYDR	0.1645	True	0.5	3	0.249823	0	19.2008
P	KCDPTEVELDNQIVTATQSNICDEDSATETCYTYDR	2.33	True	0.5	4	0	0	42.4876
P	KCDPTEVELDNQIVTATQSNICDEDSATETCYTYDR	-0.7469	True	0.5	5	0	0.595894	0
P	KCDPTEVELDNQIVTATQSNICDEDSATETCYTYDRNK	0	True	0.5	4	0	-	0
S	Q92876	0	0.282664	12	0.561475	Kallikrein-6 OS=Homo sapiens OX=9606 GN=KLK6 PE=1 SV=1
P	YTNWIQK	0	True	0.5	2	-	0	0
P	KPNLQVFLGK	0	True	0.5	2	0	0	0
P	KPNLQVFLGK	0	True	0.5	3	0	0	0
P	EKPGVYTNVCR	0	True	0.5	2	0	-	+
P	EKPGVYTNVCR	0	True	0.5	3	0	-	0
P	LSELIQPLPLER	0	True	0.25	2	+	0	+
P	GLVSWGNIPCGSK	0	True	0.5	2	0	0	0
P	EECEHAYPGQITQN	0	True	0.5	2	+	0	0
P	DSCQGDSGGPLVCGDHLR	0	True	0.5	3	+	0	0
P	TADGDFPDTIQCAYIHLVSR	0	True	0.5	2	+	0	0
P	TADGDFPDTIQCAYIHLVSR	0	True	0.25	3	0	+	+
P	TSHPYQAALYTSGHLLCGGVLIHPLWVLTAAH	0	True	0.5	4	0	0	0
S	A0A0C4DH34	0.9799	0.290913	2	0.136752	Immunoglobulin heavy variable 4-28 OS=Homo sapiens OX=9606 GN=IGHV4-28 PE=3 SV=1
P	LSSVTAVDTAVYYCAR	0.9799	True	0.5	2	0	0	1.97239
P	LSSVTAVDTAVYYCAR	0	True	0.25	3	0	+	+
S	Q8NCL4	0	0.290913	2	0.0723473	Polypeptide N-acetylgalactosaminyltransferase 6 OS=Homo sapiens OX=9606 GN=GALNT6 PE=2 SV=2
P	SPTFAGGLFSISK	0	True	0.25	2	+	0	+
P	LLGASVAQAEVLTFLDAHCECFHGWLEPLLAR	0	True	0.5	4	+	0	0
S	A0A0B4J1Y8	0	0.290913	2	0.162602	Immunoglobulin lambda variable 9-49 OS=Homo sapiens OX=9606 GN=IGLV9-49 PE=1 SV=1
P	FSVLGSGLNR	0	True	0.25	2	0	+	+
P	VDWYQQRPGK	0	True	0.5	2	0	+	0
S	Q9UBX7	0	0.290913	2	0.0815603	Kallikrein-11 OS=Homo sapiens OX=9606 GN=KLK11 PE=1 SV=2
P	LLCGATLIAPR	0	True	0.25	2	+	0	+
P	YIVHLGQHNLQK	0	True	0.5	3	0	0	+
S	O00560	0.13256	0.290913	10	0.426174	Syntenin-1 OS=Homo sapiens OX=9606 GN=SDCBP PE=1 SV=1
P	DSTGHVGFIFK	0	True	0.25	2	0	+	+
P	ANVAVVSGAPLQGQLVAR	-0.6928	True	0.5	2	0	0	0.618654
P	ANVAVVSGAPLQGQLVAR	0	True	0.5	3	0	-	0
P	FGDQVLQINGENCAGWSSDK	-0.7102	True	0.5	2	0.611238	0	0
P	NGLLTEHNICEINGQNVIGLK	1.2261	True	0.25	3	2.33942	+	0
P	SIDNGIFVQLVQANSPASLVGLR	1.7253	True	0.5	3	0	0	3.30651
P	SIDNGIFVQLVQANSPASLVGLR	-0.8856	True	0.5	2	0	0	0.541251
P	SANPANPAILSEASAPIPHDGNLYPR	0	True	0.5	3	0	0	+
P	VIQAQTAFSANPANPAILSEASAPIPHDGNLYPR	0	True	0.5	3	0	-	0
P	VIQAQTAFSANPANPAILSEASAPIPHDGNLYPR	0	True	0.5	4	0	-	0
S	P04433	0	0.290992	3	0.26087	Immunoglobulin kappa variable 3-11 OS=Homo sapiens OX=9606 GN=IGKV3-11 PE=1 SV=1
P	GSGSGTDFTLTISSLEPEDFAVYYCQQR	0	True	0.5	3	0	0	0
P	FSGSGSGTDFTLTISSLEPEDFAVYYCQQR	0	True	0.5	3	0	0	+
P	FSGSGSGTDFTLTISSLEPEDFAVYYCQQR	0	True	0.25	4	+	0	+
S	Q92896	0	0.290992	3	0.0212044	Golgi apparatus protein 1 OS=Homo sapiens OX=9606 GN=GLG1 PE=1 SV=2
P	GEIEHHCSGLHR	0	True	0.5	2	0	+	0
P	GEIEHHCSGLHR	0	True	0.5	3	0	0	0
P	LAEEESCREDVTR	0	True	0.25	3	0	+	+
S	Q9BQR3	-1.9147	0.316704	2	0.0344828	Serine protease 27 OS=Homo sapiens OX=9606 GN=PRSS27 PE=1 SV=1
P	VTAHHNWIHR	0	True	0.25	2	+	+	0
P	VTAHHNWIHR	-1.9147	True	0.5	3	0	+	0.265227
S	Q13228	0	0.316704	3	0.0508475	Methanethiol oxidase OS=Homo sapiens OX=9606 GN=SELENBP1 PE=1 SV=2
P	SPQYCQVIHR	0	True	0.5	2	0	+	0
P	SPQYCQVIHR	0	True	0.25	3	+	0	+
P	GGFVLLDGETFEVK	0	True	0.5	2	0	-	0
S	A0A0A0MS15	-0.0912	0.316704	2	0.184874	Immunoglobulin heavy variable 3-49 OS=Homo sapiens OX=9606 GN=IGHV3-49 PE=3 SV=1
P	GLEWVGFIR	-0.0912	True	0.5	2	0.587224	1.50059	0
P	AYGGTTEYAASVK	0	True	0.25	2	0	+	+
S	P20827	0	0.316863	6	0.17561	Ephrin-A1 OS=Homo sapiens OX=9606 GN=EFNA1 PE=1 SV=2
P	EGHSYYYISK	0	True	0.25	2	0	+	+
P	YISKPIHQHEDR	0	True	0.5	3	0	0	0
P	YISKPIHQHEDR	0	True	0.5	2	0	0	0
P	LVEHEEYQLCQPQSK	0	True	0.5	3	0	0	+
P	EGHSYYYISKPIHQHEDR	0	True	0.5	4	+	0	0
P	ILYLVEHEEYQLCQPQSK	0	True	0.5	3	0	0	0
S	P20061	-0.151733	0.325473	28	0.406467	Transcobalamin-1 OS=Homo sapiens OX=9606 GN=TCN1 PE=1 SV=2
P	TFLDINK	0.6796	True	0.5	2	0	0	1.60167
P	AVLALTCVK	-0.6835	True	0.5	2	0.622657	0	+
P	IQGLCANNNDR	0	True	0.25	2	0	+	+
P	LVGIQIQTLMQK	0	True	0.5	2	0	0	+
P	GTSAVNVVLSLK	0	True	0.5	2	0	0	0
P	SWGPYITCIQGL	0	True	0.5	2	-	+	+
P	EICEVSEENYIR	1.3682	True	0.5	2	0	0	2.58144
P	ITCIQGLCANNNDR	-0.9037	True	0.5	2	0.534499	0	+
P	ITCIQGLCANNNDR	-0.8207	True	0.5	3	0.566162	0	+
P	LKPLLNTMIQSNYNR	0	True	0.5	3	-	0	0
P	NAEENLIYDYHLIDK	0	True	0.5	2	0	0	+
P	NAEENLIYDYHLIDK	-2.33	True	0.5	3	0	0.176503	0
P	GPYITCIQGLCANNNDR	-0.9749	True	0.5	2	0.508763	0	+
P	GPYITCIQGLCANNNDR	0	True	0.5	3	-	0	0
P	SWGPYITCIQGLCANNNDR	1.0575	True	0.25	2	0	2.08133	+
P	ELLSGGEPLSQGAGSYVVR	-1.6037	True	0.5	2	0	0.329029	0
P	SWGPYITCIQGLCANNNDR	0	True	0.5	3	-	0	+
P	NAEENLIYDYHLIDKLENK	0	True	0.5	2	-	0	0
P	NAEENLIYDYHLIDKLENK	-2.33	True	0.5	3	0.177572	+	+
P	NAEENLIYDYHLIDKLENK	0.7868	True	0.25	4	0	+	1.7253
P	LSDVSSGELALIILALGVCR	0.6934	True	0.5	2	0	0	1.61705
P	LSDVSSGELALIILALGVCR	0.6295	True	0.5	3	0	0	1.54703
P	TYWELLSGGEPLSQGAGSYVVR	1.0497	True	0.5	2	0	2.07015	0
P	TYWELLSGGEPLSQGAGSYVVR	1.1058	True	0.5	3	0	2.15216	0
P	SRLSDVSSGELALIILALGVCR	0	True	0.5	3	0	0	+
P	LVGIQIQTLM(+15.994900)QK	0	True	0.5	2	+	0	0
P	TVLTEISQGAFSNPNAAAQVLPALMGK	0	True	0.5	3	-	0	0
P	LSDVSSGELALIILALGVCRNAEENLIYDYHLIDK	0	True	0.5	4	+	0	-
S	P0DOY3	0.9539	0.334841	4	0.169811	Immunoglobulin lambda constant 3 OS=Homo sapiens OX=9606 GN=IGLC3 PE=1 SV=1
P	KSYSCQVTHEGSTVEK	0	True	0.5	3	-	0	0
P	SHKSYSCQVTHEGSTVEK	0	True	0.5	3	0	+	0
P	SHKSYSCQVTHEGSTVEK	0	True	0.5	2	-	0	0
P	SHKSYSCQVTHEGSTVEK	0.9539	True	0.25	4	0	1.93714	+
S	P01701	-0.6092	0.334841	4	0.452991	Immunoglobulin lambda variable 1-51 OS=Homo sapiens OX=9606 GN=IGLV1-51 PE=1 SV=2
P	LLIYDNNK	0	True	0.5	2	0	+	0
P	NYVSWYQQLPGTAPK	0	True	0.5	2	0	+	0
P	SVLTQPPSVSAAPGQK	-0.6092	True	0.5	2	0.655583	0	0
P	VTISCSGSSSNIGNNYVSWYQQLPGTAPK	0	True	0.25	3	0	+	+
S	Q13740	0	0.33488	5	0.133791	CD166 antigen OS=Homo sapiens OX=9606 GN=ALCAM PE=1 SV=2
P	ALFLETEQLK	0	True	0.5	2	0	-	0
P	SSNTYTLTDVR	0	True	0.5	2	0	-	0
P	VLHPLEGAVVIIFK	0	True	0.5	3	0	-	0
P	YEKPDGSPVFIAFR	0	True	0.25	3	+	+	0
P	SSPSFSSLHYQDAGNYVCETALQEVEGLK	0	True	0.5	3	0	0	0
S	P07858	-1.1666	0.33488	5	0.218289	Cathepsin B OS=Homo sapiens OX=9606 GN=CTSB PE=1 SV=3
P	LPASFDAR	0	True	0.5	2	0	0	0
P	ICEPGYSPTYK	-1.1666	True	0.5	2	0	0.445467	0
P	GQDHCGIESEVVAGIPR	0	True	0.5	2	0	-	0
P	NGPVEGAFSVYSDFLLYK	0	True	0.25	2	+	+	0
P	DQGSCGSCWAFGAVEAISDR	0	True	0.5	2	+	0	0
S	P25311	0.210278	0.344574	95	0.83557	Zinc-alpha-2-glycoprotein OS=Homo sapiens OX=9606 GN=AZGP1 PE=1 SV=2
P	IDVHWT	0	True	0.5	2	0	0	-
P	IDVHWTR	-0.8432	True	0.5	3	0	0.00692654	1.56233
P	SSGAFWK	1.7213	True	0.25	2	0	2.19571	4.95198
P	DYIEFNK	2.33	True	0.125	2	+	96.6639	+
P	IDVHWTR	0	True	0.5	2	0	0	0
P	VVPWEAS	0	True	0.5	2	+	0	0
P	YSKNILDR	0	True	0.5	3	+	-	0
P	YSKNILDR	0	True	0.5	2	0	+	0
P	AYDFYPGK	0	True	0.25	2	+	0	+
P	LAYDFYPGK	0	True	0.5	2	0	0	+
P	EDIFMETLK	0	True	0.5	2	+	0	0
P	QVEGMEDWK	0	True	0.5	2	+	0	0
P	GKDYIEFNK	0	True	0.5	2	0	+	0
P	FGCEIENNR	0	True	0.5	2	0	+	-
P	EIPAWVPFD	0	True	0.5	2	-	+	0
P	SLNDLQFFR	0	True	0.5	2	0	0	0
P	EAEPVYVQR	-0.8162	True	0.5	2	0	0.56794	0
P	LEEECPATLR	0	True	0.5	2	0	+	0
P	PFDPAAQITK	0.8914	True	0.25	2	1.85494	0	+
P	WEAEPVYVQR	0	True	0.5	2	0	0	0
P	GSLNDLQFFR	1.3374	True	0.5	2	2.52687	0	0
P	AGEVQEPELR	0	True	0.5	2	0	0	0
P	AGEVQEPELR	0	True	0.25	3	0	-	-
P	AYLEEECPAT	0	True	0.5	2	0	+	0
P	CLAYDFYPGK	0.7357	True	0.5	2	0	0	1.66526
P	YYYDGKDYIEF	0	True	0.5	2	0	0	0
P	SLTYIYTGLSK	0	True	0.5	2	0	+	0
P	QDPPSVVVTSH	0	True	0.5	2	0	0	+
P	VPFDPAAQITK	-2.0808	True	0.5	2	0	0.236391	0
P	AREDIFMETLK	0.6415	True	0.5	3	0	0	1.55995
P	VVTSHQAPGEK	0	True	0.5	2	0	0	0
P	AREDIFMETLK	0	True	0.5	2	0	0	0
P	EDWKQDSQLQK	0	True	0.5	2	0	0	0
P	HVEDVPAFQAL	1.5421	True	0.5	2	2.9121	0	0
P	YSLTYIYTGLSK	0	True	0.5	2	0	0	0
P	QKWEAEPVYVQR	0.8185	True	0.5	3	0	1.76358	0
P	ALGSLNDLQFFR	0	True	0.5	2	0	0	0
P	YSLTYIYTGLSK	1.213	True	0.5	3	0	0	2.31812
P	LKCLAYDFYPGK	0	True	0.25	3	+	+	0
P	AYLEEECPATLR	0	True	0.5	2	0	0	0
P	QKWEAEPVYVQR	0	True	0.5	2	0	0	0
P	AYLEEECPATLR	0.8376	True	0.5	3	6.11548	0.635145	+
P	KAYLEEECPATLR	0	True	0.5	2	0	0	0
P	YYYDGKDYIEFNK	0	True	0.5	3	0	0	0
P	AYLEEECPATLRK	0.8833	True	0.5	3	0	0	1.84462
P	SLAQPLVVPWEAS	0	True	0.5	2	0	0	0
P	YYYDGKDYIEFNK	-0.6134	True	0.5	2	0	0	0.653641
P	QALGSLNDLQFFR	0	True	0.5	2	0	0	0
P	AYLEEECPATLRK	0.9419	True	0.5	2	0	0	1.92108
P	KAYLEEECPATLR	0.8024	True	0.5	3	0	0	1.74394
P	PAWVPFDPAAQITK	2.0334	True	0.25	2	11.248	0	3.33303
P	SSLAQPLVVPWEAS	0	True	0.5	2	0	0	0
P	HSSLAQPLVVPWEAS	0	True	0.5	2	-	+	0
P	PPSVVVTSHQAPGEK	2.33	True	0.5	3	0	0	11.0504
P	PPSVVVTSHQAPGEK	-0.169	True	0.5	2	0	1.51116	0.52356
P	QDPPSVVVTSHQAPG	0	True	0.5	2	0	0	0
P	EIPAWVPFDPAAQITK	0.869	True	0.5	2	0	483.404	0.663395
P	EIPAWVPFDPAAQITK	0	True	0.5	3	0	0	0
P	DPPSVVVTSHQAPGEK	0	True	0.5	2	0	0	0
P	QDPPSVVVTSHQAPGEK	0	True	0.5	3	0	0	0
P	VPAFQALGSLNDLQFFR	-1.1416	True	0.5	3	0	0	0.453259
P	VPAFQALGSLNDLQFFR	-1.0114	True	0.5	2	0	0	0.49605
P	VQHSSLAQPLVVPWEAS	-0.6809	True	0.5	2	0	0	0.623793
P	QDPPSVVVTSHQAPGEK	0	True	0.5	2	-	0	0
P	DIVEYYNDSNGSHVLQGR	0	True	0.5	3	0	0	0
P	DIVEYYNDSNGSHVLQGR	0	True	0.5	2	0	0	0
P	HVQHSSLAQPLVVPWEAS	0	True	0.5	2	0	0	0
P	HVQHSSLAQPLVVPWEAS	0	True	0.5	3	-	0	0
P	DVPAFQALGSLNDLQFFR	0	True	0.5	2	0	0	0
P	HVEDVPAFQALGSLNDLQF	0	True	0.5	3	+	0	0
P	HVEDVPAFQALGSLNDLQF	0	True	0.5	2	0	0	0
P	SCHVQHSSLAQPLVVPWEAS	0	True	0.5	2	0	-	0
P	SCHVQHSSLAQPLVVPWEAS	0	True	0.5	3	0	0	+
P	VEDVPAFQALGSLNDLQFFR	0	True	0.5	2	0	+	0
P	HVEDVPAFQALGSLNDLQFF	0	True	0.5	3	0	0	-
P	SQPM(+15.994900)GLWR	0	True	0.5	2	0	-	0
P	HVEDVPAFQALGSLNDLQFF	-0.6963	True	0.5	2	1.91495	0	0.18349
P	VEDVPAFQALGSLNDLQFFR	0	True	0.5	3	0	+	0
P	KSQPM(+15.994900)GLWR	0.9411	True	0.5	3	1.92001	0	0
P	KSQPM(+15.994900)GLWR	0	True	0.5	2	-	0	0
P	HVEDVPAFQALGSLNDLQFFR	-1.2681	True	0.5	4	0	0	0.415214
P	HVEDVPAFQALGSLNDLQFFR	-1.5216	True	0.25	3	0.00243219	0	0.609975
P	HVEDVPAFQALGSLNDLQFFR	0.7157	True	0.5	2	0	32.4051	0.536385
P	EDIFM(+15.994900)ETLK	0	True	0.25	2	+	+	0
P	NILDRQDPPSVVVTSHQAPGEK	-0.9563	True	0.25	3	0.515387	0	-
P	NILDRQDPPSVVVTSHQAPGEK	0	True	0.5	4	0	-	0
P	DYIEFNKEIPAWVPFDPAAQITK	0	True	0.5	2	0	+	0
P	AREDIFM(+15.994900)ETLK	-1.1154	True	0.5	2	0	0	0.461574
P	AREDIFM(+15.994900)ETLK	0	True	0.5	3	5.34813	0.144859	+
P	HVEDVPAFQALGSLNDLQFFRYNSK	0	True	0.5	4	0	-	0
P	QVEGM(+15.994900)EDWKQDSQLQK	0	True	0.5	3	0	-	0
P	YYYDGKDYIEFNKEIPAWVPFDPAAQITK	0	True	0.5	3	0	0	0
P	YYYDGKDYIEFNKEIPAWVPFDPAAQITK	-1.9422	True	0.5	4	+	0.260222	-
P	VVVAVPPQDTAPYSCHVQHSSLAQPLVVPWEAS	0	True	0.25	3	-	-	0
P	YSLTYIYTGLSKHVEDVPAFQALGSLNDLQFFR	0	True	0.5	4	0	-	0
S	Q2I0M4	1.297	0.348484	4	0.11976	Leucine-rich repeat-containing protein 26 OS=Homo sapiens OX=9606 GN=LRRC26 PE=1 SV=2
P	ALLLDHNR	0	True	0.5	3	+	0	0
P	AFWGLGALQLLD	1.297	True	0.25	2	+	2.45722	0
P	ALPPGAFAGAGALQR	0	True	0.5	2	+	-	0
P	AFWGLGALQLLDLSANQ	0	True	0.5	2	+	0	0
S	O60888	-0.240633	0.348484	5	0.329609	Protein CutA OS=Homo sapiens OX=9606 GN=CUTA PE=1 SV=2
P	TQSSLVPALTDFVR	-0.7826	True	0.5	2	0	0	0.581324
P	LAACVNLIPQITSIYEWK	0.7389	True	0.25	2	0	1.66887	+
P	LAACVNLIPQITSIYEWK	0	True	0.5	3	0	+	0
P	SVHPYEVAEVIALPVEQGNFPYLQWVR	0	True	0.5	4	0	+	0
P	SVHPYEVAEVIALPVEQGNFPYLQWVR	-0.6782	True	0.5	3	0.624943	0	0
S	P12821	0.472625	0.348499	20	0.182236	Angiotensin-converting enzyme OS=Homo sapiens OX=9606 GN=ACE PE=1 SV=1
P	WGVFSGR	0	True	0.5	2	0	+	0
P	AILQFYPK	0	True	0.5	2	0	+	0
P	VFDGSITK	0	True	0.5	2	-	-	+
P	YQGLCPPVPR	0	True	0.5	2	0	0	0
P	YQGICPPVTR	0	True	0.5	2	+	-	+
P	TLGSANLPLAK	0	True	0.5	2	0	0	+
P	QDGFTDTGAYWR	0	True	0.5	2	0	0	0
P	KYEDLLWAWEGWR	0	True	0.5	3	+	0	0
P	AALPAQELEEYNK	0	True	0.25	2	+	0	+
P	IAFLPFGYLVDQWR	1.1507	True	0.5	2	0	2.22019	0
P	IAFIPFSYLVDQWR	0.679	True	0.25	2	0	1.60106	+
P	EVVCHASAWDFYNR	0	True	0.5	3	0	-	0
P	IAFLPFGYLVDQWR	0	True	0.5	3	0	+	0
P	LFQELQPLYLNLHAYVR	0	True	0.5	3	+	0	0
P	RQEEAALLSQEFAEAWGQK	-0.8385	True	0.5	3	0.559237	0	0
P	TATCWSLDPDLTNILASSR	0	True	0.5	2	0	+	0
P	TATCWSLDPDLTNILASSR	0	True	0.5	3	-	0	0
P	EGANPGFHEAIGDVLALSVSTPK	0	True	0.5	3	+	0	0
P	GANPGFHEAIGDVLALSVSTPEHLHK	0.8993	True	0.5	5	1.8652	0	0
P	GANPGFHEAIGDVLALSVSTPEHLHK	0	True	0.5	4	0	0	-
S	P80748	0.6207	0.348544	7	0.418803	Immunoglobulin lambda variable 3-21 OS=Homo sapiens OX=9606 GN=IGLV3-21 PE=1 SV=2; Additional IDs concatenated into MaxParsimony group: A0A075B6K5
P	SVHWYQQK	0	True	0.5	2	0	0	0
P	SVHWYQQK	0.6207	True	0.25	3	0	1.5376	+
P	DSDRPSGIPER	0	True	0.5	3	0	0	+
P	YVLTQPPSVSVAPGQTAR	0	True	0.5	2	-	0	0
P	SYVLTQPPSVSVAPGQTAR	0	True	0.5	2	0	0	+
P	PGQAPVLVVYDDSDRPSGIPER	0	True	0.5	3	0	0	+
P	SVHWYQQKPGQAPVLVVYDDSDRPSGIPER	0	True	0.5	5	0	0	0
S	P21926	0	0.348544	7	0.184211	CD9 antigen OS=Homo sapiens OX=9606 GN=CD9 PE=1 SV=4
P	EVQEFYK	0	True	0.5	2	+	0	0
P	KDVLETF	0	True	0.5	2	+	0	0
P	KDVLETFTVK	0	True	0.25	2	0	+	+
P	KDVLETFTVK	0	True	0.5	3	0	+	0
P	GLAGGVEQFISDICPK	0	True	0.5	2	0	0	0
P	AIHYALNCCGLAGGVEQFISDICPK	0	True	0.5	2	0	0	0
P	AIHYALNCCGLAGGVEQFISDICPK	0	True	0.5	3	0	0	+
S	P04003	0.855609	0.356774	23	0.420436	C4b-binding protein alpha chain OS=Homo sapiens OX=9606 GN=C4BPA PE=1 SV=2
P	DTIVFK	0	True	0.5	2	-	0	+
P	TWYPEVPK	0.9675	True	0.5	2	0	1.95548	0
P	YTCLPGYVR	-0.9273	True	0.25	2	0.525852	-	0
P	EEIIYECDK	0.8557	True	0.5	2	0	1.80958	0
P	GYILVGQAK	1.6202	True	0.25	2	0	2.04021	4.63188
P	EDVYVVGTVLR	0	True	0.5	2	0	+	0
P	LSLEIEQLELQR	-0.1542	True	0.5	2	0	1.83766	0.439417
P	TPSCGDICNFPPK	2.33	True	0.25	2	6.38175	+	0
P	FSAICQGDGTWSPR	0.9103	True	0.5	2	0	1.87947	0
P	GVGWSHPLPQCEIVK	0	True	0.5	2	-	0	0
P	GVGWSHPLPQCEIVK	0.756	True	0.5	3	0	1.6888	0
P	WTPYQGCEALCCPEPK	0.8618	True	0.25	2	0	1.81725	+
P	LSCSYSHWSAPAPQCK	0	True	0.5	2	0	+	0
P	WTPYQGCEALCCPEPK	0	True	0.5	3	0	0	0
P	LSCSYSHWSAPAPQCK	0	True	0.5	3	0	+	0
P	CEWETPEGCEQVLTGK	1.4142	True	0.5	2	0	2.66505	0
P	QSSSYSFFKEEIIYECDK	0	True	0.5	3	0	0	0
P	CHPGYKPTTDEPTTVICQK	0	True	0.5	4	-	+	0
P	CHPGYKPTTDEPTTVICQK	0.7775	True	0.5	3	0	1.7141	0
P	HSGEENFYAYGFSVTYSCDPR	0	True	0.5	3	0	+	0
P	SHSTQTLTCNSDGEWVYNTFCIYK	0	True	0.5	3	0	0	0
P	SRPANHCVYFYGDEISFSCHETSR	0	True	0.5	3	-	0	0
P	SRPANHCVYFYGDEISFSCHETSR	0	True	0.5	4	0	+	0
S	P12814	1.2815	0.359225	3	0.0493274	Alpha-actinin-1 OS=Homo sapiens OX=9606 GN=ACTN1 PE=1 SV=2
P	HRPELIDYGK	0	True	0.5	3	0	+	-
P	LLETIDQLYLEYAK	0	True	0.5	2	+	+	-
P	IDQLEGDHQLIQEALIFDNK	1.2815	True	0.25	3	0	2.43092	+
S	P06312	-0.218275	0.359249	7	0.355372	Immunoglobulin kappa variable 4-1 OS=Homo sapiens OX=9606 GN=IGKV4-1 PE=1 SV=1
P	LLIYWASTR	-1.0454	True	0.5	2	0	0	0.484522
P	TQSPDSLAVSLGER	0	True	0.5	2	0	0	0
P	NYLAWYQQKPGQPPK	0	True	0.5	2	-	0	0
P	DIVMTQSPDSLAVSLGER	0.6483	True	0.25	2	0	1.56736	+
P	DIVMTQSPDSLAVSLGER	0.7045	True	0.5	3	0	1.62962	0
P	GDIVMTQSPDSLAVSLGER	-1.1805	True	0.5	2	0.441202	0	0
P	DIVM(+15.994900)TQSPDSLAVSLGER	0	True	0.5	2	0	0	-
S	P61916	1.10155	0.367966	6	0.443709	NPC intracellular cholesterol transporter 2 OS=Homo sapiens OX=9606 GN=NPC2 PE=1 SV=1
P	DKTYSYLNK	0.8817	True	0.5	3	1.8426	0	0
P	DKTYSYLNK	0	True	0.5	2	-	+	0
P	SGINCPIQK	0	True	0.5	2	0	0	+
P	DCGSVDGVIK	0	True	0.5	2	0	0	+
P	EVNVSPCPTQPCQLSK	0	True	0.5	2	0	0	+
P	AVVHGILM(+15.994900)GVPVPFPIPEPDGCK	1.3214	True	0.25	3	0	2.49908	+
S	P08236	0.746392	0.367991	32	0.445469	Beta-glucuronidase OS=Homo sapiens OX=9606 GN=GUSB PE=1 SV=2
P	WLGANAFR	0	True	0.5	2	0	0	0
P	ELDGLWSFR	1.3383	True	0.5	2	0	2.52857	0
P	GFDWPLLVK	0.2178	True	0.5	2	0	2.40565	0.562202
P	RGFEEQWYR	1.6829	True	0.5	2	0	3.21067	0
P	PFYFHGVNK	1.5001	True	0.5	3	0	2.82865	0
P	SLDPSRPVTF	0	True	0.5	2	0	0	0
P	HFVGWVWYER	0.7346	True	0.5	2	0	1.66397	0
P	HFVGWVWYER	0	True	0.5	3	0	0	0
P	SGLVNYQISVK	0	True	0.5	2	0	+	0
P	SLLEQYHLGLDQK	0	True	0.25	3	+	+	0
P	TYFDFFNYAGLQR	1.759	True	0.5	2	0	3.38452	0
P	SLLEQYHLGLDQK	0	True	0.5	2	0	0	-
P	PVPSSFNDISQDWR	0.7186	True	0.5	2	0	1.64556	0
P	PVTFVSNSNYAADK	0.7354	True	0.5	2	0	1.66485	0
P	SQFLINGKPFYFHGVNK	-0.8814	True	0.5	3	0	0.542837	0
P	SQFLINGKPFYFHGVNK	0	True	0.5	4	0	-	0
P	PSRPVTFVSNSNYAADK	0	True	0.5	3	0	+	0
P	SQFLINGKPFYFHGVNK	0	True	0.5	2	0	+	0
P	GYFVQNTYFDFFNYAGLQR	-0.1531	True	0.5	3	0	1.59089	0.508348
P	GYFVQNTYFDFFNYAGLQR	0.1456	True	0.5	2	0	1.85193	0.660782
P	SLDPSRPVTFVSNSNYAADK	0	True	0.5	2	-	0	0
P	SLDPSRPVTFVSNSNYAADK	0	True	0.5	3	0	0	0
P	YQKPIIQSEYGAETIAGFHQD	0	True	0.5	3	0	+	0
P	YVVGELIWNFADFMTEQSPTR	0	True	0.5	2	0	+	0
P	YVVGELIWNFADFMTEQSPTR	0	True	0.5	3	0	+	0
P	LQGGM(+15.994900)LYPQESPSR	0	True	0.5	2	0	+	0
P	DKNHPAVVMWSVANEPASHLESAGYYLK	0	True	0.5	4	0	+	0
P	IGSAHSYAIVWVNGVDTLEHEGGYLPFEADISNL	1.3119	True	0.25	3	+	2.4826	0
P	IGSAHSYAIVWVNGVDTLEHEGGYLPFEADISNLV	0	True	0.5	3	0	0	0
P	SVLLYTTPTTYIDDITVTTSVEQDSGLVNYQISVK	0.5934	True	0.5	3	0	1.50885	0
P	AIVWVNGVDTLEHEGGYLPFEADISNLVQVGPLPSR	0	True	0.5	4	0	+	0
P	AIVWVNGVDTLEHEGGYLPFEADISNLVQVGPLPSR	0	True	0.5	3	0	+	0
S	Q12841	0.7233	0.368026	10	0.25	Follistatin-related protein 1 OS=Homo sapiens OX=9606 GN=FSTL1 PE=1 SV=1
P	LSFQEFLK	0	True	0.5	2	0	0	0
P	IQVDYDGHCK	0	True	0.5	3	0	0	+
P	IQVDYDGHCK	0	True	0.5	2	0	-	0
P	TYLNHCELHR	0	True	0.5	2	0	0	+
P	TYLNHCELHR	0.7233	True	0.5	3	0	0	1.65091
P	CLNPSFNPPEK	0	True	0.5	2	0	0	0
P	IQVDYDGHCKE	0	True	0.5	2	0	+	0
P	IIQWLEAEIIPDGWFSK	0	True	0.25	2	0	+	+
P	IIQWLEAEIIPDGWFSK	0	True	0.5	3	0	+	0
P	CALEDETYADGAETEVDCNR	0	True	0.5	2	0	0	0
S	P01871	0.2397	0.37453	70	0.666667	Immunoglobulin heavy constant mu OS=Homo sapiens OX=9606 GN=IGHM PE=1 SV=4
P	GFPSVLR	0	True	0.25	2	+	+	0
P	DGFFGNPR	0.7767	True	0.5	2	5.43159	6.16439	0.13228
P	VTSTLTIK	0	True	0.5	2	0	0	0
P	VSVFVPPR	-0.6044	True	0.5	2	0.657743	0	0
P	QIQVSWLR	0	True	0.5	2	0	0	+
P	PDVYLLPPAR	0	True	0.5	2	0	+	0
P	GVALHRPDVY	0	True	0.5	2	0	+	0
P	PLPVIAELPPK	0	True	0.5	2	0	0	0
P	MCVPDQDTAIR	0	True	0.5	2	0	+	0
P	LICQATGFSPR	0	True	0.5	3	-	0	0
P	LICQATGFSPR	-0.0235	True	0.5	2	0.598615	0	1.61687
P	PPSFASIFLTK	0	True	0.5	2	0	-	0
P	TVTHTDLPSPLK	1.2502	True	0.5	2	0	2.37882	0
P	ESATITCLVTGF	-0.2523	True	0.5	2	0.465848	1.51305	0
P	TCVVAHEALPNR	0	True	0.5	2	0	0	0
P	TCVVAHEALPNR	0	True	0.5	3	+	0	0
P	VFAIPPSFASIF	0	True	0.5	2	-	0	0
P	HRPDVYLLPPAR	0	True	0.5	2	0	0	0
P	NVPLPVIAELPP	0	True	0.5	2	0	+	0
P	YAATSQVLLPSK	0	True	0.5	2	0	0	0
P	NVPLPVIAELPPK	-0.8823	True	0.5	2	0.542515	0	0
P	DVMQGTDEHVVCK	-0.9366	True	0.5	3	0.522468	0	0
P	DVMQGTDEHVVCK	0.6968	True	0.5	2	0	1.62087	0
P	NVPLPVIAELPPK	0	True	0.5	3	0	0	0
P	SGVTTDQVQAEAK	0	True	0.5	2	0	0	0
P	VFAIPPSFASIFLTK	0.3653	True	0.5	3	0.555053	2.19212	1.75682
P	VGSGVTTDQVQAEAK	0	True	0.5	2	0	0	0
P	FTCTVTHTDLPSPLK	1.5514	True	0.5	3	0	0	2.93091
P	YFAHSILTVSEEEWN	0	True	0.5	2	0	+	0
P	VFAIPPSFASIFLTK	-0.7216	True	0.5	2	0.606413	0	0
P	FTCTVTHTDLPSPLK	0	True	0.5	2	0	0	+
P	LAQDFLPDSITFSWK	1.0374	True	0.5	2	0	2.05247	0
P	GVALHRPDVYLLPPAR	0	True	0.5	3	0	0	0
P	GVALHRPDVYLLPPAR	-1.4236	True	0.5	2	0.372773	0	0
P	GVALHRPDVYLLPPAR	0	True	0.5	4	0	0	-
P	QVGSGVTTDQVQAEAK	2.33	True	0.5	2	0	25.0005	0
P	QVGSGVTTDQVQAEAK	-1.985	True	0.5	3	0	0.252618	0
P	TGETYTCVVAHEALPNR	0	True	0.5	3	0	0	0
P	QVGSGVTTDQVQAEAKE	0	True	0.5	2	0	+	0
P	TGETYTCVVAHEALPNR	0	True	0.5	2	0	+	0
P	NTGETYTCVVAHEALPNR	-1.3486	True	0.5	3	0	0.392675	+
P	NTGETYTCVVAHEALPNR	-1.339	True	0.5	2	0	0.39529	0
P	ESATITCLVTGFSPADVF	0	True	0.5	2	0	0	0
P	YFAHSILTVSEEEWNTGETY	0	True	0.5	2	0	+	0
P	LTCLVTDLTTYDSVTISWTR	0	True	0.5	2	0	0	+
P	LTCLVTDLTTYDSVTISWTR	-2.33	True	0.5	3	0	0.147109	0
P	STGKPTLYNVSLVMSDTAGTCY	0	True	0.5	3	0	+	0
P	STGKPTLYNVSLVMSDTAGTCY	-0.1207	True	0.5	2	0.455425	1.85736	0
P	M(+15.994900)CVPDQDTAIR	1.9459	True	0.5	2	0	3.85278	0
P	M(+15.994900)QGTDEHVVCK	0	True	0.5	2	0	+	0
P	ESATITCLVTGFSPADVFVQWMQR	0.3835	True	0.5	3	0.496372	3.42816	+
P	ESATITCLVTGFSPADVFVQWMQR	0.3698	True	0.5	2	0.546483	3.05538	+
P	SDTSSVAVGCLAQDFLPDSITFSWK	0	True	0.5	3	0	-	0
P	TVSEEEWNTGETYTCVVAHEALPNR	0.7319	True	0.25	3	1.66077	+	0
P	DVM(+15.994900)QGTDEHVVCK	0.0373	True	0.5	3	0	2.31219	0.455417
P	DVM(+15.994900)QGTDEHVVCK	0.0134	True	0.5	2	0	2.49223	0.408779
P	YFAHSILTVSEEEWNTGETYTCVVAH	0	True	0.5	3	0	0	0
P	SPSDTSSVAVGCLAQDFLPDSITFSWK	0	True	0.5	2	0	+	0
P	YVTSAPM(+15.994900)PEPQAPGR	1.5301	True	0.5	3	0	2.88813	0
P	SPSDTSSVAVGCLAQDFLPDSITFSWK	0.8664	True	0.5	3	0	1.82306	0
P	YVTSAPM(+15.994900)PEPQAPGR	-0.0332	True	0.5	2	0	3.08732	0.309357
P	SILTVSEEEWNTGETYTCVVAHEALPNR	-0.0439	True	0.5	3	0.606369	1.55183	+
P	YFAHSILTVSEEEWNTGETYTCVVAHEALPNR	0.156	True	0.5	3	0.583845	0	2.12622
P	YFAHSILTVSEEEWNTGETYTCVVAHEALPNR	-0.0677	True	0.5	4	0.536244	0	1.69771
P	YFAHSILTVSEEEWNTGETYTCVVAHEALPNR	0	True	0.5	5	-	0	0
P	STGKPTLYNVSLVM(+15.994900)SDTAGTC	2.33	True	0.5	2	0	5.14078	0
P	STGKPTLYNVSLVM(+15.994900)SDTAGTCY	0.7226	True	0.5	2	0	1.65016	0
P	ESATITCLVTGFSPADVFVQWM(+15.994900)QR	1.6686	True	0.5	3	0	3.17916	0
P	ESATITCLVTGFSPADVFVQWM(+15.994900)QR	1.7386	True	0.25	2	+	3.3371	0
P	YAATSQVLLPSKDVM(+15.994900)QGTDEHVVCK	0	True	0.5	4	0	+	0
S	Q8N474	-1.4106	0.375259	7	0.257962	Secreted frizzled-related protein 1 OS=Homo sapiens OX=9606 GN=SFRP1 PE=1 SV=1
P	SQYLLTAIHK	0	True	0.5	2	0	0	+
P	SQYLLTAIHK	0	True	0.5	3	0	0	+
P	QQASSWVPLLNK	0	True	0.5	2	0	0	+
P	FYTKPPQCVDIPADLR	0	True	0.5	3	0	+	0
P	SEAIIEHLCASEFALR	0	True	0.5	3	0	0	+
P	NCHAGTQVFLCSLFAPVCLDRPIYPCR	0	True	0.25	3	+	0	+
P	NCHAGTQVFLCSLFAPVCLDRPIYPCR	-1.4106	True	0.5	4	0.376157	0	+
S	P54289	-0.6695	0.375259	6	0.0852221	Voltage-dependent calcium channel subunit alpha-2/delta-1 OS=Homo sapiens OX=9606 GN=CACNA2D1 PE=1 SV=3
P	AKLEETITQAR	0	True	0.5	2	0	+	0
P	TASGVNQLVDIYEK	0	True	0.5	2	+	-	0
P	KTPNNPSCNADLINR	0	True	0.5	3	0	-	0
P	SYDYQSVCEPGAAPK	-0.6695	True	0.5	2	0.628728	0	+
P	VLLDAGFTNELVQNYWSK	0	True	0.25	2	+	+	0
P	NREEDPSLLWQVFGSATGLAR	0	True	0.5	3	-	0	0
S	P13987	1.4427	0.375292	10	0.359375	CD59 glycoprotein OS=Homo sapiens OX=9606 GN=CD59 PE=1 SV=1
P	AGLQVYNK	1.742	True	0.25	2	0	+	3.34505
P	ENELTYYCCK	0	True	0.5	2	0	0	+
P	FEHCNFNDVT	0	True	0.5	2	0	0	0
P	FEHCNFNDVTT	0	True	0.5	2	0	0	+
P	LRENELTYYCC	0	True	0.5	2	0	0	0
P	FEHCNFNDVTTR	0	True	0.5	3	0	0	+
P	FEHCNFNDVTTR	1.1434	True	0.5	2	0	0	2.20897
P	LRENELTYYCCK	0	True	0.5	2	0	0	+
P	LRENELTYYCCK	0	True	0.5	3	0	0	+
P	LQCYNCPNPTADCK	0	True	0.5	2	0	0	+
S	P01834	0.444274	0.378737	74	0.915888	Immunoglobulin kappa constant OS=Homo sapiens OX=9606 GN=IGKC PE=1 SV=2
P	LNNFYPR	0	True	0.5	2	0	0	+
P	PPSDEQLK	-0.7981	True	0.5	2	0	0	0.575097
P	TVAAPSVF	0	True	0.5	2	0	-	0
P	LLNNFYPR	0.8538	True	0.5	2	0	0	1.80728
P	RTVAAPSVF	0	True	0.5	2	0	0	0
P	VYACEVTHQ	1.7791	True	0.125	2	11.7279	2.34275	+
P	VYACEVTHQG	1.169	True	0.25	2	0	2.25883	2.23821
P	HQGLSSPVTK	0.732	True	0.5	2	0	0	1.66096
P	SLSSTLTLSK	0	True	0.5	2	0	0	0
P	SGTASVVCLLN	1.9215	True	0.5	2	0	0	3.78822
P	SQESVTEQDSK	0	True	0.5	2	0	-	0
P	VVCLLNNFYPR	0	True	0.5	2	0	0	0
P	VYACEVTHQGL	1.9071	True	0.5	2	0	0	3.75057
P	DSTYSLSSTLTL	-0.6642	True	0.5	2	0.631047	0	0
P	VFIFPPSDEQLK	0	True	0.5	2	0	0	0
P	TYSLSSTLTLSK	0.8195	True	0.5	2	0	0	1.76476
P	VYACEVTHQGLS	0.8901	True	0.25	2	0	1.56178	2.19914
P	VTHQGLSSPVTK	0	True	0.5	2	0	0	-
P	SVVCLLNNFYPR	0	True	0.5	2	0	0	+
P	SGTASVVCLLNN	0	True	0.5	2	0	0	+
P	VTHQGLSSPVTK	0	True	0.5	3	0	+	0
P	EVTHQGLSSPVTK	1.6302	True	0.5	2	0	0	3.09564
P	STYSLSSTLTLSK	0	True	0.5	2	0	0	0
P	ASVVCLLNNFYPR	0	True	0.125	2	+	+	+
P	TVAAPSVFIFPPS	0	True	0.5	2	0	0	+
P	TASVVCLLNNFYPR	0	True	0.5	2	0	0	0
P	SGNSQESVTEQDSK	0	True	0.5	2	0	+	0
P	TVAAPSVFIFPPSD	-0.0013	True	0.5	2	0.592961	1.68352	0
P	TASVVCLLNNFYPR	1.0614	True	0.5	3	0	0	2.0869
P	DSTYSLSSTLTLSK	-2.1144	True	0.125	2	0.00562447	0.31142	0.00428618
P	DSTYSLSSTLTLSK	-1.1771	True	0.125	3	0.453244	0.589067	0.32393
P	CEVTHQGLSSPVTK	0	True	0.5	3	-	0	+
P	CEVTHQGLSSPVTK	0	True	0.5	2	0	0	+
P	PSVFIFPPSDEQLK	0	True	0.5	2	0	0	0
P	VDNALQSGNSQESVT	-0.7929	True	0.25	2	0.577187	0	-
P	ACEVTHQGLSSPVTK	1.861	True	0.5	3	0	0	3.63262
P	VYACEVTHQGLSSPV	0	True	0.5	2	0	0	0
P	ACEVTHQGLSSPVTK	1.1013	True	0.5	2	0	0	2.14551
P	GTASVVCLLNNFYPR	0	True	0.5	2	0	0	0
P	GTASVVCLLNNFYPR	0	True	0.5	3	0	0	+
P	SGTASVVCLLNNFYPR	2.33	True	0.5	3	12.5279	0	0
P	VYACEVTHQGLSSPVT	0.9063	True	0.5	2	0	0	1.87428
P	SGTASVVCLLNNFYPR	0	True	0.5	2	0	0	0
P	LQSGNSQESVTEQDSK	0	True	0.5	2	0	+	0
P	VYACEVTHQGLSSPVTK	-2.0898	True	0.25	4	0	0.234911	-
P	VYACEVTHQGLSSPVTK	-2.33	True	0.5	2	0	0	0.00280096
P	ALQSGNSQESVTEQDSK	0	True	0.5	3	0	0	0
P	ALQSGNSQESVTEQDSK	0	True	0.5	2	0	0	0
P	VYACEVTHQGLSSPVTK	0	True	0.5	3	1904.29	0	0.00379729
P	VDNALQSGNSQESVTEQD	0.7228	True	0.25	2	0	+	1.65034
P	TVAAPSVFIFPPSDEQLK	-0.6749	True	0.5	2	0.626385	0	0
P	TVAAPSVFIFPPSDEQLK	1.338	True	0.5	3	0.639113	393.422	153.84
P	NALQSGNSQESVTEQDSK	0	True	0.5	2	0	0	0
P	NALQSGNSQESVTEQDSK	-0.0631	True	0.5	3	0	1.72612	0.530814
P	RTVAAPSVFIFPPSDEQLK	-0.6746	True	0.5	2	0.62649	0	0
P	RTVAAPSVFIFPPSDEQLK	0	True	0.5	3	0	0	0
P	HKVYACEVTHQGLSSPVTK	0	True	0.5	3	0	0	+
P	HKVYACEVTHQGLSSPVTK	1.6187	True	0.5	4	0	0	3.07089
P	HKVYACEVTHQGLSSPVTK	0	True	0.5	2	0	0	-
P	VDNALQSGNSQESVTEQDSK	0.3837	True	0.5	2	94.4029	0.338545	0
P	VDNALQSGNSQESVTEQDSK	2.33	True	0.5	3	0	0	168.594
P	VYACEVTHQGLSSPVTKSFNR	0	True	0.5	3	-	0	+
P	VYACEVTHQGLSSPVTKSFNR	0	True	0.25	4	+	0	+
P	VDNALQSGNSQESVTEQDSKD	0	True	0.5	2	-	0	0
P	VYACEVTHQGLSSPVTKSFNRG	0	True	0.5	4	0	0	+
P	VYACEVTHQGLSSPVTKSFNRG	0.1968	True	0.5	3	0.491088	0	2.67495
P	VYACEVTHQGLSSPVTKSFNRG	0	True	0.5	2	-	0	+
P	ADYEKHKVYACEVTHQGLSSPVTK	0	True	0.5	4	0	+	0
P	ADYEKHKVYACEVTHQGLSSPVTK	0	True	0.5	5	0	+	0
P	SQESVTEQDSKDSTYSLSSTLTLSK	0	True	0.125	3	+	+	+
P	VDNALQSGNSQESVTEQDSKDSTYSLSSTLTLSK	2.33	True	0.5	3	11.3735	0	0
P	TVAAPSVFIFPPSDEQLKSGTASVVCLLNNFYPR	0.4947	True	0.5	3	0.664426	1.78114	2.3637
P	TVAAPSVFIFPPSDEQLKSGTASVVCLLNNFYPR	0.2644	True	0.5	4	0.629959	2.29029	+
P	VDNALQSGNSQESVTEQDSKDSTYSLSSTLTLSK	-1.7114	True	0.25	4	0	0.263705	0.353585
S	Q13296	1.66087	0.381463	8	0.27957	Mammaglobin-A OS=Homo sapiens OX=9606 GN=SCGB2A2 PE=1 SV=1
P	IYDSSLCDLF	1.8503	True	0.5	2	0	0	3.60567
P	LIYDSSLCDLF	0.8593	True	0.25	2	+	0	1.81414
P	QLIYDSSLCDLF	0	True	0.5	2	0	0	+
P	SGCPLLENVISK	0	True	0.5	2	0	0	+
P	GSGCPLLENVISK	0	True	0.5	3	0	0	+
P	GSGCPLLENVISK	0	True	0.5	2	0	+	0
P	MQLIYDSSLCDLF	2.273	True	0.5	2	-	0	4.83331
P	M(+15.994900)QLIYDSSLCDLF	0	True	0.5	2	0	0	+
S	P08174	0.210633	0.386825	10	0.296588	Complement decay-accelerating factor OS=Homo sapiens OX=9606 GN=CD55 PE=1 SV=4
P	LTCLQNLK	0	True	0.5	2	0	0	+
P	SCPNPGEIR	0	True	0.5	2	0	0	+
P	WSTAVEFCK	0	True	0.5	2	0	0	+
P	IPGEKDSVICLK	0	True	0.5	2	-	0	0
P	IPGEKDSVICLK	0.6193	True	0.5	3	0	1.53608	0
P	TSFPEDTVITYK	0	True	0.5	2	0	0	+
P	DCGLPPDVPNAQPALEGR	0	True	0.5	2	0	0	+
P	EIYCPAPPQIDNGIIQGER	0	True	0.5	2	-	0	0
P	EIYCPAPPQIDNGIIQGER	0.6201	True	0.25	3	1.53697	0	+
P	LFGSTSSFCLISGSSVQWSDPLPECR	-0.6075	True	0.5	3	0.656344	0	0
S	P21246	0	0.386838	10	0.297619	Pleiotrophin OS=Homo sapiens OX=9606 GN=PTN PE=1 SV=1
P	GECDLNTALK	0	True	0.5	2	0	0	+
P	TVTISKPCGK	0	True	0.5	2	0	0	+
P	TVTISKPCGK	0	True	0.5	3	-	0	+
P	SVCVPTSGDCGLGTR	0	True	0.5	2	0	0	+
P	YQFQAWGECDLNTALK	0	True	0.5	2	0	0	+
P	YQFQAWGECDLNTALK	0	True	0.5	3	0	0	+
P	QWSVCVPTSGDCGLGTR	0	True	0.5	2	0	0	+
P	SDCGEWQWSVCVPTSGDCGLGTR	0	True	0.5	2	0	0	+
P	SDCGEWQWSVCVPTSGDCGLGTR	0	True	0.5	3	0	0	0
P	KSDCGEWQWSVCVPTSGDCGLGTR	0	True	0.25	3	+	0	+
S	A0A0C4DH68	-0.61125	0.386863	9	0.533333	Immunoglobulin kappa variable 2-24 OS=Homo sapiens OX=9606 GN=IGKV2-24 PE=3 SV=1
P	LQQRPGQPPR	0	True	0.5	2	+	0	0
P	FSGSGAGTDFTLK	0	True	0.5	2	0	0	0
P	SSPVTLGQPASISCR	0.0382	True	0.5	2	0.66232	0	1.59185
P	SSQSLVHSDGNTYLSWLQQR	0	True	0.25	2	0	+	+
P	SSQSLVHSDGNTYLSWLQQR	0	True	0.5	3	0	0	0
P	DIVMTQTPLSSPVTLGQPASISCR	-1.2607	True	0.5	3	0.417339	+	+
P	DIVMTQTPLSSPVTLGQPASISCR	0	True	0.5	2	0	0	0
P	GDIVMTQTPLSSPVTLGQPASISCR	0	True	0.5	3	-	0	0
P	SSQSLVHSDGNTYLSWLQQRPGQPPR	0	True	0.5	3	-	0	+
S	P07996	0.401033	0.395715	12	0.165812	Thrombospondin-1 OS=Homo sapiens OX=9606 GN=THBS1 PE=1 SV=2
P	AQLYIDCEK	0	True	0.5	2	0	0	+
P	TIVTTLQDSIR	0	True	0.5	2	0	0	0
P	DNCQYVYNVDQR	0	True	0.25	2	0	+	+
P	FVFGTTPEDILR	-0.6132	True	0.5	2	0.653723	0	+
P	LCNNPTPQFGGK	0	True	0.5	2	-	0	0
P	DCVGDVTENQICNK	0.2719	True	0.5	2	0.578064	2.5219	+
P	KVTEENKELANELR	0	True	0.5	3	0	0	0
P	FTGSQPFGQGVEHATANK	0	True	0.5	2	0	+	-
P	FTGSQPFGQGVEHATANK	1.5444	True	0.5	3	0	2.91684	0
P	IEDANLIPPVPDDKFQDLVDAVR	0	True	0.5	3	0	0	0
P	CDDDDDNDKIPDDRDNCPFHYNPAQYDYDR	0	True	0.5	3	-	0	0
P	IGDTCDNNQDIDEDGHQNNLDNCPYVPNANQADHDKDGK	0	True	0.5	5	0	0	0
S	P05155	-0.00282	0.399396	11	0.244	Plasma protease C1 inhibitor OS=Homo sapiens OX=9606 GN=SERPING1 PE=1 SV=2
P	DFTCVHQALK	0	True	0.5	2	0	0	+
P	DFTCVHQALK	0	True	0.25	3	+	0	+
P	FQPTLLTLPR	0	True	0.5	2	0	0	0
P	LLDSLPSDTR	0	True	0.5	2	0	-	0
P	TNLESILSYPK	-0.7964	True	0.5	2	0	0.575766	0
P	LVLLNAIYLSAK	0	True	0.5	2	0	-	0
P	KYPVAHFIDQTLK	0	True	0.5	3	+	0	0
P	GVTSVSQIFHSPDLAIR	0.1886	True	0.5	3	0	0.652337	1.99107
P	GVTSVSQIFHSPDLAIR	0.7464	True	0.5	2	-	0	1.67765
P	SIASLLTQVLLGAGENTK	-0.8459	True	0.5	3	0	0.556372	0
P	TLLVFEVQQPFLFVLWDQQHK	0.6932	True	0.5	3	1.61691	-	0
S	Q14508	1.40177	0.402729	13	0.33871	WAP four-disulfide core domain protein 2 OS=Homo sapiens OX=9606 GN=WFDC2 PE=1 SV=2
P	VSCVTPNF	0	True	0.5	2	0	0	+
P	ATFCSLPNDK	0	True	0.5	2	0	+	0
P	INFPQLGLCR	0	True	0.5	2	0	0	+
P	SAGCATFCSLPNDK	0	True	0.5	2	-	+	0
P	EGSCPQVNINFPQLG	1.5335	True	0.5	2	0	2.89483	0
P	CCSAGCATFCSLPNDK	0.7155	True	0.25	2	0	1.64209	+
P	EGSCPQVNINFPQLGL	0	True	0.5	2	0	-	0
P	EGSCPQVNINFPQLGLCR	0	True	0.5	3	0	0	+
P	EGSCPQVNINFPQLGLCR	1.9563	True	0.5	2	0	0	3.88062
P	SLPNDKEGSCPQVNINFPQLGLCR	0	True	0.5	3	0	+	0
P	CSLPNDKEGSCPQVNINFPQLGLCR	0	True	0.5	3	+	0	0
P	CCSAGCATFCSLPNDKEGSCPQVNINFPQLGLCR	0	True	0.5	3	0	0	+
P	CCSAGCATFCSLPNDKEGSCPQVNINFPQLGLCR	0	True	0.5	4	0	0	+
S	P61769	-0.63645	0.405817	22	0.579832	Beta-2-microglobulin OS=Homo sapiens OX=9606 GN=B2M PE=1 SV=1
P	DWSFYLLY	0	True	0.25	2	+	+	0
P	YTEFTPTEK	0	True	0.5	2	0	0	0
P	VNHVTLSQPK	-0.8255	True	0.5	2	0	0	0.564299
P	VNHVTLSQPK	0	True	0.5	3	0	0	0
P	VEHSDLSFSK	0	True	0.5	3	0	0	0
P	VEHSDLSFSK	0	True	0.5	2	0	0	0
P	TEFTPTEKDEYACR	0	True	0.5	3	+	0	0
P	YTEFTPTEKDEYACR	0	True	0.5	3	0	0	+
P	VSGFHPSDIEVDLLK	-0.9092	True	0.5	3	0	0.532498	0
P	YTEFTPTEKDEYACR	0	True	0.5	2	0	0	+
P	YYTEFTPTEKDEYACR	0	True	0.5	3	+	0	0
P	CYVSGFHPSDIEVDLLK	0	True	0.5	3	-	0	0
P	DWSFYLLYYTEFTPTEK	0	True	0.5	3	0	0	-
P	DWSFYLLYYTEFTPTEK	0	True	0.5	2	0	0	0
P	LLYYTEFTPTEKDEYACR	0	True	0.5	3	0	0	0
P	SNFLNCYVSGFHPSDIEVDL	0	True	0.5	2	0	0	+
P	SFYLLYYTEFTPTEKDEYACR	-0.7866	True	0.5	3	0.579704	0	0
P	SNFLNCYVSGFHPSDIEVDLLK	0	True	0.5	3	0	0	0
P	DWSFYLLYYTEFTPTEKDEYAC	0	True	0.5	2	-	0	0
P	SNFLNCYVSGFHPSDIEVDLLK	0	True	0.5	2	0	0	0
P	DWSFYLLYYTEFTPTEKDEYACR	-0.0245	True	0.5	3	0.515585	0	1.87471
P	SNFLNCYVSGFHPSDIEVDLLKNGER	0	True	0.5	3	0	+	0
S	P13796	-1.08015	0.408177	12	0.279107	Plastin-2 OS=Homo sapiens OX=9606 GN=LCP1 PE=1 SV=6; Additional IDs concatenated into MaxParsimony group: P13797, Q14651
P	ISFDEFIK	0	True	0.125	2	+	+	+
P	IGNFSTDIK	0	True	0.5	2	0	+	-
P	NEALIALLR	-0.9399	True	0.5	2	+	0	0.521255
P	WANYHLENAGCNK	0	True	0.5	3	0	+	0
P	TENLNDDEKLNNAK	0.7947	True	0.5	3	1.7347	0	0
P	VYALPEDLVEVNPK	0	True	0.5	2	+	-	0
P	VNDDIIVNWVNETLR	0	True	0.5	2	+	+	-
P	VDTDGNGYISFNELNDLFK	0	True	0.25	2	0	-	-
P	VNHLYSDLSDALVIFQLYEK	0	True	0.5	3	0	0	-
P	ISTSLPVLDLIDAIQPGSINYDLLK	-2.1246	True	0.5	2	0	0	0.229308
P	ISTSLPVLDLIDAIQPGSINYDLLK	-2.0508	True	0.5	3	0	0	0.241353
P	TIQENLNLALNSASAIGCHVVNIGAEDLK	0	True	0.5	3	+	0	0
S	P05164	1.0687	0.41339	8	0.134228	Myeloperoxidase OS=Homo sapiens OX=9606 GN=MPO PE=1 SV=1; Additional IDs concatenated into MaxParsimony group: P11678
P	NQADCIPFFR	0	True	0.5	2	+	0	0
P	QALAQISLPR	0	True	0.25	2	+	+	0
P	QNQIAVDEIR	0	True	0.5	2	+	0	0
P	FPTDQLTPDQER	0	True	0.5	2	+	+	-
P	IICDNTGITTVSK	0	True	0.5	2	+	+	-
P	VGPLLACIIGTQFR	1.0687	True	0.5	2	+	2.0975	-
P	FCGLPQPETVGQLGTVLR	0	True	0.5	2	+	+	-
P	DYLPLVLGPTAM(+15.994900)R	0	True	0.5	2	+	+	-
S	Q08431	0.0297375	0.421193	21	0.488372	Lactadherin OS=Homo sapiens OX=9606 GN=MFGE8 PE=1 SV=2
P	PVAWHNR	0	True	0.5	2	0	+	0
P	VTFLGLQH	0	True	0.5	2	-	0	0
P	LASHEYLK	0	True	0.5	3	0	0	0
P	ILPVAWHNR	0	True	0.5	2	0	0	0
P	HKEFVGNWNK	0.8688	True	0.5	2	0	1.82609	0
P	HKEFVGNWNK	1.0657	True	0.5	3	0	2.09323	0
P	NLFETPILAR	0	True	0.5	2	0	0	0
P	EVTGIITQGAR	0.6594	True	0.25	2	0	1.57948	+
P	NFGSVQFVASYK	-0.6601	True	0.5	2	0	0.632828	0
P	MWVTGVVTQGASR	0	True	0.5	2	-	+	0
P	GDVFPSYTCTCLK	0	True	0.5	2	0	0	0
P	LYPTSCHTACTLR	0	True	0.5	2	0	0	0
P	TWGLHLFSWNPSYAR	0	True	0.5	2	+	-	0
P	TWGLHLFSWNPSYAR	-0.3016	True	0.5	3	0.416823	1.57932	0
P	VTFLGLQHWVPELAR	-0.4482	True	0.5	3	0.492772	1.53711	0.519897
P	VTFLGLQHWVPELAR	-0.0298	True	0.5	2	0.602865	1.59154	0
P	NAVHVNLFETPVEAQYVR	0	True	0.5	3	0	-	0
P	FELLGCELNGCANPLGLK	0	True	0.5	2	-	0	0
P	NAVHVNLFETPVEAQYVR	-0.9163	True	0.5	2	0.52985	0	0
P	AGM(+15.994900)VNAWTPSSNDDNPWIQVNLLR	0	True	0.5	3	0	+	0
P	AGM(+15.994900)VNAWTPSSNDDNPWIQVNLLR	0	True	0.5	2	0	+	0
S	O43490	-0.19277	0.421252	37	0.366474	Prominin-1 OS=Homo sapiens OX=9606 GN=PROM1 PE=1 SV=1
P	LICEPYTSK	0	True	0.5	2	0	0	0
P	QTTTVVAGIK	0	True	0.5	2	0	0	+
P	ANSLPPGNLR	0	True	0.5	2	0	0	0
P	LPIQDILSAF	0	True	0.5	2	0	0	0
P	LICEPYTSKE	0	True	0.5	2	0	+	0
P	LTFEQVYSDCK	1.7536	True	0.5	2	0	0	3.3721
P	NLQDFAACGIDR	0	True	0.5	2	0	0	0
P	MNYDSYLAQTGK	0	True	0.5	2	0	0	0
P	LTFEQVYSDCKK	0	True	0.5	3	0	+	0
P	LTFEQVYSDCKK	-1.0582	True	0.5	2	0.480221	0	+
P	VNLNIFLLGAAGR	0	True	0.5	2	0	0	+
P	LSLSQLNSNPELR	0	True	0.5	2	0	0	0
P	LRPNIIPVLDEIK	0	True	0.5	2	0	0	0
P	KNLQDFAACGIDR	-0.8349	True	0.5	2	0.560624	0	+
P	ATVFLLPALIFAVK	-0.9425	True	0.5	3	0.520323	0	+
P	ATVFLLPALIFAVK	0	True	0.5	2	0	0	0
P	VLPIEQSLSTLYQSVK	0	True	0.5	3	0	0	0
P	VLPIEQSLSTLYQSVK	-0.6675	True	0.5	2	0	0	0.629576
P	SPAGVNLLSFAYDLEAK	0	True	0.5	2	0	0	0
P	QLPPVDAELDNVNNVLR	0	True	0.5	2	0	0	0
P	QLPPVDAELDNVNNVLR	0.6449	True	0.25	3	0	1.56363	+
P	SLHQQSTQLSSSLTSVK	0	True	0.5	2	0	0	0
P	SLHQQSTQLSSSLTSVK	0	True	0.5	3	0	0	0
P	SPAGVNLLSFAYDLEAK	0	True	0.5	3	0	0	0
P	AWNYELPATNYETQDSHK	0	True	0.5	3	0	+	0
P	AWNYELPATNYETQDSHK	0	True	0.5	2	0	+	0
P	VLDTPYLLNEDWEYYLSGK	0.6212	True	0.5	2	0	1.53811	0
P	VLDTPYLLNEDWEYYLSGK	-0.0256	True	0.5	3	0	1.76689	0.54627
P	AFTDLNSINSVLGGGILDR	-0.7025	True	0.5	2	0	0	0.614514
P	AFTDLNSINSVLGGGILDR	0	True	0.5	3	0	0	0
P	TDLDGLVQQGYQSLNDIPDR	0	True	0.5	2	0	0	0
P	TDLDGLVQQGYQSLNDIPDR	-0.7162	True	0.5	3	0	0	0.608708
P	SSLNDPLCLVHPSSETCNSIR	0	True	0.5	2	0	0	0
P	DKAFTDLNSINSVLGGGILDR	0	True	0.5	3	+	0	0
P	AGPIGILFELVHIFLYVVQPR	0	True	0.5	3	0	0	0
P	SSLNDPLCLVHPSSETCNSIR	0	True	0.5	3	0	0	+
P	M(+15.994900)NYDSYLAQTGK	0	True	0.5	2	0	0	0
S	P36222	-0.142923	0.429739	35	0.590078	Chitinase-3-like protein 1 OS=Homo sapiens OX=9606 GN=CHI3L1 PE=1 SV=2
P	YTSWSQYR	0	True	0.5	2	+	0	0
P	ILGQQVPY	0	True	0.5	2	0	0	0
P	FLCTHIIY	0.7293	True	0.5	2	0	0	1.65782
P	QHFTTLIK	0	True	0.5	3	0	+	-
P	FPLTNAIK	0	True	0.5	2	0	0	-
P	DKQHFTTLIK	0	True	0.5	2	0	0	0
P	DKQHFTTLIK	0	True	0.5	3	0	0	0
P	LVMGIPTFGR	-0.6377	True	0.5	2	0.642729	0	+
P	VGYDDQESVK	0	True	0.5	2	0	0	+
P	VTIDSSYDIAK	0	True	0.5	2	-	0	0
P	GTTGHHSPLFR	1.2054	True	0.25	4	0	2.30609	+
P	GTTGHHSPLFR	-0.1244	True	0.5	3	0	1.51691	0.554781
P	GTTGHHSPLFR	-2.1506	True	0.5	2	0	0	0.225219
P	ILGQQVPYATK	0	True	0.5	2	0	0	0
P	QLLLSAALSAGK	-1.2839	True	0.5	2	0	0	0.410683
P	LVCYYTSWSQYR	0	True	0.5	3	0	0	0
P	LVCYYTSWSQYR	0.8456	True	0.5	2	0	0	1.797
P	ILGQQVPYATKG	-1.2928	True	0.5	2	0	0	0.408147
P	FSNTDYAVGYMLR	0	True	0.5	2	-	0	0
P	EGDGSCFPDALDR	0.9919	True	0.5	2	0	0	1.98879
P	GNQWVGYDDQESVK	0.6403	True	0.5	2	0	1.55866	0
P	TLLSVGGWNFGSQR	-0.7459	True	0.5	2	0	0	0.596281
P	TLLSVGGWNFGSQR	0	True	0.5	3	+	0	0
P	EAGTLAYYEICDFLR	0	True	0.5	2	0	0	0
P	EAGTLAYYEICDFLR	0.5927	True	0.5	3	0	0	1.50802
P	THGFDGLDLAWLYPGR	-0.6279	True	0.5	3	0.638761	+	0.655543
P	ALDLDDFQGSFCGQDLR	0	True	0.5	3	0	0	0
P	ALDLDDFQGSFCGQDLR	0	True	0.5	2	0	0	0
P	VWALDLDDFQGSFCGQDLR	0	True	0.5	2	0	0	0
P	LVM(+15.994900)GIPTFGR	0	True	0.5	2	0	0	-
P	SFTLASSETGVGAPISGPGIPGR	0	True	0.5	3	0	0	0
P	SFTLASSETGVGAPISGPGIPGR	0	True	0.5	2	0	0	0
P	QLAGAMVWALDLDDFQGSFCGQDLR	0	True	0.5	2	+	0	0
P	QLAGAMVWALDLDDFQGSFCGQDLR	0	True	0.5	3	0	0	0
P	FSNTDYAVGYM(+15.994900)LR	0	True	0.5	2	+	0	0
S	Q6UX06	-0.24805	0.435028	19	0.396078	Olfactomedin-4 OS=Homo sapiens OX=9606 GN=OLFM4 PE=1 SV=1
P	LDIVMHK	0	True	0.5	2	0	+	0
P	PSVVQLNWR	0	True	0.25	2	0	+	+
P	QYKPSASNAF	0	True	0.5	2	0	+	0
P	EYVQLISVYEK	-0.966	True	0.25	2	0.623197	0	0.420544
P	GFSYLYGAWGR	1.7185	True	0.5	2	0	3.29095	0
P	VQSINYNPFDQK	0.0043	True	0.5	2	0.651873	1.54321	0
P	GLYWVAPLNTDGR	0	True	0.5	2	-	+	0
P	LETLDKNNVLAIR	-0.2683	True	0.5	2	0	1.75712	0.39234
P	LYNTLDDLLLYIN	0	True	0.5	2	0	0	+
P	TEEIFYYYDTNTGK	-1.5307	True	0.5	3	0	0	0.346103
P	TEEIFYYYDTNTGK	-0.8324	True	0.25	2	0.656557	0	0.480392
P	DTISYTELDFELIK	-0.3129	True	0.5	2	0.463511	2.03273	0.553674
P	LYNTLDDLLLYINAR	-0.9645	True	0.5	3	0.512448	0	0
P	LYNTLDDLLLYINAR	-0.2565	True	0.5	2	0.607149	1.66443	0.580433
P	TIAVTQTLPNAAYNNR	1.1966	True	0.25	2	0	2.29192	+
P	GTCQCSVSLPDTTFPVDR	0.9483	True	0.25	2	0	1.913	1.94647
P	ESFGGSSEIVDQLEVEIR	-2.2154	True	0.5	2	0	+	0.215329
P	LYVYNDGYLLNYDLSVLQKPQ	-0.0312	True	0.5	3	0	1.78268	0.537199
P	LYVYNDGYLLNYDLSVLQKPQ	0.0375	True	0.5	2	0	1.93069	0.545588
S	P00739	-0.6823	0.5	1	0.100575	Haptoglobin-related protein OS=Homo sapiens OX=9606 GN=HPR PE=2 SV=2
P	YQEDTCYGDAGSAFAVHDLEEDTWYAAGILSFDKS	-0.6823	True	0.5	3	0.623154	0	0
S	Q96FE7	0	0.5	2	0.0988593	Phosphoinositide-3-kinase-interacting protein 1 OS=Homo sapiens OX=9606 GN=PIK3IP1 PE=1 SV=2
P	EDQTSPAPGLR	0	True	0.5	2	-	+	+
P	GPWCYVSGEAGVPEK	0	True	0.5	2	0	0	+
S	O15232	0	0.5	1	0.0329218	Matrilin-3 OS=Homo sapiens OX=9606 GN=MATN3 PE=1 SV=2
P	HHCECSQGYTLNADKK	0	True	0.5	3	0	+	0
S	P19440	-1.1015	0.5	4	0.0931459	Glutathione hydrolase 1 proenzyme OS=Homo sapiens OX=9606 GN=GGT1 PE=1 SV=2; Additional IDs concatenated into MaxParsimony group: A6NGU5, P36268, Q14390, B5MD39, Q9BX51
P	GLAAALENKR	0	True	0.5	2	0	0	0
P	PSAPLSGPVLALILNILK	-1.1173	True	0.5	3	0	0.460962	0
P	PSAPLSGPVLALILNILK	-1.0857	True	0.5	2	0	0.471173	0
P	AQISDDTTHPISYYKPEFYTPDDGG	0	True	0.5	3	0	0	0
S	O95843	0	0.5	1	0.148325	Guanylyl cyclase-activating protein 3 OS=Homo sapiens OX=9606 GN=GUCA1C PE=1 SV=3
P	NELLDM(+15.994900)FMAVQALNGQQTLSPEEFINLVFHK	0	True	0.5	3	0	+	0
S	P00995	0	0.5	1	0.303797	Serine protease inhibitor Kazal-type 1 OS=Homo sapiens OX=9606 GN=SPINK1 PE=1 SV=2
P	IYDPVCGTDGNTYPNECVLCFENR	0	True	0.5	3	0	+	0
S	P25815	0	0.5	1	0.294737	Protein S100-P OS=Homo sapiens OX=9606 GN=S100P PE=1 SV=2
P	DLDANGDAQVDFSEFIVFVAAITSACHK	0	True	0.5	3	0	0	0
S	P48745	0	0.5	1	0.0308123	Protein NOV homolog OS=Homo sapiens OX=9606 GN=NOV PE=1 SV=1
P	KVEVPGECCEK	0	True	0.5	2	-	+	0
S	Q5JTC6	0	0.5	1	0.0281938	APC membrane recruitment protein 1 OS=Homo sapiens OX=9606 GN=AMER1 PE=1 SV=2
P	DCLPRDSYSGDALYEFYEPDDSLENSPPGDDC	0	True	0.5	3	0	+	0
S	P01602	0.25995	0.5	8	0.444444	Immunoglobulin kappa variable 1-5 OS=Homo sapiens OX=9606 GN=IGKV1-5 PE=1 SV=2
P	SPSTLSASVGDR	0	True	0.5	2	0	-	0
P	TQSPSTLSASVGDR	0	True	0.5	2	0	0	0
P	ASQSISSWLAWYQQK	0	True	0.5	2	0	0	-
P	LLIYKASSLESGVPSR	0	True	0.5	2	0	+	0
P	ASQSISSWLAWYQQKPGK	0	True	0.5	3	0	+	0
P	ASQSISSWLAWYQQKPGK	0	True	0.5	2	0	0	+
P	DIQMTQSPSTLSASVGDR	0.5645	True	0.5	2	0.651331	1.80642	2.74897
P	DIQM(+15.994900)TQSPSTLSASVGDR	-0.0446	True	0.5	2	0	1.52156	0.617823
S	Q05BV3	0	0.5	1	0.0218385	Echinoderm microtubule-associated protein-like 5 OS=Homo sapiens OX=9606 GN=EML5 PE=2 SV=3
P	FINIVATGQVGDSADM(+15.994900)SATAPSIHIWDAM(+15.994900)NKQTLSILRCYHSK	0	True	0.5	5	0	+	0
S	A0A0C4DH69	-0.902	0.5	2	0.153846	Immunoglobulin kappa variable 1-9 OS=Homo sapiens OX=9606 GN=IGKV1-9 PE=3 SV=1
P	DIQLTQSPSFLSASVGDR	-0.902	True	0.5	3	0.535153	0	0
P	DIQLTQSPSFLSASVGDR	0	True	0.5	2	0	0	0
S	Q9BXR6	0	0.5	1	0.0175747	Complement factor H-related protein 5 OS=Homo sapiens OX=9606 GN=CFHR5 PE=1 SV=1
P	LQGSVTVTCR	0	True	0.5	2	-	0	0
S	Q03591	0	0.5	1	0.030303	Complement factor H-related protein 1 OS=Homo sapiens OX=9606 GN=CFHR1 PE=1 SV=2
P	TGESAEFVCK	0	True	0.5	2	0	0	0
S	P47710	-2.33	0.5	18	0.356757	Alpha-S1-casein OS=Homo sapiens OX=9606 GN=CSN1S1 PE=1 SV=1
P	LNEYNQLQL	0	True	0.5	2	0	-	0
P	LQAAHAQEQIR	0	True	0.5	2	0	-	0
P	STQNCVVAEPEK	0	True	0.5	2	0	-	0
P	LNEYNQLQLQAA	0	True	0.5	2	0	-	0
P	ESTQNCVVAEPEK	-2.33	True	0.5	2	0	0.149272	0
P	NESTQNCVVAEPEK	-2.33	True	0.5	2	0	0.109429	0
P	NESTQNCVVAEPEK	0	True	0.5	3	0	-	0
P	LNEYNQLQLQAAHAQE	0	True	0.5	2	0	-	0
P	LQNPSESSEPIPLESR	0	True	0.5	2	0	-	0
P	LNEYNQLQLQAAHAQEQI	0	True	0.5	3	0	-	0
P	LNEYNQLQLQAAHAQEQI	0	True	0.5	2	0	-	0
P	LNEYNQLQLQAAHAQEQIR	0	True	0.5	3	0	-	0
P	LNEYNQLQLQAAHAQEQIR	0	True	0.5	4	0	-	0
P	LNEYNQLQLQAAHAQEQIR	0	True	0.5	2	0	-	0
P	RLNEYNQLQLQAAHAQEQIR	0	True	0.5	3	0	-	0
P	LNEYNQLQLQAAHAQEQIRR	0	True	0.5	3	0	-	0
P	QTDEIKDTRNESTQNCVVAEPEK	0	True	0.5	4	0	-	0
P	CAEQFCRLNEYNQLQLQAAHAQEQIR	0	True	0.5	3	0	-	0
S	P04430	0.6652	0.5	3	0.290598	Immunoglobulin kappa variable 1-16 OS=Homo sapiens OX=9606 GN=IGKV1-16 PE=1 SV=2
P	SLIYAASSLQSGVPSK	0	True	0.5	2	0	0	0
P	ASQGISNYLAWFQQKPGK	0	True	0.5	2	0	0	+
P	ASQGISNYLAWFQQKPGK	0.6652	True	0.5	3	-	0	1.5858
S	P01599	-1.1115	0.5	2	0.136752	Immunoglobulin kappa variable 1-17 OS=Homo sapiens OX=9606 GN=IGKV1-17 PE=1 SV=2
P	RLIYAASSLQSGVPSR	-1.6242	True	0.5	2	0	0	0.32438
P	RLIYAASSLQSGVPSR	-0.5988	True	0.5	3	0.660309	+	0
S	O43653	-0.8063	0.5	1	0.0813008	Prostate stem cell antigen OS=Homo sapiens OX=9606 GN=PSCA PE=1 SV=1
P	AVGLLTVISK	-0.8063	True	0.5	2	0	0.57183	0
S	P09104	0	0.5	1	0.0207373	Gamma-enolase OS=Homo sapiens OX=9606 GN=ENO2 PE=1 SV=3
P	MSIEKIWAR	0	True	0.5	2	-	0	0
S	P27105	0	0.5	2	0.135417	Erythrocyte band 7 integral membrane protein OS=Homo sapiens OX=9606 GN=STOM PE=1 SV=3
P	VQNATLAVANITNADSATR	0	True	0.5	2	-	0	0
P	NSTIVFPLPIDMLQGIIGAK	0	True	0.5	2	0	+	0
S	P06733	0	0.5	4	0.112903	Alpha-enolase OS=Homo sapiens OX=9606 GN=ENO1 PE=1 SV=2
P	SCNCLLLK	0	True	0.5	2	+	0	0
P	IGAEVYHNLK	0	True	0.5	3	0	-	0
P	YISPDQLADLYK	0	True	0.5	2	0	-	0
P	DATNVGDEGGFAPNILENK	0	True	0.5	2	0	-	0
S	P01601	0	0.5	2	0.222222	Immunoglobulin kappa variable 1D-16 OS=Homo sapiens OX=9606 GN=IGKV1D-16 PE=3 SV=2
P	LAWYQQKPEK	0	True	0.5	2	0	+	0
P	SLIYAASSLQSGVPSR	0	True	0.5	2	0	0	-
S	P61158	0	0.5	1	0.0885167	Actin-related protein 3 OS=Homo sapiens OX=9606 GN=ACTR3 PE=1 SV=3; Additional IDs concatenated into MaxParsimony group: Q9P1U1, Q9C0K3
P	FLGPEIFFHPEFANPDFTQPISEVVDEVIQNCPIDVR	0	True	0.5	3	0	0	0
S	P15328	-0.342267	0.5	7	0.357977	Folate receptor alpha OS=Homo sapiens OX=9606 GN=FOLR1 PE=1 SV=3; Additional IDs concatenated into MaxParsimony group: P14207
P	DVSYLYR	0	True	0.5	2	0	0	0
P	VLNVPLCK	0	True	0.5	2	0	0	+
P	LHEQCRPWR	0.7062	True	0.5	2	1.63146	0	0
P	EDCEQWWEDCR	0	True	0.5	2	0	0	+
P	HFYFPTPTVLCNEIWTHSYK	0	True	0.5	3	0	+	0
P	HFIQDTCLYECSPNLGPWIQQVDQSWR	-1.0495	True	0.5	3	0.483147	0	0
P	CAVGAACQPFHFYFPTPTVLCNEIWTHSYK	-0.6835	True	0.5	4	0.622651	0	+
S	P07355	0	0.5	3	0.138643	Annexin A2 OS=Homo sapiens OX=9606 GN=ANXA2 PE=1 SV=2; Additional IDs concatenated into MaxParsimony group: A6NMY6
P	QDIAFAYQR	0	True	0.5	2	0	0	0
P	GVDEVTIVNILTNR	0	True	0.5	2	+	0	-
P	GDLENAFLNLVQCIQNKPLYFADR	0	True	0.5	3	0	0	0
S	P62873	0	0.5	1	0.0352941	Guanine nucleotide-binding protein G(I)/G(S)/G(T) subunit beta-1 OS=Homo sapiens OX=9606 GN=GNB1 PE=1 SV=3; Additional IDs concatenated into MaxParsimony group: P62879, Q9HAV0
P	LFVSGACDASAK	0	True	0.5	2	0	+	0
S	P04211	0	0.5	1	0.0769231	Immunoglobulin lambda variable 7-43 OS=Homo sapiens OX=9606 GN=IGLV7-43 PE=3 SV=2
P	ALIYSTSNK	0	True	0.5	2	-	0	+
S	Q13162	0	0.5	3	0.214022	Peroxiredoxin-4 OS=Homo sapiens OX=9606 GN=PRDX4 PE=1 SV=1
P	DYGVYLEDSGHTLR	0	True	0.5	3	+	0	0
P	ISKPAPYWEGTAVIDGEFK	0	True	0.5	3	+	0	0
P	SINTEVVACSVDSQFTHLAWINTPR	0	True	0.5	3	0	0	0
S	Q02818	2.33	0.5	4	0.0997831	Nucleobindin-1 OS=Homo sapiens OX=9606 GN=NUCB1 PE=1 SV=4
P	RFEEELAAR	0	True	0.5	2	+	-	0
P	LQAANAEDIK	2.33	True	0.5	2	7.01104	0	0
P	DLELLIQTATR	0	True	0.5	2	0	-	0
P	YLQEVIDVLETDGHFR	0	True	0.5	3	0	-	0
S	P13647	0	0.5	1	0.0186441	Keratin, type II cytoskeletal 5 OS=Homo sapiens OX=9606 GN=KRT5 PE=1 SV=3
P	ISISTSGGSFR	0	True	0.5	2	0	0	-
S	P35908	0	0.5	1	0.0469484	Keratin, type II cytoskeletal 2 epidermal OS=Homo sapiens OX=9606 GN=KRT2 PE=1 SV=2
P	GGGFGGGSSFGGGSGFSGGGFGGGGFGGGR	0	True	0.5	2	0	0	-
S	P04264	0.0946667	0.5	6	0.178571	Keratin, type II cytoskeletal 1 OS=Homo sapiens OX=9606 GN=KRT1 PE=1 SV=6
P	AQYEDIAQK	-0.8525	True	0.5	2	0	0	0.553839
P	SLVNLGGSK	0	True	0.5	2	0	+	-
P	SLDLDSIIAEVK	-0.7033	True	0.5	2	-	1.89654	0.130585
P	FSSCGGGGGSFGAGGGFGSR	1.8398	True	0.5	2	0	3.57954	-
P	M(+15.994900)SGECAPNVSVSVSTSHTTISGGGSR	0	True	0.5	3	0	0	-
P	GSYGSGGSSYGSGGGSYGSGGGGGGHGSYGSGSSSGGYR	0	True	0.5	3	0	0	-
S	P19961	0	0.5	1	0.0215264	Alpha-amylase 2B OS=Homo sapiens OX=9606 GN=AMY2B PE=1 SV=1; Additional IDs concatenated into MaxParsimony group: P04746
P	LVGLLDLALEK	0	True	0.5	2	0	0	0
S	O43707	0.6663	0.5	6	0.0954995	Alpha-actinin-4 OS=Homo sapiens OX=9606 GN=ACTN4 PE=1 SV=2; Additional IDs concatenated into MaxParsimony group: P35609, Q08043
P	HRPELIEYDK	0.6663	True	0.5	3	0	1.58701	-
P	RDHALLEEQSK	0	True	0.5	2	0	0	-
P	RDHALLEEQSK	0	True	0.5	3	0	+	-
P	HRDYETATLSDIK	0	True	0.5	3	0	+	0
P	VEQIAAIAQELNELDYYDSHNVNTR	0	True	0.5	3	0	+	0
P	SIVDYKPNLDLLEQQHQLIQEALIFDNK	0	True	0.5	4	0	-	0
S	P15311	0.0402	0.5	4	0.0887372	Ezrin OS=Homo sapiens OX=9606 GN=EZR PE=1 SV=4
P	IQVWHAEHR	0	True	0.5	2	-	0	0
P	FYPEDVAEELIQDITQK	0.0402	True	0.5	3	0.385425	2.74338	+
P	FYPEDVAEELIQDITQK	0	True	0.5	2	-	+	0
P	EGILSDEIYCPPETAVLLGSYAVQAK	0	True	0.5	3	0	-	0
S	P26038	-1.4821	0.5	6	0.133449	Moesin OS=Homo sapiens OX=9606 GN=MSN PE=1 SV=3; Additional IDs concatenated into MaxParsimony group: P35241
P	IQVWHEEHR	-0.6342	True	0.5	3	0	0.644295	0
P	IQVWHEEHR	-2.33	True	0.5	2	0	0.0760023	0
P	KAQQELEEQTRR	0	True	0.5	3	0	-	0
P	EVWFFGLQYQDTK	0	True	0.5	2	+	0	0
P	FYPEDVSEELIQDITQR	0	True	0.5	2	+	-	0
P	EGILNDDIYCPPETAVLLASYAVQSK	0	True	0.5	3	0	-	0
S	P01619	1.3202	0.5	10	0.431034	Immunoglobulin kappa variable 3-20 OS=Homo sapiens OX=9606 GN=IGKV3-20 PE=1 SV=2; Additional IDs concatenated into MaxParsimony group: A0A0A0MRZ8, A0A0C4DH55
P	LLIYGASSR	2.33	True	0.5	2	0	0	107.839
P	SPGTLSLSPGER	0	True	0.5	2	0	0	+
P	QSPGTLSLSPGER	0	True	0.5	2	0	+	0
P	IVLTQSPGTLSLSPGER	0	True	0.5	2	0	0	0
P	IVLTQSPGTLSLSPGER	-0.6994	True	0.5	3	0	0	0.615827
P	EIVLTQSPGTLSLSPGER	0	True	0.5	3	+	0	0
P	EIVLTQSPGTLSLSPGER	2.33	True	0.5	2	-	0	8.48885
P	GEIVLTQSPGTLSLSPGER	0	True	0.5	2	0	0	+
P	ASQSVSSSYLAWYQQKPGQAPR	0	True	0.5	3	0	0	0
P	ASQSVSSSYLAWYQQKPGQAPR	0	True	0.5	2	0	-	0
S	A0A0C4DH25	0	0.5	1	0.0775862	Immunoglobulin kappa variable 3D-20 OS=Homo sapiens OX=9606 GN=IGKV3D-20 PE=3 SV=1
P	LLIYDASSR	0	True	0.5	2	0	0	0
S	A0A087WSY6	-2.33	0.5	1	0.0782609	Immunoglobulin kappa variable 3D-15 OS=Homo sapiens OX=9606 GN=IGKV3D-15 PE=3 SV=6
P	LLIYGASIR	-2.33	True	0.5	2	0	0	0.0982977
S	A0A0A0MT36	0.6751	0.5	1	0.105263	Immunoglobulin kappa variable 6D-21 OS=Homo sapiens OX=9606 GN=IGKV6D-21 PE=3 SV=1
P	YASQSISGVPSR	0.6751	True	0.5	2	0	0	1.59667
S	P0C0L4	-0.56298	0.5	10	0.040711	Complement C4-A OS=Homo sapiens OX=9606 GN=C4A PE=1 SV=2
P	DSSTWLTAF	0.2918	True	0.5	2	0.532646	0	2.81351
P	PTAAAAVSLK	-0.2781	True	0.5	2	0	1.59204	0.427181
P	DSSTWLTAFVLK	0	True	0.5	2	0	0	0
P	PVAFSVVPTAAAAVSLK	0	True	0.5	2	0	0	0
P	PVAFSVVPTAAAAVSLK	-1.0451	True	0.5	3	0	0	0.484624
P	LLSQQQADGSFQDPCPVLDR	-1.7167	True	0.5	2	0	0.304238	+
P	LLSQQQADGSFQDPCPVLDR	0	True	0.5	3	0	0	+
P	DSSTWLTAFVLKVLSLAQEQVGGSPEK	0	True	0.5	3	-	+	-
P	LQETSNWLLSQQQADGSFQDPCPVLDR	-0.0668	True	0.5	3	0.589437	1.54651	0
P	LQETSNWLLSQQQADGSFQDPCPVLDR	0	True	0.5	4	0	-	+
S	P09488	0	0.5	3	0.110092	Glutathione S-transferase Mu 1 OS=Homo sapiens OX=9606 GN=GSTM1 PE=1 SV=3; Additional IDs concatenated into MaxParsimony group: P21266, P28161, Q03013
P	RPWFAGNK	0	True	0.5	2	0	0	0
P	ITFVDFLVYDVLDLHR	0	True	0.5	3	-	0	0
P	ITFVDFLVYDVLDLHR	0	True	0.5	2	0	-	0
S	Q6ZMR3	0	0.5	1	0.0572289	L-lactate dehydrogenase A-like 6A OS=Homo sapiens OX=9606 GN=LDHAL6A PE=2 SV=1
P	WGISLSVADLTESILKNLR	0	True	0.5	3	0	0	0
S	P07195	0	0.5	2	0.0868263	L-lactate dehydrogenase B chain OS=Homo sapiens OX=9606 GN=LDHB PE=1 SV=2
P	IVADKDYSVTANSK	0	True	0.5	3	+	0	0
P	SLADELALVDVLEDK	0	True	0.5	2	0	-	0
S	A2NJV5	0	0.5	2	0.125	Immunoglobulin kappa variable 2-29 OS=Homo sapiens OX=9606 GN=IGKV2-29 PE=3 SV=2
P	LLIYEVSSR	0	True	0.5	2	-	0	+
P	PGQSPQLLIYEVSSR	0	True	0.5	2	0	0	0
S	P01833	0.99125	0.5	5	0.0209424	Polymeric immunoglobulin receptor OS=Homo sapiens OX=9606 GN=PIGR PE=1 SV=4
P	GVAGGSVAVLCPY	1.2837	True	0.5	2	0	0	2.43458
P	GVAGGSVAVLCPYN	0	True	0.5	2	-	0	+
P	GVAGGSVAVLCPYNR	0.6988	True	0.5	2	0	0	1.62316
P	GVAGGSVAVLCPYNR	0	True	0.5	3	0	-	+
P	KGVAGGSVAVLCPYNR	0	True	0.5	2	0	0	0
S	P01699	0	0.5	3	0.247863	Immunoglobulin lambda variable 1-44 OS=Homo sapiens OX=9606 GN=IGLV1-44 PE=1 SV=2
P	TVNWYQQLPGTAPK	0	True	0.5	2	0	0	0
P	NTVNWYQQLPGTAPK	0	True	0.5	2	0	0	0
P	VTISCSGSSSNIGSNTVNWYQQLPGTAPK	0	True	0.5	3	0	+	0
S	P01700	0	0.5	2	0.239316	Immunoglobulin lambda variable 1-47 OS=Homo sapiens OX=9606 GN=IGLV1-47 PE=1 SV=2; Additional IDs concatenated into MaxParsimony group: P01699
P	SGTSASLAISGLR	0	True	0.5	2	0	0	0
P	NYVYWYQQLPGTAPK	0	True	0.5	2	-	+	+
S	A0A0C4DH43	0	0.5	3	0.176471	Immunoglobulin heavy variable 2-70D OS=Homo sapiens OX=9606 GN=IGHV2-70D PE=3 SV=1; Additional IDs concatenated into MaxParsimony group: P01814
P	ALEWLAR	0	True	0.5	2	0	0	+
P	IDWDDDKFYSTSLK	0	True	0.5	2	0	0	0
P	IDWDDDKFYSTSLK	0	True	0.5	3	+	0	0
S	A0A0C4DH38	0	0.5	3	0.324786	Immunoglobulin heavy variable 5-51 OS=Homo sapiens OX=9606 GN=IGHV5-51 PE=3 SV=1; Additional IDs concatenated into MaxParsimony group: A0A0J9YXX1, A0A0G2JMI3
P	YWIGWVR	0	True	0.5	2	0	0	0
P	YSPSFQGQVTISADK	0	True	0.5	2	0	0	0
P	GLEWMGIIYPGDSDTR	0	True	0.5	2	0	0	+
S	P63104	-0.6088	0.5	3	0.183673	14-3-3 protein zeta/delta OS=Homo sapiens OX=9606 GN=YWHAZ PE=1 SV=1
P	DICNDVLSLLEK	-0.6088	True	0.5	2	0	0.655742	+
P	SVTEQGAELSNEER	0	True	0.5	2	0	-	0
P	TAFDEAIAELDTLSEESYK	0	True	0.5	3	0	-	0
S	P17936	0	0.5	2	0.0584192	Insulin-like growth factor-binding protein 3 OS=Homo sapiens OX=9606 GN=IGFBP3 PE=1 SV=2
P	ALAQCAPPPAVCAELVR	0	True	0.5	2	0	0	+
P	ALAQCAPPPAVCAELVR	0	True	0.5	3	0	0	0
S	P08246	0	0.5	2	0.071161	Neutrophil elastase OS=Homo sapiens OX=9606 GN=ELANE PE=1 SV=1
P	RSNVCTLVR	0	True	0.5	2	+	0	0
P	VVLGAHNLSR	0	True	0.5	2	+	-	0
S	P23528	0	0.5	1	0.168675	Cofilin-1 OS=Homo sapiens OX=9606 GN=CFL1 PE=1 SV=3; Additional IDs concatenated into MaxParsimony group: Q9Y281
P	NIILEEGKEILVGDVGQTVDDPYATFVK	0	True	0.5	3	0	-	0
S	A0A075B6I9	0	0.5	2	0.205128	Immunoglobulin lambda variable 7-46 OS=Homo sapiens OX=9606 GN=IGLV7-46 PE=3 SV=4; Additional IDs concatenated into MaxParsimony group: P04211
P	TLIYDTSNK	0	True	0.5	2	0	-	+
P	HYPYWFQQKPGQAPR	0	True	0.5	3	0	0	+
S	Q9H497	0	0.5	1	0.0403023	Torsin-3A OS=Homo sapiens OX=9606 GN=TOR3A PE=1 SV=1; Additional IDs concatenated into MaxParsimony group: O14657
P	EETLDEIAQM(+15.994900)MVYVPK	0	True	0.5	2	+	-	0
S	A0A0C4DH42	-1.6317	0.5	3	0.163793	Immunoglobulin heavy variable 3-66 OS=Homo sapiens OX=9606 GN=IGHV3-66 PE=3 SV=1
P	LVESGGGLIQPGGSLR	0	True	0.5	2	0	0	+
P	EVQLVESGGGLIQPGGSLR	0	True	0.5	3	0	0	0
P	EVQLVESGGGLIQPGGSLR	-1.6317	True	0.5	2	0.322718	0	0
S	A0A075B6K0	0	0.5	1	0.0869565	Immunoglobulin lambda variable 3-16 OS=Homo sapiens OX=9606 GN=IGLV3-16 PE=3 SV=2
P	ITCSGEALPK	0	True	0.5	2	0	0	+
S	P01717	0	0.5	1	0.178571	Immunoglobulin lambda variable 3-25 OS=Homo sapiens OX=9606 GN=IGLV3-25 PE=1 SV=2; Additional IDs concatenated into MaxParsimony group: A0A075B6K0, P01718
P	QYAYWYQQKPGQAPVLVIYK	0	True	0.5	3	0	0	+
S	A0A075B6K4	0	0.5	1	0.121739	Immunoglobulin lambda variable 3-10 OS=Homo sapiens OX=9606 GN=IGLV3-10 PE=3 SV=2
P	SGQAPVLVIYEDSK	0	True	0.5	2	0	0	0
S	P01780	0	0.5	5	0.307692	Immunoglobulin heavy variable 3-7 OS=Homo sapiens OX=9606 GN=IGHV3-7 PE=1 SV=2
P	YYVDSVK	0	True	0.5	2	+	0	0
P	YYVDSVKG	0	True	0.5	2	0	0	-
P	GLEWVANIK	0	True	0.5	2	0	0	0
P	LSCAASGFTFSSYWMSWVR	0	True	0.5	2	-	0	0
P	LSCAASGFTFSSYWM(+15.994900)SWVR	0	True	0.5	2	-	0	0
S	A0A0B4J1X5	-1.5635	0.5	3	0.350427	Immunoglobulin heavy variable 3-74 OS=Homo sapiens OX=9606 GN=IGHV3-74 PE=3 SV=1
P	GLVWVSR	0	True	0.5	2	-	0	+
P	INSDGSSTSYADSVK	0	True	0.5	2	0	0	0
P	LSCAASGFTFSSYWMHWVR	-1.5635	True	0.5	3	0.338323	+	+
S	A0A0B4J1V0	0	0.5	3	0.12605	Immunoglobulin heavy variable 3-15 OS=Homo sapiens OX=9606 GN=IGHV3-15 PE=3 SV=1
P	TDGGTTDYAAPVK	0	True	0.5	2	0	0	0
P	SKTDGGTTDYAAPVK	0	True	0.5	2	0	0	0
P	SKTDGGTTDYAAPVK	0	True	0.5	3	0	+	0
S	P0DP08	0	0.5	2	0.102564	Immunoglobulin heavy variable 4-38-2 OS=Homo sapiens OX=9606 GN=IGHV4-38-2 PE=3 SV=1
P	GYYWGWIR	0	True	0.5	2	0	0	+
P	SISSGYYWGWIR	0	True	0.5	2	0	0	0
S	A0A0B4J1V1	0	0.5	1	0.188034	Immunoglobulin heavy variable 3-21 OS=Homo sapiens OX=9606 GN=IGHV3-21 PE=1 SV=1
P	GLEWVSSISSSSSYIYYADSVK	0	True	0.5	2	0	0	-
S	A0A0B4J1U7	-1.0945	0.5	5	0.31405	Immunoglobulin heavy variable 6-1 OS=Homo sapiens OX=9606 GN=IGHV6-1 PE=3 SV=1
P	GLEWLGR	0	True	0.5	2	+	0	0
P	ITINPDTSK	0	True	0.5	2	0	0	+
P	SVTPEDTAVYYCAR	0	True	0.5	2	0	0	0
P	NQFSLQLNSVTPEDTAVYYCAR	0	True	0.5	2	0	0	+
P	NQFSLQLNSVTPEDTAVYYCAR	-1.0945	True	0.5	3	0.468305	0	0
S	P01762	-0.7549	0.5	1	0.162393	Immunoglobulin heavy variable 3-11 OS=Homo sapiens OX=9606 GN=IGHV3-11 PE=1 SV=2
P	QVQLVESGGGLVKPGGSLR	-0.7549	True	0.5	2	0.592572	0	0
S	A0A075B6Q5	0	0.5	3	0.254237	Immunoglobulin heavy variable 3-64 OS=Homo sapiens OX=9606 GN=IGHV3-64 PE=3 SV=1
P	NTLYLQMGSLR	0	True	0.5	2	-	0	0
P	LVESGEGLVQPGGSLR	0	True	0.5	2	+	0	0
P	EVQLVESGEGLVQPGGSLR	0	True	0.5	2	0	0	0
S	A0A0C4DH31	0	0.5	1	0.128205	Immunoglobulin heavy variable 1-18 OS=Homo sapiens OX=9606 GN=IGHV1-18 PE=3 SV=1
P	ASGYTFTSYGISWVR	0	True	0.5	2	0	+	0
S	P01705	0	0.5	1	0.115044	Immunoglobulin lambda variable 2-23 OS=Homo sapiens OX=9606 GN=IGLV2-23 PE=1 SV=2
P	YNLVSWYQQHPGK	0	True	0.5	3	0	0	+
S	A0A0C4DH32	0.6384	0.5	4	0.290598	Immunoglobulin heavy variable 3-20 OS=Homo sapiens OX=9606 GN=IGHV3-20 PE=3 SV=2
P	VVRPGGSLR	0.6384	True	0.5	3	0	1.55658	0
P	INWNGGSTGYADSVK	0	True	0.5	2	0	+	0
P	LVESGGGVVRPGGSLR	0	True	0.5	3	0	0	-
P	EVQLVESGGGVVRPGGSLR	0	True	0.5	3	0	0	+
S	Q9UGM3	0	0.5	2	0.0120182	Deleted in malignant brain tumors 1 protein OS=Homo sapiens OX=9606 GN=DMBT1 PE=1 SV=2
P	FGQGSGPIVLDDVR	0	True	0.5	2	0	0	0
P	QLGCGWATSAPGNAR	0	True	0.5	2	-	+	+
S	P01766	0	0.5	1	0.0948276	Immunoglobulin heavy variable 3-13 OS=Homo sapiens OX=9606 GN=IGHV3-13 PE=1 SV=2
P	AGDTAVYYCAR	0	True	0.5	2	0	0	+
S	P23083	0.62	0.5	1	0.111111	Immunoglobulin heavy variable 1-2 OS=Homo sapiens OX=9606 GN=IGHV1-2 PE=1 SV=2
P	DTSISTAYMELSR	0.62	True	0.5	2	-	1.53687	+
S	A0A0B4J1X8	-0.8215	0.5	1	0.0932203	Immunoglobulin heavy variable 3-43 OS=Homo sapiens OX=9606 GN=IGHV3-43 PE=3 SV=1
P	TEDTALYYCAK	-0.8215	True	0.5	2	0.507732	0.630637	+
S	P01763	0	0.5	2	0.188034	Immunoglobulin heavy variable 3-48 OS=Homo sapiens OX=9606 GN=IGHV3-48 PE=1 SV=2
P	TIYYADSVK	0	True	0.5	2	0	0	0
P	GLEWVSYISSSGSTIYYADSVK	0	True	0.5	3	0	+	0
S	P06331	0	0.5	2	0.243902	Immunoglobulin heavy variable 4-34 OS=Homo sapiens OX=9606 GN=IGHV4-34 PE=1 SV=2
P	SGYYWSWIR	0	True	0.5	2	0	0	+
P	GLEWIGEINHSGSTNYNPSLK	0	True	0.5	3	0	0	0
S	P01825	1.2351	0.5	1	0.0775862	Immunoglobulin heavy variable 4-59 OS=Homo sapiens OX=9606 GN=IGHV4-59 PE=1 SV=2
P	SSYYWSWIR	1.2351	True	0.5	2	0	2.35403	0
S	P01743	0	0.5	1	0.128205	Immunoglobulin heavy variable 1-46 OS=Homo sapiens OX=9606 GN=IGHV1-46 PE=1 SV=2
P	DTSTSTVYMELSSLR	0	True	0.5	2	-	0	0
S	P01764	0.9933	0.5	2	0.350427	Immunoglobulin heavy variable 3-23 OS=Homo sapiens OX=9606 GN=IGHV3-23 PE=1 SV=2
P	GLEWVSAISGSGGSTYYADSVK	0.9933	True	0.5	2	0	1.99069	0
P	LSCAASGFTFSSYAM(+15.994900)SWVR	0	True	0.5	4	-	0	0
S	A0A0B4J1Y9	1.2417	0.5	5	0.277311	Immunoglobulin heavy variable 3-72 OS=Homo sapiens OX=9606 GN=IGHV3-72 PE=3 SV=1
P	GLEWVGRTR	0	True	0.5	2	0	-	0
P	YTTEYAASVK	0	True	0.5	2	0	0	0
P	SYTTEYAASVK	0	True	0.5	2	0	0	+
P	TEDTAVYYCAR	1.2417	True	0.5	2	0	0	2.3648
P	ANSYTTEYAASVK	0	True	0.5	2	0	0	0
S	P0DP01	0	0.5	1	0.128205	Immunoglobulin heavy variable 1-8 OS=Homo sapiens OX=9606 GN=IGHV1-8 PE=3 SV=1
P	ASGYTFTSYDINWVR	0	True	0.5	2	0	+	0
S	P01824	0	0.5	3	0.08	Immunoglobulin heavy variable 4-39 OS=Homo sapiens OX=9606 GN=IGHV4-39 PE=1 SV=2
P	SYYWGWIR	0	True	0.5	2	0	0	0
P	SSYYWGWIR	0	True	0.5	2	0	0	+
P	SSSYYWGWIR	0	True	0.5	2	0	+	0
S	P01767	-0.2914	0.5	3	0.163793	Immunoglobulin heavy variable 3-53 OS=Homo sapiens OX=9606 GN=IGHV3-53 PE=1 SV=2
P	LVETGGGLIQPGGSLR	0	True	0.5	2	0	0	0
P	EVQLVETGGGLIQPGGSLR	0	True	0.5	3	0	0	0
P	EVQLVETGGGLIQPGGSLR	-0.2914	True	0.5	2	0.658965	0.516695	1.60235
S	O75629	0	0.5	1	0.0954545	Protein CREG1 OS=Homo sapiens OX=9606 GN=CREG1 PE=1 SV=1
P	FVTHVSDWGALATISTLEAVR	0	True	0.5	3	0	+	0
S	Q13410	-1.70735	0.5	17	0.250951	Butyrophilin subfamily 1 member A1 OS=Homo sapiens OX=9606 GN=BTN1A1 PE=1 SV=3
P	VSPAVLVHR	0	True	0.5	3	0	-	0
P	VSPAVLVHR	0	True	0.5	2	0	-	0
P	ATLVQDGIAK	0	True	0.5	2	0	-	0
P	TPLPLAGPPR	-2.1385	True	0.5	2	0	0.227109	0
P	KVSPAVLVHR	0	True	0.5	3	0	-	0
P	FDSWPCVLGR	-1.2762	True	0.5	2	0	0.412884	0
P	GEKFPSTSESR	0	True	0.5	2	0	-	0
P	VSDDGEYTCFFR	0	True	0.5	2	0	-	0
P	EDGSYEEALVHLK	0	True	0.5	2	0	-	0
P	KPLTICPIADGPER	0	True	0.5	2	0	-	0
P	KPLTICPIADGPER	0	True	0.5	3	0	-	0
P	NPDEEGLFTVAASVIIR	0	True	0.5	2	0	-	0
P	NPDEEGLFTVAASVIIR	0	True	0.5	3	0	-	0
P	DVIGPPEPILAVVGEDAELPCR	0	True	0.5	2	0	-	0
P	DVIGPPEPILAVVGEDAELPCR	0	True	0.5	3	0	-	0
P	APFDVIGPPEPILAVVGEDAELPCR	0	True	0.5	2	0	-	0
P	APFDVIGPPEPILAVVGEDAELPCR	0	True	0.5	3	0	-	0
S	P52565	0	0.5	1	0.0735294	Rho GDP-dissociation inhibitor 1 OS=Homo sapiens OX=9606 GN=ARHGDIA PE=1 SV=3
P	AEEYEFLTPVEEAPK	0	True	0.5	2	0	-	0
S	Q99816	0	0.5	2	0.0564103	Tumor susceptibility gene 101 protein OS=Homo sapiens OX=9606 GN=TSG101 PE=1 SV=2
P	ASLISAVSDK	0	True	0.5	2	0	-	0
P	KKDEELSSALEK	0	True	0.5	3	0	-	0
S	P49327	0	0.5	4	0.0294703	Fatty acid synthase OS=Homo sapiens OX=9606 GN=FASN PE=1 SV=3
P	LSIPTYGLQCTR	0	True	0.5	2	0	-	0
P	DLVEAVAHILGIR	0	True	0.5	2	0	-	0
P	TLLEGSGLESIISIIHSSLAEPR	0	True	0.5	3	0	-	0
P	ALGLGVEQLPVVFEDVVLHQATILPK	0	True	0.5	3	0	-	0
S	Q9NT68	0	0.5	1	0.00648882	Teneurin-2 OS=Homo sapiens OX=9606 GN=TENM2 PE=1 SV=3
P	LHREMEKSITIDIENSNR	0	True	0.5	2	0	-	0
S	O75888	0	0.5	1	0.04	Tumor necrosis factor ligand superfamily member 13 OS=Homo sapiens OX=9606 GN=TNFSF13 PE=1 SV=1
P	GLQAQGYGVR	0	True	0.5	2	0	-	0
S	P04075	0	0.5	2	0.0604396	Fructose-bisphosphate aldolase A OS=Homo sapiens OX=9606 GN=ALDOA PE=1 SV=2
P	VLAAVYK	0	True	0.5	2	0	-	0
P	RLQSIGTENTEENRR	0	True	0.5	3	0	-	0
S	O14656	0	0.5	1	0.0451807	Torsin-1A OS=Homo sapiens OX=9606 GN=TOR1A PE=1 SV=1
P	NLIDYFVPFLPLEYK	0	True	0.5	2	0	-	0
S	P42702	0	0.5	2	0.0164084	Leukemia inhibitory factor receptor OS=Homo sapiens OX=9606 GN=LIFR PE=1 SV=1
P	VTALVGPR	0	True	0.5	2	0	-	0
P	INFLCEIEIK	0	True	0.5	2	0	-	0
S	Q6UX73	0	0.5	1	0.0323383	UPF0764 protein C16orf89 OS=Homo sapiens OX=9606 GN=C16orf89 PE=1 SV=2
P	ATIADLILSALER	0	True	0.5	2	0	-	0
S	P05413	0	0.5	8	0.421053	Fatty acid-binding protein, heart OS=Homo sapiens OX=9606 GN=FABP3 PE=1 SV=4
P	SIVTLDGGK	0	True	0.5	2	0	-	0
P	SLGVGFATR	0	True	0.5	2	0	-	0
P	WDGQETTLVR	0	True	0.5	2	0	-	0
P	LGVEFDETTADDR	0	True	0.5	2	0	-	0
P	LGVEFDETTADDRK	0	True	0.5	2	0	-	0
P	LGVEFDETTADDRK	0	True	0.5	3	0	-	0
P	LILTLTHGTAVCTR	0	True	0.5	2	0	-	0
P	LILTLTHGTAVCTR	0	True	0.5	3	0	-	0
S	Q9NYU2	0	0.5	1	0.00900322	UDP-glucose:glycoprotein glucosyltransferase 1 OS=Homo sapiens OX=9606 GN=UGGT1 PE=1 SV=3
P	ILFLDVLFPLVVDK	0	True	0.5	2	0	-	0
S	Q14019	0	0.5	3	0.34507	Coactosin-like protein OS=Homo sapiens OX=9606 GN=COTL1 PE=1 SV=3
P	AAYNLVR	0	True	0.5	2	0	-	0
P	FALITWIGENVSGLQ	0	True	0.5	2	0	-	0
P	YDGSTIVPGEQGAEYQHFIQQCTDDVR	0	True	0.5	3	0	-	0
S	Q14714	0	0.5	1	0.102881	Sarcospan OS=Homo sapiens OX=9606 GN=SSPN PE=2 SV=3
P	QPRGQQRQGGPPAADAAGPDDM(+15.994900)EPK	0	True	0.5	3	0	0	0
S	P02747	0	0.5	2	0.122449	Complement C1q subcomponent subunit C OS=Homo sapiens OX=9606 GN=C1QC PE=1 SV=3
P	TNQVNSGGVLLR	0	True	0.5	2	0	-	0
P	FNAVLTNPQGDYDTSTGK	0	True	0.5	2	0	-	0
S	Q9UKT4	0	0.5	1	0.0357942	F-box only protein 5 OS=Homo sapiens OX=9606 GN=FBXO5 PE=1 SV=1
P	KM(+15.994900)GLECVDILSELFRR	0	True	0.5	3	0	-	0
S	Q9UEW3	0	0.5	2	0.0173077	Macrophage receptor MARCO OS=Homo sapiens OX=9606 GN=MARCO PE=1 SV=1
P	VSHEHLLQR	0	True	0.5	3	0	-	0
P	VSHEHLLQR	0	True	0.5	2	0	-	0
S	Q6WN34	0	0.5	3	0.0885781	Chordin-like protein 2 OS=Homo sapiens OX=9606 GN=CHRDL2 PE=1 SV=1
P	VTCPTEYPCR	0	True	0.5	2	0	-	0
P	CTCSEGAHVSCYR	0	True	0.5	3	0	-	0
P	VLVHTSVSPSPDNLR	0	True	0.5	3	0	-	0
S	Q5TIE3	0	0.5	1	0.0221311	von Willebrand factor A domain-containing protein 5B1 OS=Homo sapiens OX=9606 GN=VWA5B1 PE=1 SV=2
P	SLATNTLSSMKASENLFGSWLNLNKSR	0	True	0.5	4	0	0	0
S	Q9BRK5	0	0.5	1	0.0773481	45 kDa calcium-binding protein OS=Homo sapiens OX=9606 GN=SDF4 PE=1 SV=1
P	WYQADSPPADLLLTEEEFLSFLHPEHSR	0	True	0.5	4	0	-	0
S	Q13751	0	0.5	1	0.0204778	Laminin subunit beta-3 OS=Homo sapiens OX=9606 GN=LAMB3 PE=1 SV=1
P	AGGAFLM(+15.994900)AGQVAEQLRGFNAQLQR	0	True	0.5	3	0	-	0
S	P01880	0	0.5	1	0.0338542	Immunoglobulin heavy constant delta OS=Homo sapiens OX=9606 GN=IGHD PE=1 SV=3
P	VPTGGVEEGLLER	0	True	0.5	2	0	-	0
S	P04066	0	0.5	3	0.0815451	Tissue alpha-L-fucosidase OS=Homo sapiens OX=9606 GN=FUCA1 PE=1 SV=4
P	FKPQSLPDHK	0	True	0.5	2	0	-	0
P	DGLIVPIFQER	0	True	0.5	2	0	-	0
P	FFHPEEWADLFQAAGAK	0	True	0.5	3	0	-	0
S	Q6UWY0	0	0.5	1	0.0223881	Arylsulfatase K OS=Homo sapiens OX=9606 GN=ARSK PE=1 SV=1
P	KFPEITYSLDQK	0	True	0.5	3	0	-	0
S	Q96FF9	0	0.5	1	0.0357143	Sororin OS=Homo sapiens OX=9606 GN=CDCA5 PE=1 SV=1
P	IVAHAVEVP	0	True	0.5	3	0	0	0
S	P35442	0	0.5	1	0.0102389	Thrombospondin-2 OS=Homo sapiens OX=9606 GN=THBS2 PE=1 SV=2
P	ACQGAPCPIDGR	0	True	0.5	2	-	0	0
S	Q15828	0	0.5	2	0.14094	Cystatin-M OS=Homo sapiens OX=9606 GN=CST6 PE=1 SV=1
P	AQSQLVAGIK	0	True	0.5	2	-	0	0
P	DLSPDDPQVQK	0	True	0.5	2	0	0	0
S	O60613	0	0.5	1	0.0727273	Selenoprotein F OS=Homo sapiens OX=9606 GN=SELENOF PE=1 SV=4
P	GCCQEEAQFETK	0	True	0.5	2	-	0	0
S	Q9NPA2	0	0.5	1	0.0658363	Matrix metalloproteinase-25 OS=Homo sapiens OX=9606 GN=MMP25 PE=1 SV=1
P	AFHQDSYPFDGLGGTLAHAFFPGEHPISGDTHFDDEE	0	True	0.5	4	-	0	0
S	Q8N878	0	0.5	1	0.0382514	FERM domain-containing protein 1 OS=Homo sapiens OX=9606 GN=FRMD1 PE=2 SV=2
P	GRPTVILGLALRGVHIYQGKK	0	True	0.5	2	0	0	0
S	P10451	0	0.5	16	0.401274	Osteopontin OS=Homo sapiens OX=9606 GN=SPP1 PE=1 SV=1
P	GDSVVYGLR	0	True	0.5	2	0	-	0
P	ISHELDSASSEVN	0	True	0.5	2	0	-	0
P	YPDAVATWLNPDPSQK	0	True	0.5	2	0	-	0
P	AIPVAQDLNAPSDWDSR	0	True	0.5	2	0	-	0
P	DSYETSQLDDQSAETHSH	0	True	0.5	3	0	-	0
P	NDESNEHSDVIDSQELSK	0	True	0.5	2	0	0	0
P	NKYPDAVATWLNPDPSQK	0	True	0.5	3	0	-	0
P	ANDESNEHSDVIDSQELSK	0	True	0.5	2	0	-	0
P	DSYETSQLDDQSAETHSHK	0	True	0.5	3	0	-	0
P	QNLLAPQNAVSSEETNDFK	0	True	0.5	2	0	-	0
P	GKDSYETSQLDDQSAETHSH	0	True	0.5	3	0	-	0
P	GKDSYETSQLDDQSAETHSHK	0	True	0.5	3	0	-	0
P	GKDSYETSQLDDQSAETHSHK	0	True	0.5	4	0	-	0
P	GKDSYETSQLDDQSAETHSHK	0	True	0.5	5	0	-	0
P	QLYNKYPDAVATWLNPDPSQK	0	True	0.5	3	0	-	0
P	QNLLAPQNAVSSEETNDFKQETLPSK	0	True	0.5	3	0	-	0
S	P40121	0	0.5	2	0.112069	Macrophage-capping protein OS=Homo sapiens OX=9606 GN=CAPG PE=1 SV=2
P	YQEGGVESAFHK	0	True	0.5	3	0	-	0
P	VADSSPFALELLISDDCFVLDNGLCGK	0	True	0.5	3	0	-	0
S	P29400	0	0.5	1	0.0249258	Collagen alpha-5(IV) chain OS=Homo sapiens OX=9606 GN=COL4A5 PE=1 SV=2
P	GIRGPPGLPGFPGTPGLPGM(+15.994900)PGHDGAPGPQGIPGCNGTKGER	0	True	0.5	5	0	0	-
S	P19827	0	0.5	1	0.0197585	Inter-alpha-trypsin inhibitor heavy chain H1 OS=Homo sapiens OX=9606 GN=ITIH1 PE=1 SV=3
P	FAHYVVTSQVVNTANEAR	0	True	0.5	3	0	0	-
S	P30876	0	0.5	1	0.0247019	DNA-directed RNA polymerase II subunit RPB2 OS=Homo sapiens OX=9606 GN=POLR2B PE=1 SV=1
P	DGAPSPMM(+15.994900)PNEARLRNLTYSAPLYVDITK	0	True	0.5	5	0	0	-
S	Q92620	0	0.5	1	0.0179299	Pre-mRNA-splicing factor ATP-dependent RNA helicase PRP16 OS=Homo sapiens OX=9606 GN=DHX38 PE=1 SV=2
P	DIM(+15.994900)VQQRMSLASCGTDWDIVRK	0	True	0.5	5	0	0	-
S	P22792	0	0.5	1	0.0495413	Carboxypeptidase N subunit 2 OS=Homo sapiens OX=9606 GN=CPN2 PE=1 SV=3
P	TLNLAQNLLAQLPEELFHPLTSLQTLK	0	True	0.5	3	0	0	-
S	O15021	0	0.5	1	0.00991231	Microtubule-associated serine/threonine-protein kinase 4 OS=Homo sapiens OX=9606 GN=MAST4 PE=1 SV=4
P	CTEALYAPAEGDKLEAGLSFVHSENR	0	True	0.5	4	0	0	0
S	P19823	0	0.5	2	0.0401691	Inter-alpha-trypsin inhibitor heavy chain H2 OS=Homo sapiens OX=9606 GN=ITIH2 PE=1 SV=2
P	AHVSFKPTVAQQR	0	True	0.5	3	0	0	-
P	AGELEVFNGYFVHFFAPDNLDPIPK	0	True	0.5	3	0	0	-
S	O00186	0	0.5	1	0.0422297	Syntaxin-binding protein 3 OS=Homo sapiens OX=9606 GN=STXBP3 PE=1 SV=2
P	DAIMETM(+15.994900)ADQIVTVCATLDENPGVR	0	True	0.5	5	0	0	0
S	Q6UWP8	0	0.5	1	0.0305085	Suprabasin OS=Homo sapiens OX=9606 GN=SBSN PE=1 SV=2
P	FGQGAHHAAGQAGNEAGR	0	True	0.5	3	0	0	-
S	Q9UMF0	0	0.5	1	0.0400433	Intercellular adhesion molecule 5 OS=Homo sapiens OX=9606 GN=ICAM5 PE=1 SV=3
P	TVVVSAESPPEM(+15.994900)DESTCPSHQTWLEGAEASALACAAR	0	True	0.5	4	0	0	0
S	Q9BS92	0	0.5	1	0.0728745	Protein NipSnap homolog 3B OS=Homo sapiens OX=9606 GN=NIPSNAP3B PE=2 SV=1
P	TYYLKPSNMNAFM(+15.994900)ENLKK	0	True	0.5	3	0	0	0
S	P81605	0	0.5	1	0.209091	Dermcidin OS=Homo sapiens OX=9606 GN=DCD PE=1 SV=2
P	YDPEAASAPGSGNPCHEASAAQK	0	True	0.5	3	0	0	-
S	P07437	0	0.5	1	0.027027	Tubulin beta chain OS=Homo sapiens OX=9606 GN=TUBB PE=1 SV=2; Additional IDs concatenated into MaxParsimony group: P68371, P04350
P	ISVYYNEATGGK	0	True	0.5	2	0	-	0
S	P51884	0	0.5	1	0.0532544	Lumican OS=Homo sapiens OX=9606 GN=LUM PE=1 SV=2
P	LPSGLPVSLLTLYLDNNK	0	True	0.5	2	0	-	0
S	O94919	0	0.5	1	0.066	Endonuclease domain-containing 1 protein OS=Homo sapiens OX=9606 GN=ENDOD1 PE=1 SV=2
P	WLVEPQIDDPNSNLEEAINEAEAITSVNSLGSK	0	True	0.5	3	0	-	0
S	Q8TBZ2	0	0.5	1	0.032735	MYCBP-associated protein OS=Homo sapiens OX=9606 GN=MYCBPAP PE=1 SV=2
P	SASQDRFSLEDPTPDIILSSQEPIDPLVM(+15.994900)GK	0	True	0.5	3	0	0	0
S	P07498	0	0.5	29	0.538462	Kappa-casein OS=Homo sapiens OX=9606 GN=CSN3 PE=1 SV=3
P	YGTNLYQR	0	True	0.5	2	0	-	0
P	RPNLHPSF	0	True	0.5	2	0	-	0
P	TYYANPAVVR	0	True	0.5	2	0	-	0
P	IAINNPYVPR	0	True	0.5	2	0	-	0
P	VVRPHAQIPQR	0	True	0.5	3	0	-	0
P	AVVRPHAQIPQR	0	True	0.5	3	0	-	0
P	CHENDERPFYQK	0	True	0.5	2	0	-	0
P	TYYANPAVVRPH	0	True	0.5	3	0	-	0
P	TYYANPAVVRPH	0	True	0.5	2	0	-	0
P	SYPYYGTNLYQR	0	True	0.5	2	0	-	0
P	RPAIAINNPYVPR	0	True	0.5	2	0	-	0
P	QYLPNSHPPTVVR	0	True	0.5	3	0	-	0
P	QYLPNSHPPTVVR	0	True	0.5	2	0	-	0
P	RPAIAINNPYVPR	0	True	0.5	3	0	-	0
P	ACHENDERPFYQK	0	True	0.5	3	0	-	0
P	RPNLHPSFIAIPPK	0	True	0.5	2	0	-	0
P	RPNLHPSFIAIPPK	0	True	0.5	3	0	-	0
P	RPNLHPSFIAIPPK	0	True	0.5	4	0	-	0
P	RPNLHPSFIAIPPKK	0	True	0.5	3	0	-	0
P	RPNLHPSFIAIPPKK	0	True	0.5	4	0	-	0
P	QPACHENDERPFYQK	0	True	0.5	3	0	-	0
P	QPACHENDERPFYQK	0	True	0.5	2	0	-	0
P	YYVPNSYPYYGTNLYQR	0	True	0.5	2	0	-	0
P	YYVPNSYPYYGTNLYQR	0	True	0.5	3	0	-	0
P	TYYANPAVVRPHAQIPQR	0	True	0.5	3	0	-	0
P	TYYANPAVVRPHAQIPQR	0	True	0.5	2	0	-	0
P	TYYANPAVVRPHAQIPQR	0	True	0.5	4	0	-	0
P	TYYANPAVVRPHAQIPQRQYLPNSHPPTVVR	0	True	0.5	5	0	-	0
P	TAPYVPM(+15.994900)YYVPNSYPYYGTNLYQR	0	True	0.5	3	0	-	0
S	Q8NFU4	0	0.5	2	0.364706	Follicular dendritic cell secreted peptide OS=Homo sapiens OX=9606 GN=FDCSP PE=1 SV=1
P	DSDELASGFFVFPYPYPFRPLPPIPFPR	0	True	0.5	3	0	-	0
P	SISDSDELASGFFVFPYPYPFRPLPPIPFPR	0	True	0.5	3	0	-	0
S	P62937	0	0.5	1	0.0666667	Peptidyl-prolyl cis-trans isomerase A OS=Homo sapiens OX=9606 GN=PPIA PE=1 SV=2
P	KITIADCGQLE	0	True	0.5	2	0	-	0
S	Q6UXD5	0	0.5	1	0.010989	Seizure 6-like protein 2 OS=Homo sapiens OX=9606 GN=SEZ6L2 PE=1 SV=2
[truncated: 3,594 more rows]
