# Supplementary material for: Differential proteomic comparison of breast cancer secretome using a quantitative paired analysis workflow
Source: BMC Cancer. 2019 Apr 18;19:365. doi: 10.1186/s12885-019-5547-y (PMC6474050; doi:10.1186/s12885-019-5547-y)
Supplement: Supplementary file 3 — Table S3. Functional analysis of differentially abundant proteins (NAF samples from breast cancer patients). a) Cancer_vs_Nondiseased: Reactome pathways categorization of the proteins found as differentially abundant after paired comparison of NAF samples from breast cancer patients; b) ERpos_vs_Nondiseased: Reactome pathways categorization for differentially abundant proteins according to the paired comparison of NAF samples from ERpos breast cancer patients. (XLSX 26 kb) [file 12885_2019_5547_MOESM3_ESM.xlsx]

## Sheet: Cancer_vs_Nondiseased
Supplemental Table 3: Reactome pathways categorization of the proteins found as differentially abundant after paired comparison of NAF samples from breast cancer patients
Pathway identifier	Pathway name	#of protein entries found in the pathway	# of total protein entries that belong to the pathway	Reactome p-value	FDRa	Accession number of the proteins found in the pathway
R-HSA-114608	Platelet degranulation	18	128	1.11022e-16	1.93179e-14	P08758	P02671	P01042	P04217	P62937	Q14624	P37802	O43707	P23528	P02768	P02647	P02679	P04075	P04196	P02787	P02763	P02751	P01023
R-HSA-76005	Response to elevated platelet cytosolic Ca2+	18	133	1.11022e-16	1.93179e-14	P08758	P02671	P01042	P04217	P62937	Q14624	P37802	O43707	P23528	P02768	P02647	P02679	P04075	P04196	P02787	P02763	P02751	P01023
R-HSA-381426	Regulation of Insulin-like Growth Factor (IGF) transport and uptake by Insulin-like Growth Factor Binding Proteins (IGFBPs)	17	124	2.22045e-16	2.57572e-14	P04114	P00450	P02671	P05546	P01042	O14791	P19823	P08582	P00734	P02768	P01008	P02647	P02679	P02787	P01024	P02751	P02652
R-HSA-8957275	Post-translational protein phosphorylation	16	107	5.55112e-16	4.82947e-14	P04114	P00450	P02671	P05546	P01042	O14791	P19823	P08582	P02768	P01008	P02647	P02679	P02787	P01024	P02751	P02652
R-HSA-168249	Innate Immune System	39	1180	1.33227e-15	9.19265e-14	P04114	P02671	P02792	P07900	P14618	P04217	P05109	P62937	P35579	P13671	P01619	P01817	P01859	P23528	P01857	P02748	P02747	P04040	P02766	P46940	P02788	P02763	P04003	P06744	P01031	P06702	P08603	P13639	Q96PD5	P15144	P00738	P00734	P31151	P02679	P04075	P00751	P01024	P02794	P02750
R-HSA-76002	Platelet activation, signaling and aggregation	20	262	2.4758e-14	1.43596e-12	P08758	P02671	P01042	P04217	P62937	Q14624	P37802	O43707	P23528	P00734	P02768	P02647	P02679	P04075	P04196	P02787	P63104	P02763	P02751	P01023
R-HSA-109582	Hemostasis	26	723	5.33463e-11	2.61397e-09	P04114	P08758	P02671	P05546	P01042	P04217	P62937	Q14624	P01619	P01817	P23528	P02768	P02647	P02787	P63104	P02763	P01871	P37802	O43707	P00734	P01008	P02679	P04075	P04196	P02751	P01023
R-HSA-977606	Regulation of Complement cascade	13	135	7.76317e-11	3.33816e-09	P01031	P08603	P13671	P01619	P01817	P01859	P00734	P01857	P02748	P02747	P00751	P01024	P04003
R-HSA-168256	Immune System	45	2226	1.53358e-10	5.8276e-09	P04114	P02671	P02792	P07900	P14618	P04217	P05109	P62937	P35579	P13671	P01619	P01817	P01859	P23528	P01857	P02748	P04083	P02747	P04040	P02766	P46940	P02788	P63104	P02763	P22897	P01871	P04003	P06744	P01031	P06702	P08603	P13639	P31946	Q96PD5	P15144	P00738	P00734	P31151	P02679	P04075	P00751	P02751	P01024	P02794
R-HSA-6798695	Neutrophil degranulation	21	480	1.75667e-10	5.97266e-09	P06744	P02792	P06702	P07900	P13639	P14618	P04217	P05109	P62937	P15144	P00738	P31151	P04040	P02766	P02788	P46940	P04075	P02763	P01024	P02794	P02750
R-HSA-166658	Complement cascade	13	146	2.00281e-10	6.2087e-09	P01031	P08603	P13671	P01619	P01817	P01859	P00734	P01857	P02748	P02747	P00751	P01024	P04003
R-HSA-2173782	Binding and Uptake of Ligands by Scavenger Receptors	11	129	8.47037e-09	2.45641e-07	P04114	P02792	P00738	P01619	P01817	P07900	O14791	P02768	P02647	P69905	P02794
R-HSA-140877	Formation of Fibrin Clot (Clotting Cascade)	7	39	3.58984e-08	9.33358e-07	P02671	P05546	P01042	P00734	P01008	P02679	P01023
R-HSA-6799990	Metal sequestration by antimicrobial proteins	4	6	2.02585e-07	4.86205e-06	P06702	P05109	P31151	P02788
R-HSA-70171	Glycolysis	8	76	2.11629e-07	4.86746e-06	P06733	P06744	P14618-2	P14618-1	P04406	P00558	P60174	P04075
R-HSA-70263	Gluconeogenesis	6	34	3.90709e-07	8.20488e-06	P06733	P06744	P04406	P00558	P60174	P04075
R-HSA-8963898	Plasma lipoprotein assembly	5	19	5.46628e-07	1.03859e-05	P04114	P02647	P02656	P02652	P01023
R-HSA-5686938	Regulation of TLR by endogenous ligand	5	19	5.46628e-07	1.03859e-05	P04114	P02671	P06702	P05109	P02679
R-HSA-140875	Common Pathway of Fibrin Clot Formation	5	22	1.11641e-06	1.89789e-05	P02671	P05546	P00734	P01008	P02679
R-HSA-140837	Intrinsic Pathway of Fibrin Clot Formation	5	22	1.11641e-06	1.89789e-05	P05546	P01042	P00734	P01008	P01023
R-HSA-70326	Glucose metabolism	8	96	1.20448e-06	1.92717e-05	P06733	P06744	P14618-2	P14618-1	P04406	P00558	P60174	P04075
R-HSA-8963888	Chylomicron assembly	4	10	1.5253e-06	2.28794e-05	P04114	P02647	P02656	P02652
R-HSA-8963901	Chylomicron remodeling	4	10	1.5253e-06	2.28794e-05	P04114	P02647	P02656	P02652
R-HSA-75035	Chk1/Chk2(Cds1) mediated inactivation of Cyclin B:Cdk1 complex	4	13	4.27707e-06	5.9879e-05	P31946	P61981	P63104	P62258
R-HSA-111447	Activation of BAD and translocation to mitochondria	4	15	7.48892e-06	9.7356e-05	P31946	P61981	P63104	P62258
R-HSA-8963899	Plasma lipoprotein remodeling	5	33	7.91003e-06	0.00010283	P04114	P02768	P02647	P02656	P02652
R-HSA-6802948	Signaling by high-kinase activity BRAF mutants	5	36	1.19927e-05	0.000143913	P02671	P31946	P02679	P46940	P02751
R-HSA-2168880	Scavenging of heme from plasma	7	99	1.65429e-05	0.000198515	P00738	P01619	P01817	O14791	P02768	P02647	P69905
R-HSA-3000480	Scavenging by Class A Receptors	4	19	1.88121e-05	0.000217854	P04114	P02792	P02647	P02794
R-HSA-5674135	MAP2K and MAPK activation	5	40	1.98049e-05	0.000217854	P02671	P31946	P02679	P46940	P02751
R-HSA-6802946	Signaling by moderate kinase activity BRAF mutants	5	41	2.22669e-05	0.000222669	P02671	P31946	P02679	P46940	P02751
R-HSA-6802955	Paradoxical activation of RAF signaling by kinase inactive BRAF	5	41	2.22669e-05	0.000222669	P02671	P31946	P02679	P46940	P02751
R-HSA-174577	Activation of C3 and C5	3	7	2.75161e-05	0.000275161	P01031	P00751	P01024
R-HSA-174824	Plasma lipoprotein assembly, remodeling, and clearance	6	72	2.76262e-05	0.000276262	P04114	P02768	P02647	P02656	P02652	P01023
R-HSA-975634	Retinoid metabolism and transport	5	44	3.11035e-05	0.000279931	P04114	P02647	P02766	P02656	P02652
R-HSA-166663	Initial triggering of complement	7	111	3.41018e-05	0.000306916	P01619	P01817	P01859	P01857	P02747	P00751	P01024
R-HSA-166665	Terminal pathway of complement	3	8	4.08356e-05	0.000367521	P13671	P01031	P02748
R-HSA-6806667	Metabolism of fat-soluble vitamins	5	48	4.68629e-05	0.000374903	P04114	P02647	P02766	P02656	P02652
R-HSA-6802949	Signaling by RAS mutants	5	54	8.13239e-05	0.000650591	P02671	P31946	P02679	P46940	P02751
R-HSA-5628897	TP53 Regulates Metabolic Genes	6	88	8.3142e-05	0.000665136	P06744	P32119	P31946	P61981	P63104	P62258
R-HSA-71387	Metabolism of carbohydrates	10	279	8.51238e-05	0.000680991	P06733	P06744	P29401	P14618-2	P14618-1	P04406	P00558	P60174	P04075	P51884
R-HSA-5653656	Vesicle-mediated transport	17	756	9.88692e-05	0.000730267	P04114	P02792	P07900	P31946	O14791	P35579	P00738	P01619	P01817	P61981	P02768	P02647	P02787	P63104	P69905	P62258	P02794
R-HSA-8964058	HDL remodeling	3	11	0.000104324	0.000730267	P02768	P02647	P02656
R-HSA-114452	Activation of BH3-only proteins	4	30	0.000109324	0.000765268	P31946	P61981	P63104	P62258
R-HSA-6802952	Signaling by BRAF and RAF fusions	5	61	0.000143156	0.00100209	P02671	P31946	P02679	P46940	P02751
R-HSA-5625740	RHO GTPases activate PKNs	5	63	0.000166117	0.00116282	P31946	P61981	P63104	P62258	P35579
R-HSA-2029482	Regulation of actin dynamics for phagocytic cup formation	7	150	0.000218231	0.00152761	P01619	P01817	P07900	P01859	P23528	P01857	P35579
R-HSA-372708	p130Cas linkage to MAPK signaling for integrins	3	15	0.000258468	0.00155081	P02671	P02679	P02751
R-HSA-354194	GRB2:SOS provides linkage to MAPK signaling for Integrins	3	15	0.000258468	0.00155081	P02671	P02679	P02751
R-HSA-1445148	Translocation of SLC2A4 (GLUT4) to the plasma membrane	5	71	0.000287219	0.00172331	P31946	P61981	P63104	P62258	P35579
R-HSA-977225	Amyloid fiber formation	5	71	0.000287219	0.00172331	P02671	P02647	P02766	P02788	P02743
R-HSA-76009	Platelet Aggregation (Plug Formation)	4	40	0.000325076	0.00195046	P02671	P00734	P02679	P02751
R-HSA-6802957	Oncogenic MAPK signaling	5	77	0.000414999	0.00249	P02671	P31946	P02679	P46940	P02751
R-HSA-109606	Intrinsic Pathway for Apoptosis	4	44	0.00046449	0.00278694	P31946	P61981	P63104	P62258
R-HSA-2029480	Fcgamma receptor (FCGR) dependent phagocytosis	7	175	0.00054654	0.00327924	P01619	P01817	P07900	P01859	P23528	P01857	P35579
R-HSA-173736	Alternative complement activation	2	5	0.000777294	0.00388647	P00751	P01024
R-HSA-173623	Classical antibody-mediated complement activation	5	95	0.00106	0.00529999	P01619	P01817	P01859	P01857	P02747
R-HSA-6803157	Antimicrobial peptides	5	95	0.00106	0.00529999	P06702	P05109	Q96PD5	P31151	P02788
R-HSA-3000471	Scavenging by Class B Receptors	2	6	0.00111348	0.00556738	P04114	P02647
R-HSA-917937	Iron uptake and transport	4	58	0.00128801	0.00623763	P00450	P02792	P02787	P02794
R-HSA-2187338	Visual phototransduction	5	100	0.00132777	0.00623763	P04114	P02647	P02766	P02656	P02652
R-HSA-418594	G alpha (i) signalling events	10	397	0.00134222	0.00623763	P04114	P01031	P01042	P04083	P01019	P02647	P02766	P02656	P01024	P02652
R-HSA-3000484	Scavenging by Class F Receptors	2	7	0.00150768	0.00623763	P04114	P07900
R-HSA-5336415	Uptake and function of diphtheria toxin	2	7	0.00150768	0.00623763	P07900	P13639
R-HSA-166786	Creation of C4 and C2 activators	5	103	0.00151069	0.00623763	P01619	P01817	P01859	P01857	P02747
R-HSA-9006921	Integrin signaling	3	28	0.00155941	0.00623763	P02671	P02679	P02751
R-HSA-354192	Integrin alphaIIb beta3 signaling	3	28	0.00155941	0.00623763	P02671	P02679	P02751
R-HSA-382551	Transport of small molecules	14	726	0.00192902	0.00771608	P04114	P00450	P02792	Q86UK0	P12273	P05090	P02768	P02647	P02656	P02787	P69905	P02652	P02794	P01023
R-HSA-8963896	HDL assembly	2	8	0.00195898	0.00783591	P02647	P01023
aThe listed pathways presented a FDR ≤ 0.01
[truncated: 1 more columns]

## Sheet: ERpos_vs_Nondiseased
Supplemental Table 3: Reactome pathways categorization for differentially abundant proteins according to the paired comparison of NAF samples from ERpos breast cancer patients
Pathway identifier	Pathway name	#of protein entries found in the pathway	# of total protein entries that belong to the pathway	Reactome p-value	FDRa	Accession number of the proteins found in the pathway
R-HSA-114608	Platelet degranulation	7	128	8.79392e-11	4.81628e-09	P04217	Q08380	Q6YHK3	P02768	P02787	P02763	P01023
R-HSA-76005	Response to elevated platelet cytosolic Ca2+	7	133	1.14673e-10	4.81628e-09	P04217	Q08380	Q6YHK3	P02768	P02787	P02763	P01023
R-HSA-76002	Platelet activation, signaling and aggregation	7	262	1.22797e-08	3.43832e-07	P04217	Q08380	Q6YHK3	P02768	P02787	P02763	P01023
R-HSA-109582	Hemostasis	9	723	3.18143e-08	6.681e-07	P04217	Q08380	Q6YHK3	P02768	P02787	P02763	P01871	P01023	P06312
R-HSA-6799990	Metal sequestration by antimicrobial proteins	2	6	2.65838e-05	0.000425342	P05109	P02788
R-HSA-917937	Iron uptake and transport	3	58	5.00433e-05	0.000700607	P00450	P02787	P02794
R-HSA-6798695	Neutrophil degranulation	5	480	0.000220009	0.00264011	P04217	P05109	P02788	P02763	P02794
R-HSA-8957275	Post-translational protein phosphorylation	3	107	0.000302925	0.00302925	P00450	P02768	P02787
R-HSA-381426	Regulation of Insulin-like Growth Factor (IGF) transport and uptake by Insulin-like Growth Factor Binding Proteins (IGFBPs)	3	124	0.000465518	0.00417743	P00450	P02768	P02787
R-HSA-2173782	Binding and Uptake of Ligands by Scavenger Receptors	3	129	0.000522179	0.00417743	P02768	P02794	P06312
R-HSA-5619060	Defective CP causes aceruloplasminemia (ACERULOP)	1	1	0.00126314	0.00884197	P00450
aThe listed pathways presented a FDR ≤ 0.01
