# Supplementary material for: Differential proteomic comparison of breast cancer secretome using a quantitative paired analysis workflow
Source: BMC Cancer. 2019 Apr 18;19:365. doi: 10.1186/s12885-019-5547-y (PMC6474050; doi:10.1186/s12885-019-5547-y)
Supplement: Supplementary file 4 — Table S4. Summary result of protein and peptide identifications (NAF samples from ERpos breast cancer patients). a) Protein Report: List of all 873 proteins statistically evaluated after paired comparisons of NAF samples from ERpos breast cancer patients; b) Peptide Report: List of all 873 proteins and the respective peptides statistically evaluated according to the paired comparisons of NAF samples from ERpos breast cancer patients. (XLSX 639 kb) [file 12885_2019_5547_MOESM4_ESM.xlsx]

## Sheet: ProteinReport
Supplemental Table 4: List of all 873 proteins statistically evaluated after paired comparisons of NAF samples from ERpos breast cancer patients
Accession number	Avg Log Fold Protein a	Stouffer's p-valueb	# of unique peptidesc	Sequence coveraged	Protein descriptione
P02768	0.65267	1.2169e-08	352	0.873563	Serum albumin OS=Homo sapiens OX=9606 GN=ALB PE=1 SV=2
P01023	1.41605	6.57441e-06	113	0.589552	Alpha-2-macroglobulin OS=Homo sapiens OX=9606 GN=A2M PE=1 SV=3; Additional IDs concatenated into MaxParsimony group: P20742
Q6YHK3	1.47685	0.000399054	32	0.244291	CD109 antigen OS=Homo sapiens OX=9606 GN=CD109 PE=1 SV=2
P02787	1.00741	0.000477172	126	0.755014	Serotransferrin OS=Homo sapiens OX=9606 GN=TF PE=1 SV=3
P01871	0.553035	0.00247797	58	0.697572	Immunoglobulin heavy constant mu OS=Homo sapiens OX=9606 GN=IGHM PE=1 SV=4
P04217	1.16887	0.00467967	22	0.480808	Alpha-1B-glycoprotein OS=Homo sapiens OX=9606 GN=A1BG PE=1 SV=4
P15086	1.33158	0.00883276	37	0.659472	Carboxypeptidase B OS=Homo sapiens OX=9606 GN=CPB1 PE=1 SV=4; Additional IDs concatenated into MaxParsimony group: P15085
P02763	1.18931	0.0125843	15	0.328358	Alpha-1-acid glycoprotein 1 OS=Homo sapiens OX=9606 GN=ORM1 PE=1 SV=1
P06312	1.2035	0.014788	9	0.355372	Immunoglobulin kappa variable 4-1 OS=Homo sapiens OX=9606 GN=IGKV4-1 PE=1 SV=1
P02794	1.22996	0.0209762	14	0.398907	Ferritin heavy chain OS=Homo sapiens OX=9606 GN=FTH1 PE=1 SV=2
P00450	0.827341	0.0215445	94	0.578404	Ceruloplasmin OS=Homo sapiens OX=9606 GN=CP PE=1 SV=1
Q08380	0.710065	0.0221818	59	0.512821	Galectin-3-binding protein OS=Homo sapiens OX=9606 GN=LGALS3BP PE=1 SV=1
P05109	1.33158	0.0240512	9	0.634409	Protein S100-A8 OS=Homo sapiens OX=9606 GN=S100A8 PE=1 SV=1
P0C0L5	1.26927	0.0251504	12	0.0607798	Complement C4-B OS=Homo sapiens OX=9606 GN=C4B PE=1 SV=2
P01011	0.976159	0.027817	41	0.600473	Alpha-1-antichymotrypsin OS=Homo sapiens OX=9606 GN=SERPINA3 PE=1 SV=2
P36955	0.769613	0.0294031	16	0.483254	Pigment epithelium-derived factor OS=Homo sapiens OX=9606 GN=SERPINF1 PE=1 SV=4
P02792	1.74799	0.0344945	19	0.462857	Ferritin light chain OS=Homo sapiens OX=9606 GN=FTL PE=1 SV=2
P01876	0.158215	0.036335	126	0.730878	Immunoglobulin heavy constant alpha 1 OS=Homo sapiens OX=9606 GN=IGHA1 PE=1 SV=2; Additional IDs concatenated into MaxParsimony group: contaminant_I47175
P01817	0.933033	0.0407444	9	0.521008	Immunoglobulin heavy variable 2-5 OS=Homo sapiens OX=9606 GN=IGHV2-5 PE=1 SV=2
P62258	1.66638	0.041259	6	0.243137	14-3-3 protein epsilon OS=Homo sapiens OX=9606 GN=YWHAE PE=1 SV=1
P00738	1.53301	0.0485587	23	0.44335	Haptoglobin OS=Homo sapiens OX=9606 GN=HP PE=1 SV=1; Additional IDs concatenated into MaxParsimony group: P00739
Q07654	0.748592	0.050407	19	0.56383	Trefoil factor 3 OS=Homo sapiens OX=9606 GN=TFF3 PE=1 SV=2
P01857	1.0369	0.051438	31	0.224242	Immunoglobulin heavy constant gamma 1 OS=Homo sapiens OX=9606 GN=IGHG1 PE=1 SV=1; Additional IDs concatenated into MaxParsimony group: P01772, P01762, P0DP02, P0DP08, P06331, P0DP07, P0DP04, A0A0C4DH41, P0DP03, P01825, A0A075B6R2, A0A0B4J2H0, P01764, A0A0C4DH29, A0A0J9YXX1, A0A0G2JMI3, A0A0C4DH33
P08603	0.0731167	0.0548334	37	0.359058	Complement factor H OS=Homo sapiens OX=9606 GN=CFH PE=1 SV=4
P24821	0.806703	0.0566009	88	0.427987	Tenascin OS=Homo sapiens OX=9606 GN=TNC PE=1 SV=3
P20061	0.975995	0.0595491	28	0.401848	Transcobalamin-1 OS=Homo sapiens OX=9606 GN=TCN1 PE=1 SV=2
P13796	1.41818	0.0616748	25	0.494418	Plastin-2 OS=Homo sapiens OX=9606 GN=LCP1 PE=1 SV=6
P02766	0.94886	0.0621147	23	0.693878	Transthyretin OS=Homo sapiens OX=9606 GN=TTR PE=1 SV=1
P06702	1.37992	0.0629353	14	0.815789	Protein S100-A9 OS=Homo sapiens OX=9606 GN=S100A9 PE=1 SV=1
P01009	0.544131	0.072862	66	0.696172	Alpha-1-antitrypsin OS=Homo sapiens OX=9606 GN=SERPINA1 PE=1 SV=3
P01602	0.539825	0.074049	9	0.307692	Immunoglobulin kappa variable 1-5 OS=Homo sapiens OX=9606 GN=IGKV1-5 PE=1 SV=2
P01024	0.338994	0.0743178	220	0.72279	Complement C3 OS=Homo sapiens OX=9606 GN=C3 PE=1 SV=2
P02751	0.8991	0.0748813	60	0.30679	Fibronectin OS=Homo sapiens OX=9606 GN=FN1 PE=1 SV=4
P01877	-0.0700527	0.0754444	123	0.647059	Immunoglobulin heavy constant alpha 2 OS=Homo sapiens OX=9606 GN=IGHA2 PE=1 SV=4
P33908	0	0.0794347	4	0.0995406	Mannosyl-oligosaccharide 1,2-alpha-mannosidase IA OS=Homo sapiens OX=9606 GN=MAN1A1 PE=1 SV=3
P01834	0.204545	0.0839976	83	0.906542	Immunoglobulin kappa constant OS=Homo sapiens OX=9606 GN=IGKC PE=1 SV=2
P07237	1.54187	0.0847139	12	0.253937	Protein disulfide-isomerase OS=Homo sapiens OX=9606 GN=P4HB PE=1 SV=3
P04003	1.29353	0.0858089	30	0.445561	C4b-binding protein alpha chain OS=Homo sapiens OX=9606 GN=C4BPA PE=1 SV=2
Q8WXI7	-0.03065	0.0926636	22	0.0218515	Mucin-16 OS=Homo sapiens OX=9606 GN=MUC16 PE=1 SV=3
P06396	1.18555	0.0929512	41	0.515345	Gelsolin OS=Homo sapiens OX=9606 GN=GSN PE=1 SV=1
P02750	0.969718	0.0937629	17	0.435159	Leucine-rich alpha-2-glycoprotein OS=Homo sapiens OX=9606 GN=LRG1 PE=1 SV=2
Q13510	0.781283	0.0970377	13	0.425316	Acid ceramidase OS=Homo sapiens OX=9606 GN=ASAH1 PE=1 SV=5
P68871	0	0.0993944	18	0.619048	Hemoglobin subunit beta OS=Homo sapiens OX=9606 GN=HBB PE=1 SV=2; Additional IDs concatenated into MaxParsimony group: P69891, P02100, P69892
P16070	0.3619	0.103809	5	0.041779	CD44 antigen OS=Homo sapiens OX=9606 GN=CD44 PE=1 SV=3
P69905	0	0.107505	22	0.823944	Hemoglobin subunit alpha OS=Homo sapiens OX=9606 GN=HBA1 PE=1 SV=2; Additional IDs concatenated into MaxParsimony group: P02008
P05164	1.20405	0.107836	18	0.263087	Myeloperoxidase OS=Homo sapiens OX=9606 GN=MPO PE=1 SV=1; Additional IDs concatenated into MaxParsimony group: P11678
P01715	1.1694	0.11452	3	0.408696	Immunoglobulin lambda variable 3-1 OS=Homo sapiens OX=9606 GN=IGLV3-1 PE=1 SV=2
P84243	0	0.11452	3	0.235294	Histone H3.3 OS=Homo sapiens OX=9606 GN=H3F3A PE=1 SV=2
P01859	0.921837	0.117982	20	0.407975	Immunoglobulin heavy constant gamma 2 OS=Homo sapiens OX=9606 GN=IGHG2 PE=1 SV=2
P01599	0	0.125099	2	0.136752	Immunoglobulin kappa variable 1-17 OS=Homo sapiens OX=9606 GN=IGKV1-17 PE=1 SV=2
P00751	0.883091	0.125318	41	0.400524	Complement factor B OS=Homo sapiens OX=9606 GN=CFB PE=1 SV=2
P04114	0.2347	0.126231	160	0.365987	Apolipoprotein B-100 OS=Homo sapiens OX=9606 GN=APOB PE=1 SV=2
A0A0C4DH69	0.7585	0.130812	2	0.153846	Immunoglobulin kappa variable 1-9 OS=Homo sapiens OX=9606 GN=IGKV1-9 PE=3 SV=1
P13987	0.381589	0.131765	12	0.359375	CD59 glycoprotein OS=Homo sapiens OX=9606 GN=CD59 PE=1 SV=1
P46940	1.67993	0.131839	21	0.181654	Ras GTPase-activating-like protein IQGAP1 OS=Homo sapiens OX=9606 GN=IQGAP1 PE=1 SV=1
P08571	1.35297	0.132813	29	0.464	Monocyte differentiation antigen CD14 OS=Homo sapiens OX=9606 GN=CD14 PE=1 SV=2
P01861	0.540142	0.1376	23	0.492355	Immunoglobulin heavy constant gamma 4 OS=Homo sapiens OX=9606 GN=IGHG4 PE=1 SV=1
O43707	0.97218	0.143122	13	0.182217	Alpha-actinin-4 OS=Homo sapiens OX=9606 GN=ACTN4 PE=1 SV=2
P02748	1.50723	0.153433	14	0.296959	Complement component C9 OS=Homo sapiens OX=9606 GN=C9 PE=1 SV=2
P60174	2.07723	0.154557	16	0.562937	Triosephosphate isomerase OS=Homo sapiens OX=9606 GN=TPI1 PE=1 SV=3
P63104	1.95696	0.155496	9	0.440816	14-3-3 protein zeta/delta OS=Homo sapiens OX=9606 GN=YWHAZ PE=1 SV=1
Q06830	1.47735	0.155734	14	0.527638	Peroxiredoxin-1 OS=Homo sapiens OX=9606 GN=PRDX1 PE=1 SV=1; Additional IDs concatenated into MaxParsimony group: Q13162
P01619	0.3453	0.157321	10	0.422414	Immunoglobulin kappa variable 3-20 OS=Homo sapiens OX=9606 GN=IGKV3-20 PE=1 SV=2; Additional IDs concatenated into MaxParsimony group: A0A0A0MRZ8, A0A0C4DH55
P02774	0.30338	0.159328	46	0.685654	Vitamin D-binding protein OS=Homo sapiens OX=9606 GN=GC PE=1 SV=1
A0A0C4DH31	0	0.159569	2	0.128205	Immunoglobulin heavy variable 1-18 OS=Homo sapiens OX=9606 GN=IGHV1-18 PE=3 SV=1
A0A0C4DH38	0.73685	0.159569	2	0.188034	Immunoglobulin heavy variable 5-51 OS=Homo sapiens OX=9606 GN=IGHV5-51 PE=3 SV=1
Q9H4G4	0.7348	0.159569	2	0.168831	Golgi-associated plant pathogenesis-related protein 1 OS=Homo sapiens OX=9606 GN=GLIPR2 PE=1 SV=3
P17813	-1.1791	0.161086	4	0.050152	Endoglin OS=Homo sapiens OX=9606 GN=ENG PE=1 SV=2
P04430	-1.0413	0.163022	5	0.290598	Immunoglobulin kappa variable 1-16 OS=Homo sapiens OX=9606 GN=IGKV1-16 PE=1 SV=2
Q9NZ08	0.977857	0.163031	22	0.255048	Endoplasmic reticulum aminopeptidase 1 OS=Homo sapiens OX=9606 GN=ERAP1 PE=1 SV=3
P04433	0.7869	0.170074	2	0.26087	Immunoglobulin kappa variable 3-11 OS=Homo sapiens OX=9606 GN=IGKV3-11 PE=1 SV=1
Q8NBJ4	0	0.17015	3	0.102244	Golgi membrane protein 1 OS=Homo sapiens OX=9606 GN=GOLM1 PE=1 SV=1
P0CF74	0.611067	0.176458	5	0.349057	Immunoglobulin lambda constant 6 OS=Homo sapiens OX=9606 GN=IGLC6 PE=1 SV=1
O76061	1.91888	0.177517	11	0.364238	Stanniocalcin-2 OS=Homo sapiens OX=9606 GN=STC2 PE=1 SV=1
O95274	0.546564	0.179552	15	0.303468	Ly6/PLAUR domain-containing protein 3 OS=Homo sapiens OX=9606 GN=LYPD3 PE=1 SV=2
Q9NZP8	0	0.182753	7	0.252567	Complement C1r subcomponent-like protein OS=Homo sapiens OX=9606 GN=C1RL PE=1 SV=2
P19652	0.894986	0.184258	10	0.313433	Alpha-1-acid glycoprotein 2 OS=Homo sapiens OX=9606 GN=ORM2 PE=1 SV=2
P04406	2.33	0.185471	15	0.552239	Glyceraldehyde-3-phosphate dehydrogenase OS=Homo sapiens OX=9606 GN=GAPDH PE=1 SV=3
A0A0A0MS15	0.7585	0.186449	2	0.184874	Immunoglobulin heavy variable 3-49 OS=Homo sapiens OX=9606 GN=IGHV3-49 PE=3 SV=1
P23083	0.707	0.186449	3	0.350427	Immunoglobulin heavy variable 1-2 OS=Homo sapiens OX=9606 GN=IGHV1-2 PE=1 SV=2
A0A0B4J1V0	0.2873	0.186509	4	0.285714	Immunoglobulin heavy variable 3-15 OS=Homo sapiens OX=9606 GN=IGHV3-15 PE=3 SV=1
P01703	0.9756	0.186569	5	0.525424	Immunoglobulin lambda variable 1-40 OS=Homo sapiens OX=9606 GN=IGLV1-40 PE=1 SV=2
P02743	0.7489	0.186569	5	0.210762	Serum amyloid P-component OS=Homo sapiens OX=9606 GN=APCS PE=1 SV=2
Q92876	0.89648	0.190132	10	0.372951	Kallikrein-6 OS=Homo sapiens OX=9606 GN=KLK6 PE=1 SV=1
P00338	2.33	0.191573	15	0.445783	L-lactate dehydrogenase A chain OS=Homo sapiens OX=9606 GN=LDHA PE=1 SV=2
P04080	1.56707	0.192409	8	0.55102	Cystatin-B OS=Homo sapiens OX=9606 GN=CSTB PE=1 SV=2
P61626	-0.0791818	0.195727	27	0.540541	Lysozyme C OS=Homo sapiens OX=9606 GN=LYZ PE=1 SV=1
P22792	0	0.196783	3	0.115596	Carboxypeptidase N subunit 2 OS=Homo sapiens OX=9606 GN=CPN2 PE=1 SV=3
P36871	0	0.196783	3	0.0925267	Phosphoglucomutase-1 OS=Homo sapiens OX=9606 GN=PGM1 PE=1 SV=3
P10643	1.139	0.197514	9	0.162515	Complement component C7 OS=Homo sapiens OX=9606 GN=C7 PE=1 SV=2
P15291	1.2051	0.199999	11	0.175879	Beta-1,4-galactosyltransferase 1 OS=Homo sapiens OX=9606 GN=B4GALT1 PE=1 SV=5
P55259	1.19252	0.204404	8	0.141527	Pancreatic secretory granule membrane major glycoprotein GP2 OS=Homo sapiens OX=9606 GN=GP2 PE=2 SV=3
P10909	0.0154021	0.205439	93	0.610245	Clusterin OS=Homo sapiens OX=9606 GN=CLU PE=1 SV=1
P31949	1.67765	0.206917	8	0.647619	Protein S100-A11 OS=Homo sapiens OX=9606 GN=S100A11 PE=1 SV=2
A0A0B4J1X5	0.11355	0.208037	3	0.350427	Immunoglobulin heavy variable 3-74 OS=Homo sapiens OX=9606 GN=IGHV3-74 PE=3 SV=1
P01767	0.8531	0.209062	3	0.163793	Immunoglobulin heavy variable 3-53 OS=Homo sapiens OX=9606 GN=IGHV3-53 PE=1 SV=2
P53634	0.8037	0.215532	12	0.25486	Dipeptidyl peptidase 1 OS=Homo sapiens OX=9606 GN=CTSC PE=1 SV=2
P06681	0	0.218039	4	0.0678191	Complement C2 OS=Homo sapiens OX=9606 GN=C2 PE=1 SV=2
Q8NCL4	0	0.218039	4	0.128617	Polypeptide N-acetylgalactosaminyltransferase 6 OS=Homo sapiens OX=9606 GN=GALNT6 PE=2 SV=2
P02765	1.41245	0.218044	25	0.517711	Alpha-2-HS-glycoprotein OS=Homo sapiens OX=9606 GN=AHSG PE=1 SV=1
P05155	0.493033	0.219412	13	0.28	Plasma protease C1 inhibitor OS=Homo sapiens OX=9606 GN=SERPING1 PE=1 SV=2
P25311	0.0303391	0.222747	134	0.838926	Zinc-alpha-2-glycoprotein OS=Homo sapiens OX=9606 GN=AZGP1 PE=1 SV=2
O95969	1.02553	0.224296	8	0.522222	Secretoglobin family 1D member 2 OS=Homo sapiens OX=9606 GN=SCGB1D2 PE=2 SV=1
P19957	1.2109	0.225701	4	0.264957	Elafin OS=Homo sapiens OX=9606 GN=PI3 PE=1 SV=3
P50591	0.7183	0.225701	5	0.142349	Tumor necrosis factor ligand superfamily member 10 OS=Homo sapiens OX=9606 GN=TNFSF10 PE=1 SV=1
P02679	1.52082	0.227497	42	0.635762	Fibrinogen gamma chain OS=Homo sapiens OX=9606 GN=FGG PE=1 SV=3
P61769	0.45536	0.229793	27	0.605042	Beta-2-microglobulin OS=Homo sapiens OX=9606 GN=B2M PE=1 SV=1
P01714	0.86735	0.230688	8	0.607143	Immunoglobulin lambda variable 3-19 OS=Homo sapiens OX=9606 GN=IGLV3-19 PE=1 SV=2
A0A0C4DH42	0.989767	0.232692	3	0.163793	Immunoglobulin heavy variable 3-66 OS=Homo sapiens OX=9606 GN=IGHV3-66 PE=3 SV=1
Q8NI32	1.9597	0.235436	3	0.0655738	Ly6/PLAUR domain-containing protein 6B OS=Homo sapiens OX=9606 GN=LYPD6B PE=2 SV=1
Q9UHL4	1.7476	0.235436	5	0.123984	Dipeptidyl peptidase 2 OS=Homo sapiens OX=9606 GN=DPP7 PE=1 SV=3
P06703	1.0589	0.23718	11	0.577778	Protein S100-A6 OS=Homo sapiens OX=9606 GN=S100A6 PE=1 SV=1
Q9Y490	1.9281	0.240579	6	0.0539158	Talin-1 OS=Homo sapiens OX=9606 GN=TLN1 PE=1 SV=3
P80188	-0.17955	0.245265	16	0.565657	Neutrophil gelatinase-associated lipocalin OS=Homo sapiens OX=9606 GN=LCN2 PE=1 SV=2
A0A075B6K4	0.7283	0.25	1	0.121739	Immunoglobulin lambda variable 3-10 OS=Homo sapiens OX=9606 GN=IGLV3-10 PE=3 SV=2
A0A0B4J1X8	0	0.25	1	0.0932203	Immunoglobulin heavy variable 3-43 OS=Homo sapiens OX=9606 GN=IGHV3-43 PE=3 SV=1
A0A0C4DH24	0.9499	0.25	1	0.105263	Immunoglobulin kappa variable 6-21 OS=Homo sapiens OX=9606 GN=IGKV6-21 PE=3 SV=1
O14773	2.2396	0.25	6	0.238011	Tripeptidyl-peptidase 1 OS=Homo sapiens OX=9606 GN=TPP1 PE=1 SV=2
P00441	0.7993	0.25	5	0.538961	Superoxide dismutase [Cu-Zn] OS=Homo sapiens OX=9606 GN=SOD1 PE=1 SV=2
P01717	0	0.25	1	0.178571	Immunoglobulin lambda variable 3-25 OS=Homo sapiens OX=9606 GN=IGLV3-25 PE=1 SV=2; Additional IDs concatenated into MaxParsimony group: A0A075B6K4, P80748, A0A075B6K5, P01718, A0A075B6K0, P01715, A0A075B6K2
P01766	0.6698	0.25	1	0.0948276	Immunoglobulin heavy variable 3-13 OS=Homo sapiens OX=9606 GN=IGHV3-13 PE=1 SV=2
P05543	2.0627	0.25	6	0.204819	Thyroxine-binding globulin OS=Homo sapiens OX=9606 GN=SERPINA7 PE=1 SV=2
P0DP01	0.7545	0.25	1	0.128205	Immunoglobulin heavy variable 1-8 OS=Homo sapiens OX=9606 GN=IGHV1-8 PE=3 SV=1
P18827	0	0.25	1	0.0548387	Syndecan-1 OS=Homo sapiens OX=9606 GN=SDC1 PE=1 SV=3
P25815	0	0.25	1	0.294737	Protein S100-P OS=Homo sapiens OX=9606 GN=S100P PE=1 SV=2
P52823	0.6297	0.25	1	0.0566802	Stanniocalcin-1 OS=Homo sapiens OX=9606 GN=STC1 PE=1 SV=1
Q16769	0	0.25	1	0.0304709	Glutaminyl-peptide cyclotransferase OS=Homo sapiens OX=9606 GN=QPCT PE=1 SV=1
P05452	1.4164	0.253296	5	0.282178	Tetranectin OS=Homo sapiens OX=9606 GN=CLEC3B PE=1 SV=3
Q24JP5	1.25822	0.253947	10	0.0654936	Transmembrane protein 132A OS=Homo sapiens OX=9606 GN=TMEM132A PE=1 SV=1
Q969H8	2.3229	0.254229	2	0.0635838	Myeloid-derived growth factor OS=Homo sapiens OX=9606 GN=MYDGF PE=1 SV=1
P49788	0.73374	0.256451	20	0.496599	Retinoic acid receptor responder protein 1 OS=Homo sapiens OX=9606 GN=RARRES1 PE=1 SV=2
P05156	-0.0146583	0.257278	30	0.38422	Complement factor I OS=Homo sapiens OX=9606 GN=CFI PE=1 SV=2
P0C0L4	-0.0482	0.269502	13	0.0475917	Complement C4-A OS=Homo sapiens OX=9606 GN=C4A PE=1 SV=2
P01033	-0.61675	0.273161	6	0.352657	Metalloproteinase inhibitor 1 OS=Homo sapiens OX=9606 GN=TIMP1 PE=1 SV=1
P25774	-0.6324	0.273161	7	0.256798	Cathepsin S OS=Homo sapiens OX=9606 GN=CTSS PE=1 SV=3
Q13296	0.85726	0.273161	8	0.27957	Mammaglobin-A OS=Homo sapiens OX=9606 GN=SCGB2A2 PE=1 SV=1
Q6UX71	0.0173	0.274003	5	0.10586	Plexin domain-containing protein 2 OS=Homo sapiens OX=9606 GN=PLXDC2 PE=1 SV=1
Q14624	2.33	0.275628	30	0.368817	Inter-alpha-trypsin inhibitor heavy chain H4 OS=Homo sapiens OX=9606 GN=ITIH4 PE=1 SV=4
P10253	1.1182	0.280167	6	0.102941	Lysosomal alpha-glucosidase OS=Homo sapiens OX=9606 GN=GAA PE=1 SV=4
P62805	1.5709	0.280167	7	0.417476	Histone H4 OS=Homo sapiens OX=9606 GN=HIST1H4A PE=1 SV=2
Q96PD5	1.7899	0.282598	10	0.272569	N-acetylmuramoyl-L-alanine amidase OS=Homo sapiens OX=9606 GN=PGLYRP2 PE=1 SV=1
P27797	1.37593	0.283803	19	0.503597	Calreticulin OS=Homo sapiens OX=9606 GN=CALR PE=1 SV=1
P01042	0.527671	0.285678	19	0.310559	Kininogen-1 OS=Homo sapiens OX=9606 GN=KNG1 PE=1 SV=2
P01133	-0.01085	0.287555	27	0.188898	Pro-epidermal growth factor OS=Homo sapiens OX=9606 GN=EGF PE=1 SV=2
P12814	0.9765	0.287867	15	0.2287	Alpha-actinin-1 OS=Homo sapiens OX=9606 GN=ACTN1 PE=1 SV=2; Additional IDs concatenated into MaxParsimony group: O43707, P35609, Q08043
P07339	-0.1065	0.289646	41	0.541262	Cathepsin D OS=Homo sapiens OX=9606 GN=CTSD PE=1 SV=1
A0A0C4DH68	0.34835	0.290265	9	0.533333	Immunoglobulin kappa variable 2-24 OS=Homo sapiens OX=9606 GN=IGKV2-24 PE=3 SV=1; Additional IDs concatenated into MaxParsimony group: P06310, A0A075B6P5, A0A0A0MRZ7, P01614, A2NJV5
P02753	0.383575	0.290283	6	0.298507	Retinol-binding protein 4 OS=Homo sapiens OX=9606 GN=RBP4 PE=1 SV=3
Q9Y337	0.50535	0.290283	7	0.208191	Kallikrein-5 OS=Homo sapiens OX=9606 GN=KLK5 PE=1 SV=3
A0A087WSZ0	0.6615	0.290913	2	0.162393	Immunoglobulin kappa variable 1D-8 OS=Homo sapiens OX=9606 GN=IGKV1D-8 PE=3 SV=6
A0A0C4DH25	1.3069	0.290913	2	0.0775862	Immunoglobulin kappa variable 3D-20 OS=Homo sapiens OX=9606 GN=IGKV3D-20 PE=3 SV=1
P32119	0	0.290913	2	0.136364	Peroxiredoxin-2 OS=Homo sapiens OX=9606 GN=PRDX2 PE=1 SV=5
P61981	0	0.290913	7	0.356275	14-3-3 protein gamma OS=Homo sapiens OX=9606 GN=YWHAG PE=1 SV=2
Q9BQR3	0	0.290913	2	0.0344828	Serine protease 27 OS=Homo sapiens OX=9606 GN=PRSS27 PE=1 SV=1
Q9NZH0	0.5893	0.290913	2	0.0967742	G-protein coupled receptor family C group 5 member B OS=Homo sapiens OX=9606 GN=GPRC5B PE=2 SV=2
P00746	0.6943	0.290933	9	0.474308	Complement factor D OS=Homo sapiens OX=9606 GN=CFD PE=1 SV=5
P02749	-0.339533	0.292086	22	0.562319	Beta-2-glycoprotein 1 OS=Homo sapiens OX=9606 GN=APOH PE=1 SV=3
P15311	0.357975	0.29609	7	0.148464	Ezrin OS=Homo sapiens OX=9606 GN=EZR PE=1 SV=4; Additional IDs concatenated into MaxParsimony group: P35241
P11142	1.8401	0.297203	11	0.202786	Heat shock cognate 71 kDa protein OS=Homo sapiens OX=9606 GN=HSPA8 PE=1 SV=1
P01008	1.33623	0.297583	23	0.400862	Antithrombin-III OS=Homo sapiens OX=9606 GN=SERPINC1 PE=1 SV=1
P05546	1.24	0.298363	10	0.266533	Heparin cofactor 2 OS=Homo sapiens OX=9606 GN=SERPIND1 PE=1 SV=3
P61916	0.276733	0.301335	8	0.490066	NPC intracellular cholesterol transporter 2 OS=Homo sapiens OX=9606 GN=NPC2 PE=1 SV=1
P52209	1.64293	0.302859	10	0.225673	6-phosphogluconate dehydrogenase, decarboxylating OS=Homo sapiens OX=9606 GN=PGD PE=1 SV=3
P01019	0.671863	0.306677	20	0.305155	Angiotensinogen OS=Homo sapiens OX=9606 GN=AGT PE=1 SV=1
P20827	-0.5818	0.306848	5	0.160976	Ephrin-A1 OS=Homo sapiens OX=9606 GN=EFNA1 PE=1 SV=2
O43490	-0.227384	0.30722	34	0.391908	Prominin-1 OS=Homo sapiens OX=9606 GN=PROM1 PE=1 SV=1
P55058	0.208588	0.308351	17	0.288032	Phospholipid transfer protein OS=Homo sapiens OX=9606 GN=PLTP PE=1 SV=1; Additional IDs concatenated into MaxParsimony group: P09104, P13929
P04066	0	0.311156	13	0.334764	Tissue alpha-L-fucosidase OS=Homo sapiens OX=9606 GN=FUCA1 PE=1 SV=4
A0A0A0MT36	0.1982	0.3125	1	0.105263	Immunoglobulin kappa variable 6D-21 OS=Homo sapiens OX=9606 GN=IGKV6D-21 PE=3 SV=1
P03952	0	0.316704	3	0.0485893	Plasma kallikrein OS=Homo sapiens OX=9606 GN=KLKB1 PE=1 SV=1
P08185	0	0.316704	3	0.091358	Corticosteroid-binding globulin OS=Homo sapiens OX=9606 GN=SERPINA6 PE=1 SV=1
P17931	2.22387	0.316704	10	0.284	Galectin-3 OS=Homo sapiens OX=9606 GN=LGALS3 PE=1 SV=5
P98164	0	0.316704	3	0.00665951	Low-density lipoprotein receptor-related protein 2 OS=Homo sapiens OX=9606 GN=LRP2 PE=1 SV=3
Q13228	0	0.316704	3	0.0868644	Methanethiol oxidase OS=Homo sapiens OX=9606 GN=SELENBP1 PE=1 SV=2
P07686	1.90785	0.319322	14	0.271583	Beta-hexosaminidase subunit beta OS=Homo sapiens OX=9606 GN=HEXB PE=1 SV=3
P07358	0	0.321791	13	0.269036	Complement component C8 beta chain OS=Homo sapiens OX=9606 GN=C8B PE=1 SV=3
P02671	1.20423	0.322786	25	0.279446	Fibrinogen alpha chain OS=Homo sapiens OX=9606 GN=FGA PE=1 SV=2
P23141	0	0.326478	16	0.386243	Liver carboxylesterase 1 OS=Homo sapiens OX=9606 GN=CES1 PE=1 SV=2
P36222	0.448082	0.327213	30	0.556136	Chitinase-3-like protein 1 OS=Homo sapiens OX=9606 GN=CHI3L1 PE=1 SV=2
Q16651	-0.0911667	0.331281	22	0.521866	Prostasin OS=Homo sapiens OX=9606 GN=PRSS8 PE=1 SV=1
P01860	0.19375	0.331441	10	0.137931	Immunoglobulin heavy constant gamma 3 OS=Homo sapiens OX=9606 GN=IGHG3 PE=1 SV=2
P00739	0	0.334841	4	0.186782	Haptoglobin-related protein OS=Homo sapiens OX=9606 GN=HPR PE=2 SV=2
P02746	0	0.334841	4	0.142292	Complement C1q subcomponent subunit B OS=Homo sapiens OX=9606 GN=C1QB PE=1 SV=3
P08174	-1.218	0.334841	10	0.349081	Complement decay-accelerating factor OS=Homo sapiens OX=9606 GN=CD55 PE=1 SV=4
P51884	0.8902	0.334841	4	0.156805	Lumican OS=Homo sapiens OX=9606 GN=LUM PE=1 SV=2
P52565	2.33	0.334841	4	0.367647	Rho GDP-dissociation inhibitor 1 OS=Homo sapiens OX=9606 GN=ARHGDIA PE=1 SV=3
Q9NZK5	0	0.334841	4	0.0998043	Adenosine deaminase 2 OS=Homo sapiens OX=9606 GN=ADA2 PE=1 SV=2
Q9UBR2	2.33	0.334841	4	0.158416	Cathepsin Z OS=Homo sapiens OX=9606 GN=CTSZ PE=1 SV=1
P04040	0.7457	0.334851	19	0.377609	Catalase OS=Homo sapiens OX=9606 GN=CAT PE=1 SV=3
A0A0B4J1Y9	-0.9383	0.33488	5	0.361345	Immunoglobulin heavy variable 3-72 OS=Homo sapiens OX=9606 GN=IGHV3-72 PE=3 SV=1
P01699	0	0.33488	3	0.247863	Immunoglobulin lambda variable 1-44 OS=Homo sapiens OX=9606 GN=IGLV1-44 PE=1 SV=2
P04004	1.3425	0.335493	14	0.248954	Vitronectin OS=Homo sapiens OX=9606 GN=VTN PE=1 SV=1
P12821	-0.2211	0.336549	29	0.239663	Angiotensin-converting enzyme OS=Homo sapiens OX=9606 GN=ACE PE=1 SV=1
A0A0C4DH43	0.6441	0.344916	3	0.176471	Immunoglobulin heavy variable 2-70D OS=Homo sapiens OX=9606 GN=IGHV2-70D PE=3 SV=1
A0A0C4DH32	0	0.348484	4	0.162393	Immunoglobulin heavy variable 3-20 OS=Homo sapiens OX=9606 GN=IGHV3-20 PE=3 SV=2
P07108	0	0.348484	3	0.505747	Acyl-CoA-binding protein OS=Homo sapiens OX=9606 GN=DBI PE=1 SV=2
P08697	1.7035	0.348484	5	0.234216	Alpha-2-antiplasmin OS=Homo sapiens OX=9606 GN=SERPINF2 PE=1 SV=3
P0DOY3	0	0.348484	5	0.311321	Immunoglobulin lambda constant 3 OS=Homo sapiens OX=9606 GN=IGLC3 PE=1 SV=1
P68431	0	0.348484	5	0.235294	Histone H3.1 OS=Homo sapiens OX=9606 GN=HIST1H3A PE=1 SV=2
P80511	0	0.348484	4	0.663043	Protein S100-A12 OS=Homo sapiens OX=9606 GN=S100A12 PE=1 SV=2
Q14118	1.4964	0.348484	5	0.0815642	Dystroglycan OS=Homo sapiens OX=9606 GN=DAG1 PE=1 SV=2
Q99497	0	0.348484	5	0.26455	Protein/nucleic acid deglycase DJ-1 OS=Homo sapiens OX=9606 GN=PARK7 PE=1 SV=2
P02747	0	0.348514	4	0.35102	Complement C1q subcomponent subunit C OS=Homo sapiens OX=9606 GN=C1QC PE=1 SV=3
P02675	0.750112	0.3524	26	0.474542	Fibrinogen beta chain OS=Homo sapiens OX=9606 GN=FGB PE=1 SV=2
P00734	-0.245033	0.355063	23	0.42926	Prothrombin OS=Homo sapiens OX=9606 GN=F2 PE=1 SV=2
O60603	0	0.355885	4	0.0752551	Toll-like receptor 2 OS=Homo sapiens OX=9606 GN=TLR2 PE=1 SV=1
P00747	-0.43434	0.356765	30	0.44321	Plasminogen OS=Homo sapiens OX=9606 GN=PLG PE=1 SV=2
P20160	1.6733	0.359225	6	0.366534	Azurocidin OS=Homo sapiens OX=9606 GN=AZU1 PE=1 SV=3
P21926	0	0.359225	4	0.184211	CD9 antigen OS=Homo sapiens OX=9606 GN=CD9 PE=1 SV=4
Q6PCB0	0.6088	0.359225	3	0.121348	von Willebrand factor A domain-containing protein 1 OS=Homo sapiens OX=9606 GN=VWA1 PE=1 SV=1
Q99538	0	0.359225	5	0.210162	Legumain OS=Homo sapiens OX=9606 GN=LGMN PE=1 SV=1
P01591	0.234344	0.362506	40	0.72327	Immunoglobulin J chain OS=Homo sapiens OX=9606 GN=JCHAIN PE=1 SV=4
P43652	1.09325	0.365934	19	0.353923	Afamin OS=Homo sapiens OX=9606 GN=AFM PE=1 SV=1
P06744	0	0.367966	7	0.182796	Glucose-6-phosphate isomerase OS=Homo sapiens OX=9606 GN=GPI PE=1 SV=4
P07195	0	0.367966	7	0.239521	L-lactate dehydrogenase B chain OS=Homo sapiens OX=9606 GN=LDHB PE=1 SV=2; Additional IDs concatenated into MaxParsimony group: Q6ZMR3, P00338, P07864
P09467	2.01365	0.367966	7	0.322485	Fructose-1,6-bisphosphatase 1 OS=Homo sapiens OX=9606 GN=FBP1 PE=1 SV=5
P09603	0.86435	0.367966	6	0.0794224	Macrophage colony-stimulating factor 1 OS=Homo sapiens OX=9606 GN=CSF1 PE=1 SV=2
O15232	1.3676	0.367986	8	0.205761	Matrilin-3 OS=Homo sapiens OX=9606 GN=MATN3 PE=1 SV=2
P15328	0.3318	0.367986	7	0.385214	Folate receptor alpha OS=Homo sapiens OX=9606 GN=FOLR1 PE=1 SV=3
P14618	2.11143	0.368358	28	0.444444	Pyruvate kinase PKM OS=Homo sapiens OX=9606 GN=PKM PE=1 SV=4
P09211	1.9374	0.372269	6	0.37619	Glutathione S-transferase P OS=Homo sapiens OX=9606 GN=GSTP1 PE=1 SV=2
P05413	1.3648	0.375259	8	0.421053	Fatty acid-binding protein, heart OS=Homo sapiens OX=9606 GN=FABP3 PE=1 SV=4
Q8WUM4	0	0.375259	7	0.0864055	Programmed cell death 6-interacting protein OS=Homo sapiens OX=9606 GN=PDCD6IP PE=1 SV=1
A0A075B6K5	1.56875	0.375275	6	0.417391	Immunoglobulin lambda variable 3-9 OS=Homo sapiens OX=9606 GN=IGLV3-9 PE=3 SV=1
O75882	0.395871	0.376905	18	0.139258	Attractin OS=Homo sapiens OX=9606 GN=ATRN PE=1 SV=2
P02654	1.3822	0.381463	6	0.361446	Apolipoprotein C-I OS=Homo sapiens OX=9606 GN=APOC1 PE=1 SV=1
P01031	2.33	0.38147	36	0.288783	Complement C5 OS=Homo sapiens OX=9606 GN=C5 PE=1 SV=4
O00468	0.708767	0.381535	13	0.0885341	Agrin OS=Homo sapiens OX=9606 GN=AGRN PE=1 SV=5
P15941	-0.34006	0.384095	5	0.0398406	Mucin-1 OS=Homo sapiens OX=9606 GN=MUC1 PE=1 SV=3
P07737	2.14145	0.386825	7	0.478571	Profilin-1 OS=Homo sapiens OX=9606 GN=PFN1 PE=1 SV=2
P31151	-0.7862	0.386825	6	0.425743	Protein S100-A7 OS=Homo sapiens OX=9606 GN=S100A7 PE=1 SV=4
O43278	-0.7838	0.386838	9	0.173913	Kunitz-type protease inhibitor 1 OS=Homo sapiens OX=9606 GN=SPINT1 PE=1 SV=2
Q08431	0.806089	0.390506	21	0.488372	Lactadherin OS=Homo sapiens OX=9606 GN=MFGE8 PE=1 SV=2
P00558	1.6671	0.39152	11	0.261391	Phosphoglycerate kinase 1 OS=Homo sapiens OX=9606 GN=PGK1 PE=1 SV=3; Additional IDs concatenated into MaxParsimony group: P07205
Q6UX06	-0.622938	0.392742	27	0.427451	Olfactomedin-4 OS=Homo sapiens OX=9606 GN=OLFM4 PE=1 SV=1
P02790	0.382243	0.396546	58	0.670996	Hemopexin OS=Homo sapiens OX=9606 GN=HPX PE=1 SV=2
P02649	0.166792	0.399374	29	0.640379	Apolipoprotein E OS=Homo sapiens OX=9606 GN=APOE PE=1 SV=1
P05362	0.09575	0.410254	9	0.218045	Intercellular adhesion molecule 1 OS=Homo sapiens OX=9606 GN=ICAM1 PE=1 SV=2
Q12841	0.809243	0.411056	11	0.233766	Follistatin-related protein 1 OS=Homo sapiens OX=9606 GN=FSTL1 PE=1 SV=1
P26038	1.63151	0.419242	16	0.246101	Moesin OS=Homo sapiens OX=9606 GN=MSN PE=1 SV=3
P35579	2.33	0.419429	20	0.152041	Myosin-9 OS=Homo sapiens OX=9606 GN=MYH9 PE=1 SV=4
P08670	1.8822	0.422815	24	0.39485	Vimentin OS=Homo sapiens OX=9606 GN=VIM PE=1 SV=4
P40121	2.33	0.424351	23	0.706897	Macrophage-capping protein OS=Homo sapiens OX=9606 GN=CAPG PE=1 SV=2
Q13231	-0.411558	0.427188	24	0.633047	Chitotriosidase-1 OS=Homo sapiens OX=9606 GN=CHIT1 PE=1 SV=1
P08236	-0.601344	0.428504	33	0.40553	Beta-glucuronidase OS=Homo sapiens OX=9606 GN=GUSB PE=1 SV=2; Additional IDs concatenated into MaxParsimony group: O94818, Q96MY1
Q14956	2.01922	0.437695	24	0.176573	Transmembrane glycoprotein NMB OS=Homo sapiens OX=9606 GN=GPNMB PE=1 SV=2
P02647	1.50989	0.447892	28	0.588015	Apolipoprotein A-I OS=Homo sapiens OX=9606 GN=APOA1 PE=1 SV=1
O00391	0.740808	0.49406	25	0.417671	Sulfhydryl oxidase 1 OS=Homo sapiens OX=9606 GN=QSOX1 PE=1 SV=3
Q14508	0.114633	0.49803	15	0.677419	WAP four-disulfide core domain protein 2 OS=Homo sapiens OX=9606 GN=WFDC2 PE=1 SV=2
A0A075B6I0	0	0.5	2	0.147541	Immunoglobulin lambda variable 8-61 OS=Homo sapiens OX=9606 GN=IGLV8-61 PE=3 SV=7
A0A075B6I4	0	0.5	1	0.0854701	Immunoglobulin lambda variable 10-54 OS=Homo sapiens OX=9606 GN=IGLV10-54 PE=3 SV=1
A0A075B6I9	-0.6726	0.5	1	0.0769231	Immunoglobulin lambda variable 7-46 OS=Homo sapiens OX=9606 GN=IGLV7-46 PE=3 SV=4
A0A075B6J9	-2.0875	0.5	1	0.110169	Immunoglobulin lambda variable 2-18 OS=Homo sapiens OX=9606 GN=IGLV2-18 PE=3 SV=2
A0A075B6K0	0	0.5	2	0.226087	Immunoglobulin lambda variable 3-16 OS=Homo sapiens OX=9606 GN=IGLV3-16 PE=3 SV=2
A0A075B6Q5	0	0.5	3	0.262712	Immunoglobulin heavy variable 3-64 OS=Homo sapiens OX=9606 GN=IGHV3-64 PE=3 SV=1
A0A075B6R2	1.432	0.5	1	0.179487	Immunoglobulin heavy variable 4-4 OS=Homo sapiens OX=9606 GN=IGHV4-4 PE=3 SV=2
A0A075B6S5	0.5863	0.5	4	0.401709	Immunoglobulin kappa variable 1-27 OS=Homo sapiens OX=9606 GN=IGKV1-27 PE=3 SV=1; Additional IDs concatenated into MaxParsimony group: P01597, P01593, P0DP09, P01611, P01601, A0A0C4DH67, A0A087WSZ0, A0A075B6S4, A0A0B4J1Z2
A0A087WSX0	0	0.5	2	0.211382	Immunoglobulin lambda variable 5-45 OS=Homo sapiens OX=9606 GN=IGLV5-45 PE=3 SV=1
A0A0A0MS14	0	0.5	1	0.0940171	Immunoglobulin heavy variable 1-45 OS=Homo sapiens OX=9606 GN=IGHV1-45 PE=3 SV=1
A0A0B4J1U3	0	0.5	1	0.136752	Immunoglobulin lambda variable 1-36 OS=Homo sapiens OX=9606 GN=IGLV1-36 PE=3 SV=5
A0A0B4J1U7	-2.0504	0.5	5	0.396694	Immunoglobulin heavy variable 6-1 OS=Homo sapiens OX=9606 GN=IGHV6-1 PE=3 SV=1
A0A0B4J1V1	0	0.5	1	0.0940171	Immunoglobulin heavy variable 3-21 OS=Homo sapiens OX=9606 GN=IGHV3-21 PE=1 SV=1
A0A0B4J1V2	-0.4078	0.5	3	0.302521	Immunoglobulin heavy variable 2-26 OS=Homo sapiens OX=9606 GN=IGHV2-26 PE=3 SV=1
A0A0B4J1V6	0	0.5	1	0.168067	Immunoglobulin heavy variable 3-73 OS=Homo sapiens OX=9606 GN=IGHV3-73 PE=3 SV=1
A0A0B4J262	0	0.5	1	0.106195	T cell receptor alpha variable 8-6 OS=Homo sapiens OX=9606 GN=TRAV8-6 PE=3 SV=1
A0A0C4DH34	0	0.5	3	0.213675	Immunoglobulin heavy variable 4-28 OS=Homo sapiens OX=9606 GN=IGHV4-28 PE=3 SV=1
A0A0C4DH72	0.7816	0.5	1	0.153846	Immunoglobulin kappa variable 1-6 OS=Homo sapiens OX=9606 GN=IGKV1-6 PE=3 SV=1
A0A0J9YVY3	0	0.5	2	0.111111	Immunoglobulin heavy variable 7-4-1 OS=Homo sapiens OX=9606 GN=IGHV7-4-1 PE=3 SV=1
A0A0J9YX35	-0.311933	0.5	4	0.188034	Immunoglobulin heavy variable 3-64D OS=Homo sapiens OX=9606 GN=IGHV3-64D PE=3 SV=1
A2NJV5	1.3396	0.5	2	0.125	Immunoglobulin kappa variable 2-29 OS=Homo sapiens OX=9606 GN=IGKV2-29 PE=3 SV=2
A6NEV1	0	0.5	1	0.101504	Proline-rich protein 23A OS=Homo sapiens OX=9606 GN=PRR23A PE=3 SV=1
A6NHL2	0	0.5	1	0.0717489	Tubulin alpha chain-like 3 OS=Homo sapiens OX=9606 GN=TUBAL3 PE=1 SV=2
A8MYB1	0	0.5	1	0.0325733	Transmembrane and coiled-coil domain-containing protein 5B OS=Homo sapiens OX=9606 GN=TMCO5B PE=3 SV=1
B1ANY3	0	0.5	1	0.166052	Putative protein FAM220BP OS=Homo sapiens OX=9606 GN=FAM220BP PE=5 SV=1
O00115	0	0.5	2	0.0722222	Deoxyribonuclease-2-alpha OS=Homo sapiens OX=9606 GN=DNASE2 PE=1 SV=2
O00160	0	0.5	1	0.0182149	Unconventional myosin-If OS=Homo sapiens OX=9606 GN=MYO1F PE=1 SV=3
O00299	0	0.5	6	0.302905	Chloride intracellular channel protein 1 OS=Homo sapiens OX=9606 GN=CLIC1 PE=1 SV=4
O00303	0	0.5	2	0.0532213	Eukaryotic translation initiation factor 3 subunit F OS=Homo sapiens OX=9606 GN=EIF3F PE=1 SV=1
O00629	0	0.5	1	0.0326296	Importin subunit alpha-3 OS=Homo sapiens OX=9606 GN=KPNA4 PE=1 SV=1; Additional IDs concatenated into MaxParsimony group: O00505
O00754	0	0.5	1	0.024728	Lysosomal alpha-mannosidase OS=Homo sapiens OX=9606 GN=MAN2B1 PE=1 SV=3
O00757	0	0.5	1	0.0294985	Fructose-1,6-bisphosphatase isozyme 2 OS=Homo sapiens OX=9606 GN=FBP2 PE=1 SV=2
O00764	0	0.5	3	0.121795	Pyridoxal kinase OS=Homo sapiens OX=9606 GN=PDXK PE=1 SV=1
O14498	1.6154	0.5	7	0.264019	Immunoglobulin superfamily containing leucine-rich repeat protein OS=Homo sapiens OX=9606 GN=ISLR PE=2 SV=1
O14638	0	0.5	10	0.128	Ectonucleotide pyrophosphatase/phosphodiesterase family member 3 OS=Homo sapiens OX=9606 GN=ENPP3 PE=1 SV=2
O14641	0	0.5	1	0.0557065	Segment polarity protein dishevelled homolog DVL-2 OS=Homo sapiens OX=9606 GN=DVL2 PE=1 SV=1
O14791	0	0.5	1	0.0678392	Apolipoprotein L1 OS=Homo sapiens OX=9606 GN=APOL1 PE=1 SV=5
O14818	0	0.5	2	0.0927419	Proteasome subunit alpha type-7 OS=Homo sapiens OX=9606 GN=PSMA7 PE=1 SV=1; Additional IDs concatenated into MaxParsimony group: Q8TAA3
O15143	0	0.5	5	0.129032	Actin-related protein 2/3 complex subunit 1B OS=Homo sapiens OX=9606 GN=ARPC1B PE=1 SV=3
O15144	2.33	0.5	9	0.346667	Actin-related protein 2/3 complex subunit 2 OS=Homo sapiens OX=9606 GN=ARPC2 PE=1 SV=1
O15145	0	0.5	4	0.174157	Actin-related protein 2/3 complex subunit 3 OS=Homo sapiens OX=9606 GN=ARPC3 PE=1 SV=3
O15204	0	0.5	2	0.0468085	ADAM DEC1 OS=Homo sapiens OX=9606 GN=ADAMDEC1 PE=1 SV=2
O15230	0	0.5	1	0.00351827	Laminin subunit alpha-5 OS=Homo sapiens OX=9606 GN=LAMA5 PE=1 SV=8
O15296	0	0.5	2	0.0281065	Arachidonate 15-lipoxygenase B OS=Homo sapiens OX=9606 GN=ALOX15B PE=1 SV=3
O15511	0	0.5	1	0.0794702	Actin-related protein 2/3 complex subunit 5 OS=Homo sapiens OX=9606 GN=ARPC5 PE=1 SV=3
O43291	0.3779	0.5	3	0.0674603	Kunitz-type protease inhibitor 2 OS=Homo sapiens OX=9606 GN=SPINT2 PE=1 SV=2
O43379	0	0.5	1	0.0342556	WD repeat-containing protein 62 OS=Homo sapiens OX=9606 GN=WDR62 PE=1 SV=4
O43399	0	0.5	2	0.194175	Tumor protein D54 OS=Homo sapiens OX=9606 GN=TPD52L2 PE=1 SV=2
O43852	1.296	0.5	2	0.0412698	Calumenin OS=Homo sapiens OX=9606 GN=CALU PE=1 SV=2
O43866	0	0.5	3	0.135447	CD5 antigen-like OS=Homo sapiens OX=9606 GN=CD5L PE=1 SV=1
O43916	0	0.5	2	0.136253	Carbohydrate sulfotransferase 1 OS=Homo sapiens OX=9606 GN=CHST1 PE=1 SV=1
O60259	-0.8926	0.5	5	0.284615	Kallikrein-8 OS=Homo sapiens OX=9606 GN=KLK8 PE=1 SV=1
O60443	0	0.5	2	0.106855	Gasdermin-E OS=Homo sapiens OX=9606 GN=GSDME PE=1 SV=2
O60506	0	0.5	1	0.0208668	Heterogeneous nuclear ribonucleoprotein Q OS=Homo sapiens OX=9606 GN=SYNCRIP PE=1 SV=2
O60784	0	0.5	1	0.0609756	Target of Myb protein 1 OS=Homo sapiens OX=9606 GN=TOM1 PE=1 SV=2
O60888	0.0603	0.5	6	0.329609	Protein CutA OS=Homo sapiens OX=9606 GN=CUTA PE=1 SV=2
O75083	0	0.5	7	0.255776	WD repeat-containing protein 1 OS=Homo sapiens OX=9606 GN=WDR1 PE=1 SV=4
O75223	1.5362	0.5	3	0.191489	Gamma-glutamylcyclotransferase OS=Homo sapiens OX=9606 GN=GGCT PE=1 SV=1
O75348	0	0.5	1	0.118644	V-type proton ATPase subunit G 1 OS=Homo sapiens OX=9606 GN=ATP6V1G1 PE=1 SV=3
O75367	0	0.5	1	0.0295699	Core histone macro-H2A.1 OS=Homo sapiens OX=9606 GN=H2AFY PE=1 SV=4
O75368	0	0.5	1	0.157895	SH3 domain-binding glutamic acid-rich-like protein OS=Homo sapiens OX=9606 GN=SH3BGRL PE=1 SV=1
O75369	0	0.5	3	0.019216	Filamin-B OS=Homo sapiens OX=9606 GN=FLNB PE=1 SV=2
O75556	0	0.5	2	0.221053	Mammaglobin-B OS=Homo sapiens OX=9606 GN=SCGB2A1 PE=1 SV=1
O75594	0	0.5	1	0.117347	Peptidoglycan recognition protein 1 OS=Homo sapiens OX=9606 GN=PGLYRP1 PE=1 SV=1
O75629	1.4665	0.5	1	0.0954545	Protein CREG1 OS=Homo sapiens OX=9606 GN=CREG1 PE=1 SV=1
O75636	0	0.5	2	0.0334448	Ficolin-3 OS=Homo sapiens OX=9606 GN=FCN3 PE=1 SV=2
O75874	0	0.5	7	0.15942	Isocitrate dehydrogenase [NADP] cytoplasmic OS=Homo sapiens OX=9606 GN=IDH1 PE=1 SV=2
O75888	0	0.5	1	0.04	Tumor necrosis factor ligand superfamily member 13 OS=Homo sapiens OX=9606 GN=TNFSF13 PE=1 SV=1
O75899	0	0.5	1	0.0435707	Gamma-aminobutyric acid type B receptor subunit 2 OS=Homo sapiens OX=9606 GN=GABBR2 PE=1 SV=1
O95155	0	0.5	1	0.0168971	Ubiquitin conjugation factor E4 B OS=Homo sapiens OX=9606 GN=UBE4B PE=1 SV=1
O95157	0	0.5	1	0.0714286	Neurexophilin-3 OS=Homo sapiens OX=9606 GN=NXPH3 PE=1 SV=3
O95336	0	0.5	1	0.143411	6-phosphogluconolactonase OS=Homo sapiens OX=9606 GN=PGLS PE=1 SV=2
O95714	0	0.5	1	0.00910219	E3 ubiquitin-protein ligase HERC2 OS=Homo sapiens OX=9606 GN=HERC2 PE=1 SV=2
P00352	0	0.5	5	0.155689	Retinal dehydrogenase 1 OS=Homo sapiens OX=9606 GN=ALDH1A1 PE=1 SV=2
P00390	0	0.5	5	0.153257	Glutathione reductase, mitochondrial OS=Homo sapiens OX=9606 GN=GSR PE=1 SV=2
P00748	0.9391	0.5	4	0.0861789	Coagulation factor XII OS=Homo sapiens OX=9606 GN=F12 PE=1 SV=3
P00750	0	0.5	2	0.0462633	Tissue-type plasminogen activator OS=Homo sapiens OX=9606 GN=PLAT PE=1 SV=1
P00915	0	0.5	6	0.302682	Carbonic anhydrase 1 OS=Homo sapiens OX=9606 GN=CA1 PE=1 SV=2
P00918	0	0.5	4	0.215385	Carbonic anhydrase 2 OS=Homo sapiens OX=9606 GN=CA2 PE=1 SV=2
P01034	0.4707	0.5	7	0.438356	Cystatin-C OS=Homo sapiens OX=9606 GN=CST3 PE=1 SV=1
P01040	0	0.5	1	0.122449	Cystatin-A OS=Homo sapiens OX=9606 GN=CSTA PE=1 SV=1
P01601	0	0.5	1	0.136752	Immunoglobulin kappa variable 1D-16 OS=Homo sapiens OX=9606 GN=IGKV1D-16 PE=3 SV=2
P01700	0	0.5	3	0.247863	Immunoglobulin lambda variable 1-47 OS=Homo sapiens OX=9606 GN=IGLV1-47 PE=1 SV=2
P01701	-0.0935	0.5	5	0.452991	Immunoglobulin lambda variable 1-51 OS=Homo sapiens OX=9606 GN=IGLV1-51 PE=1 SV=2
P01704	0	0.5	1	0.133333	Immunoglobulin lambda variable 2-14 OS=Homo sapiens OX=9606 GN=IGLV2-14 PE=1 SV=2
P01706	0	0.5	2	0.369748	Immunoglobulin lambda variable 2-11 OS=Homo sapiens OX=9606 GN=IGLV2-11 PE=1 SV=2; Additional IDs concatenated into MaxParsimony group: P01704, P01705
P01709	0.8616	0.5	1	0.0677966	Immunoglobulin lambda variable 2-8 OS=Homo sapiens OX=9606 GN=IGLV2-8 PE=1 SV=2
P01718	1.5798	0.5	3	0.256637	Immunoglobulin lambda variable 3-27 OS=Homo sapiens OX=9606 GN=IGLV3-27 PE=1 SV=2
P01721	0.78745	0.5	8	0.495726	Immunoglobulin lambda variable 6-57 OS=Homo sapiens OX=9606 GN=IGLV6-57 PE=1 SV=2
P01743	0.758	0.5	1	0.128205	Immunoglobulin heavy variable 1-46 OS=Homo sapiens OX=9606 GN=IGHV1-46 PE=1 SV=2
P01763	0	0.5	2	0.239316	Immunoglobulin heavy variable 3-48 OS=Homo sapiens OX=9606 GN=IGHV3-48 PE=1 SV=2
P01764	-1.4046	0.5	1	0.188034	Immunoglobulin heavy variable 3-23 OS=Homo sapiens OX=9606 GN=IGHV3-23 PE=1 SV=2
P01780	0	0.5	3	0.145299	Immunoglobulin heavy variable 3-7 OS=Homo sapiens OX=9606 GN=IGHV3-7 PE=1 SV=2
P01782	0	0.5	2	0.186441	Immunoglobulin heavy variable 3-9 OS=Homo sapiens OX=9606 GN=IGHV3-9 PE=1 SV=2
P01814	0	0.5	2	0.176471	Immunoglobulin heavy variable 2-70 OS=Homo sapiens OX=9606 GN=IGHV2-70 PE=1 SV=2
P01824	1.123	0.5	2	0.232	Immunoglobulin heavy variable 4-39 OS=Homo sapiens OX=9606 GN=IGHV4-39 PE=1 SV=2
P01833	0.92185	0.5	3	0.0196335	Polymeric immunoglobulin receptor OS=Homo sapiens OX=9606 GN=PIGR PE=1 SV=4
P01903	1.3593	0.5	8	0.248031	HLA class II histocompatibility antigen, DR alpha chain OS=Homo sapiens OX=9606 GN=HLA-DRA PE=1 SV=1; Additional IDs concatenated into MaxParsimony group: P01906
P02042	0	0.5	3	0.258503	Hemoglobin subunit delta OS=Homo sapiens OX=9606 GN=HBD PE=1 SV=2
P02545	0	0.5	3	0.0451807	Prelamin-A/C OS=Homo sapiens OX=9606 GN=LMNA PE=1 SV=1
P02652	0.973346	0.5	16	0.64	Apolipoprotein A-II OS=Homo sapiens OX=9606 GN=APOA2 PE=1 SV=1
P02656	0	0.5	4	0.343434	Apolipoprotein C-III OS=Homo sapiens OX=9606 GN=APOC3 PE=1 SV=1
P02741	0	0.5	4	0.178571	C-reactive protein OS=Homo sapiens OX=9606 GN=CRP PE=1 SV=1
P02745	0	0.5	1	0.0816327	Complement C1q subcomponent subunit A OS=Homo sapiens OX=9606 GN=C1QA PE=1 SV=2
P04075	2.33	0.5	13	0.42033	Fructose-bisphosphate aldolase A OS=Homo sapiens OX=9606 GN=ALDOA PE=1 SV=2
P04083	2.33	0.5	13	0.401734	Annexin A1 OS=Homo sapiens OX=9606 GN=ANXA1 PE=1 SV=2
P04155	0	0.5	5	0.547619	Trefoil factor 1 OS=Homo sapiens OX=9606 GN=TFF1 PE=1 SV=1
P04156	0	0.5	1	0.0474308	Major prion protein OS=Homo sapiens OX=9606 GN=PRNP PE=1 SV=1
P04179	0.87628	0.5	10	0.531532	Superoxide dismutase [Mn], mitochondrial OS=Homo sapiens OX=9606 GN=SOD2 PE=1 SV=3
P04211	0	0.5	1	0.0769231	Immunoglobulin lambda variable 7-43 OS=Homo sapiens OX=9606 GN=IGLV7-43 PE=3 SV=2; Additional IDs concatenated into MaxParsimony group: A0A075B6I9
P04275	0	0.5	1	0.00533239	von Willebrand factor OS=Homo sapiens OX=9606 GN=VWF PE=1 SV=4
P04632	0	0.5	1	0.0373134	Calpain small subunit 1 OS=Homo sapiens OX=9606 GN=CAPNS1 PE=1 SV=1
P04745	0	0.5	3	0.0802348	Alpha-amylase 1 OS=Homo sapiens OX=9606 GN=AMY1A PE=1 SV=2
P04792	1.8311	0.5	7	0.37561	Heat shock protein beta-1 OS=Homo sapiens OX=9606 GN=HSPB1 PE=1 SV=2
P05067	1.6268	0.5	8	0.146753	Amyloid-beta A4 protein OS=Homo sapiens OX=9606 GN=APP PE=1 SV=3
P05107	1.0851	0.5	5	0.0910273	Integrin beta-2 OS=Homo sapiens OX=9606 GN=ITGB2 PE=1 SV=2
P05186	0	0.5	2	0.0458015	Alkaline phosphatase, tissue-nonspecific isozyme OS=Homo sapiens OX=9606 GN=ALPL PE=1 SV=4
P05386	0	0.5	1	0.140351	60S acidic ribosomal protein P1 OS=Homo sapiens OX=9606 GN=RPLP1 PE=1 SV=1
P05387	0	0.5	1	0.165217	60S acidic ribosomal protein P2 OS=Homo sapiens OX=9606 GN=RPLP2 PE=1 SV=1
P05814	1.16393	0.5	97	0.840708	Beta-casein OS=Homo sapiens OX=9606 GN=CSN2 PE=1 SV=4
P06276	0	0.5	1	0.0348837	Cholinesterase OS=Homo sapiens OX=9606 GN=BCHE PE=1 SV=1
P06280	0	0.5	1	0.0652681	Alpha-galactosidase A OS=Homo sapiens OX=9606 GN=GLA PE=1 SV=1
P06331	0	0.5	1	0.170732	Immunoglobulin heavy variable 4-34 OS=Homo sapiens OX=9606 GN=IGHV4-34 PE=1 SV=2
P06576	-0.3148	0.5	2	0.0302457	ATP synthase subunit beta, mitochondrial OS=Homo sapiens OX=9606 GN=ATP5F1B PE=1 SV=3
P06733	2.19617	0.5	12	0.33871	Alpha-enolase OS=Homo sapiens OX=9606 GN=ENO1 PE=1 SV=2
P06737	0	0.5	3	0.0401417	Glycogen phosphorylase, liver form OS=Homo sapiens OX=9606 GN=PYGL PE=1 SV=4
P06748	0	0.5	3	0.0680272	Nucleophosmin OS=Homo sapiens OX=9606 GN=NPM1 PE=1 SV=2
P06753	0	0.5	1	0.045614	Tropomyosin alpha-3 chain OS=Homo sapiens OX=9606 GN=TPM3 PE=1 SV=2
P06858	0	0.5	2	0.0147368	Lipoprotein lipase OS=Homo sapiens OX=9606 GN=LPL PE=1 SV=1
P06865	0	0.5	6	0.111531	Beta-hexosaminidase subunit alpha OS=Homo sapiens OX=9606 GN=HEXA PE=1 SV=2
P07225	0	0.5	6	0.107988	Vitamin K-dependent protein S OS=Homo sapiens OX=9606 GN=PROS1 PE=1 SV=1
P07355	0.28665	0.5	10	0.19174	Annexin A2 OS=Homo sapiens OX=9606 GN=ANXA2 PE=1 SV=2
P07357	-0.8619	0.5	4	0.118151	Complement component C8 alpha chain OS=Homo sapiens OX=9606 GN=C8A PE=1 SV=2
P07360	0	0.5	5	0.346535	Complement component C8 gamma chain OS=Homo sapiens OX=9606 GN=C8G PE=1 SV=3
P07384	0	0.5	5	0.110644	Calpain-1 catalytic subunit OS=Homo sapiens OX=9606 GN=CAPN1 PE=1 SV=1
P07437	0	0.5	4	0.121622	Tubulin beta chain OS=Homo sapiens OX=9606 GN=TUBB PE=1 SV=2; Additional IDs concatenated into MaxParsimony group: P68371, Q13885, Q9BVA1, P04350, Q9BUF5
P07498	2.21373	0.5	38	0.5	Kappa-casein OS=Homo sapiens OX=9606 GN=CSN3 PE=1 SV=3
P07711	0	0.5	3	0.147147	Cathepsin L1 OS=Homo sapiens OX=9606 GN=CTSL PE=1 SV=2
P07741	0	0.5	2	0.183333	Adenine phosphoribosyltransferase OS=Homo sapiens OX=9606 GN=APRT PE=1 SV=2
P07858	2.33	0.5	17	0.445428	Cathepsin B OS=Homo sapiens OX=9606 GN=CTSB PE=1 SV=3
P07900	0	0.5	5	0.0928962	Heat shock protein HSP 90-alpha OS=Homo sapiens OX=9606 GN=HSP90AA1 PE=1 SV=5; Additional IDs concatenated into MaxParsimony group: P08238, P14625, Q58FF8, Q58FF7, Q14568, Q58FG0, Q58FF6
P07948	0	0.5	3	0.09375	Tyrosine-protein kinase Lyn OS=Homo sapiens OX=9606 GN=LYN PE=1 SV=3
P07998	0	0.5	1	0.153846	Ribonuclease pancreatic OS=Homo sapiens OX=9606 GN=RNASE1 PE=1 SV=4
P08133	0	0.5	29	0.374443	Annexin A6 OS=Homo sapiens OX=9606 GN=ANXA6 PE=1 SV=3; Additional IDs concatenated into MaxParsimony group: Q9UJ72
P08134	0	0.5	1	0.124352	Rho-related GTP-binding protein RhoC OS=Homo sapiens OX=9606 GN=RHOC PE=1 SV=1
P08195	0	0.5	1	0.0190476	4F2 cell-surface antigen heavy chain OS=Homo sapiens OX=9606 GN=SLC3A2 PE=1 SV=3
P08238	0	0.5	2	0.058011	Heat shock protein HSP 90-beta OS=Homo sapiens OX=9606 GN=HSP90AB1 PE=1 SV=4
P08246	0	0.5	3	0.071161	Neutrophil elastase OS=Homo sapiens OX=9606 GN=ELANE PE=1 SV=1
P08493	0	0.5	2	0.213592	Matrix Gla protein OS=Homo sapiens OX=9606 GN=MGP PE=1 SV=2
P08519	0	0.5	1	0.0028584	Apolipoprotein(a) OS=Homo sapiens OX=9606 GN=LPA PE=1 SV=1
P08567	0	0.5	2	0.0742857	Pleckstrin OS=Homo sapiens OX=9606 GN=PLEK PE=1 SV=3
P08729	-1.4932	0.5	1	0.021322	Keratin, type II cytoskeletal 7 OS=Homo sapiens OX=9606 GN=KRT7 PE=1 SV=5; Additional IDs concatenated into MaxParsimony group: contaminant_KERATIN19
P08758	2.33	0.5	24	0.58125	Annexin A5 OS=Homo sapiens OX=9606 GN=ANXA5 PE=1 SV=2
P08962	0	0.5	2	0.0504202	CD63 antigen OS=Homo sapiens OX=9606 GN=CD63 PE=1 SV=2
P09237	0	0.5	5	0.344569	Matrilysin OS=Homo sapiens OX=9606 GN=MMP7 PE=1 SV=1
P09382	0	0.5	10	0.740741	Galectin-1 OS=Homo sapiens OX=9606 GN=LGALS1 PE=1 SV=2
P09486	-1.4387	0.5	5	0.207921	SPARC OS=Homo sapiens OX=9606 GN=SPARC PE=1 SV=1
P09488	0.9074	0.5	3	0.110092	Glutathione S-transferase Mu 1 OS=Homo sapiens OX=9606 GN=GSTM1 PE=1 SV=3; Additional IDs concatenated into MaxParsimony group: Q03013, P28161
P09525	0	0.5	12	0.388715	Annexin A4 OS=Homo sapiens OX=9606 GN=ANXA4 PE=1 SV=4
P09543	0	0.5	2	0.0570071	2',3'-cyclic-nucleotide 3'-phosphodiesterase OS=Homo sapiens OX=9606 GN=CNP PE=1 SV=2
P09960	0	0.5	16	0.312602	Leukotriene A-4 hydrolase OS=Homo sapiens OX=9606 GN=LTA4H PE=1 SV=2
P09972	0	0.5	1	0.0631868	Fructose-bisphosphate aldolase C OS=Homo sapiens OX=9606 GN=ALDOC PE=1 SV=2
P0C7L1	0	0.5	2	0.247423	Serine protease inhibitor Kazal-type 8 OS=Homo sapiens OX=9606 GN=SPINK8 PE=3 SV=1
P0CG30	-2.1703	0.5	3	0.106557	Glutathione S-transferase theta-2B OS=Homo sapiens OX=9606 GN=GSTT2B PE=1 SV=1
P0DJI8	0	0.5	1	0.163934	Serum amyloid A-1 protein OS=Homo sapiens OX=9606 GN=SAA1 PE=1 SV=1
P0DJI9	0	0.5	1	0.106557	Serum amyloid A-2 protein OS=Homo sapiens OX=9606 GN=SAA2 PE=1 SV=1
P0DP06	0	0.5	2	0.0847458	Immunoglobulin heavy variable 4-30-4 OS=Homo sapiens OX=9606 GN=IGHV4-30-4 PE=3 SV=1
P0DP07	0.9093	0.5	1	0.0762712	Immunoglobulin heavy variable 4-31 OS=Homo sapiens OX=9606 GN=IGHV4-31 PE=3 SV=1
P0DP08	0	0.5	1	0.0683761	Immunoglobulin heavy variable 4-38-2 OS=Homo sapiens OX=9606 GN=IGHV4-38-2 PE=3 SV=1
P10599	-0.1881	0.5	3	0.371429	Thioredoxin OS=Homo sapiens OX=9606 GN=TXN PE=1 SV=3
P10619	0	0.5	1	0.0270833	Lysosomal protective protein OS=Homo sapiens OX=9606 GN=CTSA PE=1 SV=2
P10644	0	0.5	2	0.0839895	cAMP-dependent protein kinase type I-alpha regulatory subunit OS=Homo sapiens OX=9606 GN=PRKAR1A PE=1 SV=1
P10721	0	0.5	1	0.0122951	Mast/stem cell growth factor receptor Kit OS=Homo sapiens OX=9606 GN=KIT PE=1 SV=1
P10768	0	0.5	3	0.205674	S-formylglutathione hydrolase OS=Homo sapiens OX=9606 GN=ESD PE=1 SV=2
P10809	0	0.5	4	0.078534	60 kDa heat shock protein, mitochondrial OS=Homo sapiens OX=9606 GN=HSPD1 PE=1 SV=2
P11215	0	0.5	2	0.0234375	Integrin alpha-M OS=Homo sapiens OX=9606 GN=ITGAM PE=1 SV=2
P11279	2.33	0.5	6	0.122302	Lysosome-associated membrane glycoprotein 1 OS=Homo sapiens OX=9606 GN=LAMP1 PE=1 SV=3
P11413	0	0.5	2	0.0407767	Glucose-6-phosphate 1-dehydrogenase OS=Homo sapiens OX=9606 GN=G6PD PE=1 SV=4
P11717	0	0.5	1	0.0044159	Cation-independent mannose-6-phosphate receptor OS=Homo sapiens OX=9606 GN=IGF2R PE=1 SV=3
P12110	-2.0475	0.5	7	0.0991168	Collagen alpha-2(VI) chain OS=Homo sapiens OX=9606 GN=COL6A2 PE=1 SV=4
P12111	0	0.5	1	0.00786906	Collagen alpha-3(VI) chain OS=Homo sapiens OX=9606 GN=COL6A3 PE=1 SV=5
P12277	0	0.5	1	0.0419948	Creatine kinase B-type OS=Homo sapiens OX=9606 GN=CKB PE=1 SV=1
P12429	0	0.5	1	0.0464396	Annexin A3 OS=Homo sapiens OX=9606 GN=ANXA3 PE=1 SV=3
P12830	-1.0541	0.5	14	0.21542	Cadherin-1 OS=Homo sapiens OX=9606 GN=CDH1 PE=1 SV=3
P12955	2.1864	0.5	4	0.103448	Xaa-Pro dipeptidase OS=Homo sapiens OX=9606 GN=PEPD PE=1 SV=3
P13284	-1.2903	0.5	5	0.304	Gamma-interferon-inducible lysosomal thiol reductase OS=Homo sapiens OX=9606 GN=IFI30 PE=1 SV=3
P13473	1.9173	0.5	5	0.136585	Lysosome-associated membrane glycoprotein 2 OS=Homo sapiens OX=9606 GN=LAMP2 PE=1 SV=2
P13489	0	0.5	8	0.260304	Ribonuclease inhibitor OS=Homo sapiens OX=9606 GN=RNH1 PE=1 SV=2
P13639	0	0.5	12	0.201632	Elongation factor 2 OS=Homo sapiens OX=9606 GN=EEF2 PE=1 SV=4
P13667	0	0.5	1	0.0170543	Protein disulfide-isomerase A4 OS=Homo sapiens OX=9606 GN=PDIA4 PE=1 SV=2
P13671	2.33	0.5	11	0.16167	Complement component C6 OS=Homo sapiens OX=9606 GN=C6 PE=1 SV=3
P13686	0	0.5	1	0.0369231	Tartrate-resistant acid phosphatase type 5 OS=Homo sapiens OX=9606 GN=ACP5 PE=1 SV=3
P13688	0	0.5	2	0.0684411	Carcinoembryonic antigen-related cell adhesion molecule 1 OS=Homo sapiens OX=9606 GN=CEACAM1 PE=1 SV=2
P14550	0	0.5	6	0.218462	Alcohol dehydrogenase [NADP(+)] OS=Homo sapiens OX=9606 GN=AKR1A1 PE=1 SV=3
P14625	0	0.5	5	0.0734745	Endoplasmin OS=Homo sapiens OX=9606 GN=HSP90B1 PE=1 SV=1
P14780	0	0.5	12	0.21075	Matrix metalloproteinase-9 OS=Homo sapiens OX=9606 GN=MMP9 PE=1 SV=3
P15104	0	0.5	1	0.077748	Glutamine synthetase OS=Homo sapiens OX=9606 GN=GLUL PE=1 SV=4
P15121	0	0.5	11	0.344937	Aldose reductase OS=Homo sapiens OX=9606 GN=AKR1B1 PE=1 SV=3
P15428	-0.8123	0.5	3	0.0714286	15-hydroxyprostaglandin dehydrogenase [NAD(+)] OS=Homo sapiens OX=9606 GN=HPGD PE=1 SV=1
P15531	0	0.5	3	0.144737	Nucleoside diphosphate kinase A OS=Homo sapiens OX=9606 GN=NME1 PE=1 SV=1
P15586	0	0.5	2	0.0724638	N-acetylglucosamine-6-sulfatase OS=Homo sapiens OX=9606 GN=GNS PE=1 SV=3
P15882	0	0.5	1	0.0544662	N-chimaerin OS=Homo sapiens OX=9606 GN=CHN1 PE=1 SV=3
P15907	0.6579	0.5	2	0.0837438	Beta-galactoside alpha-2,6-sialyltransferase 1 OS=Homo sapiens OX=9606 GN=ST6GAL1 PE=1 SV=1
P16671	1.2196	0.5	9	0.239407	Platelet glycoprotein 4 OS=Homo sapiens OX=9606 GN=CD36 PE=1 SV=2
P17655	0	0.5	1	0.0314286	Calpain-2 catalytic subunit OS=Homo sapiens OX=9606 GN=CAPN2 PE=1 SV=6
P17936	1.1181	0.5	2	0.0584192	Insulin-like growth factor-binding protein 3 OS=Homo sapiens OX=9606 GN=IGFBP3 PE=1 SV=2
P18065	1.2667	0.5	8	0.267692	Insulin-like growth factor-binding protein 2 OS=Homo sapiens OX=9606 GN=IGFBP2 PE=1 SV=2
P18206	0	0.5	3	0.0379189	Vinculin OS=Homo sapiens OX=9606 GN=VCL PE=1 SV=4
P18428	-0.2915	0.5	13	0.253638	Lipopolysaccharide-binding protein OS=Homo sapiens OX=9606 GN=LBP PE=1 SV=3
P18669	0	0.5	6	0.30315	Phosphoglycerate mutase 1 OS=Homo sapiens OX=9606 GN=PGAM1 PE=1 SV=2; Additional IDs concatenated into MaxParsimony group: P15259, Q8N0Y7
P19021	0.0007	0.5	6	0.0729702	Peptidyl-glycine alpha-amidating monooxygenase OS=Homo sapiens OX=9606 GN=PAM PE=1 SV=2
P19823	0	0.5	19	0.272727	Inter-alpha-trypsin inhibitor heavy chain H2 OS=Homo sapiens OX=9606 GN=ITIH2 PE=1 SV=2
P19827	0	0.5	9	0.141603	Inter-alpha-trypsin inhibitor heavy chain H1 OS=Homo sapiens OX=9606 GN=ITIH1 PE=1 SV=3
P19961	0.68	0.5	1	0.0215264	Alpha-amylase 2B OS=Homo sapiens OX=9606 GN=AMY2B PE=1 SV=1; Additional IDs concatenated into MaxParsimony group: P04746
P19971	2.12217	0.5	19	0.371369	Thymidine phosphorylase OS=Homo sapiens OX=9606 GN=TYMP PE=1 SV=2
P20073	0	0.5	1	0.0327869	Annexin A7 OS=Homo sapiens OX=9606 GN=ANXA7 PE=1 SV=3
P20142	0	0.5	3	0.100515	Gastricsin OS=Homo sapiens OX=9606 GN=PGC PE=1 SV=1
P20618	0	0.5	7	0.311203	Proteasome subunit beta type-1 OS=Homo sapiens OX=9606 GN=PSMB1 PE=1 SV=2
P20700	1.5286	0.5	1	0.0409556	Lamin-B1 OS=Homo sapiens OX=9606 GN=LMNB1 PE=1 SV=2
P20702	1.4702	0.5	6	0.0885641	Integrin alpha-X OS=Homo sapiens OX=9606 GN=ITGAX PE=1 SV=3
P20930	0.1177	0.5	12	0.0406304	Filaggrin OS=Homo sapiens OX=9606 GN=FLG PE=1 SV=3
P20933	0	0.5	6	0.118497	N(4)-(beta-N-acetylglucosaminyl)-L-asparaginase OS=Homo sapiens OX=9606 GN=AGA PE=1 SV=2
P21246	1.43573	0.5	6	0.297619	Pleiotrophin OS=Homo sapiens OX=9606 GN=PTN PE=1 SV=1
P21266	0	0.5	1	0.0711111	Glutathione S-transferase Mu 3 OS=Homo sapiens OX=9606 GN=GSTM3 PE=1 SV=3; Additional IDs concatenated into MaxParsimony group: P28161
P21281	2.1595	0.5	2	0.0410959	V-type proton ATPase subunit B, brain isoform OS=Homo sapiens OX=9606 GN=ATP6V1B2 PE=1 SV=3; Additional IDs concatenated into MaxParsimony group: P15313
P21291	0	0.5	1	0.0880829	Cysteine and glycine-rich protein 1 OS=Homo sapiens OX=9606 GN=CSRP1 PE=1 SV=3
P21333	1.6199	0.5	21	0.109936	Filamin-A OS=Homo sapiens OX=9606 GN=FLNA PE=1 SV=4; Additional IDs concatenated into MaxParsimony group: Q14315
P21399	0	0.5	1	0.015748	Cytoplasmic aconitate hydratase OS=Homo sapiens OX=9606 GN=ACO1 PE=1 SV=3
P21589	0	0.5	1	0.0296167	5'-nucleotidase OS=Homo sapiens OX=9606 GN=NT5E PE=1 SV=1
P21757	2.33	0.5	3	0.0842572	Macrophage scavenger receptor types I and II OS=Homo sapiens OX=9606 GN=MSR1 PE=1 SV=1
P22061	0	0.5	1	0.061674	Protein-L-isoaspartate(D-aspartate) O-methyltransferase OS=Homo sapiens OX=9606 GN=PCMT1 PE=1 SV=4
P22079	-0.866325	0.5	13	0.276685	Lactoperoxidase OS=Homo sapiens OX=9606 GN=LPO PE=1 SV=2
P22695	0	0.5	3	0.0331126	Cytochrome b-c1 complex subunit 2, mitochondrial OS=Homo sapiens OX=9606 GN=UQCRC2 PE=1 SV=3
P22897	-0.967511	0.5	78	0.447802	Macrophage mannose receptor 1 OS=Homo sapiens OX=9606 GN=MRC1 PE=1 SV=1
P23142	0	0.5	4	0.0725462	Fibulin-1 OS=Homo sapiens OX=9606 GN=FBLN1 PE=1 SV=4
P23280	1.1637	0.5	12	0.402597	Carbonic anhydrase 6 OS=Homo sapiens OX=9606 GN=CA6 PE=1 SV=3
P23297	0	0.5	1	0.159574	Protein S100-A1 OS=Homo sapiens OX=9606 GN=S100A1 PE=1 SV=2
P23381	1.3153	0.5	8	0.169851	Tryptophan--tRNA ligase, cytoplasmic OS=Homo sapiens OX=9606 GN=WARS PE=1 SV=2
P23526	0	0.5	2	0.0578704	Adenosylhomocysteinase OS=Homo sapiens OX=9606 GN=AHCY PE=1 SV=4
P23528	2.33	0.5	9	0.403614	Cofilin-1 OS=Homo sapiens OX=9606 GN=CFL1 PE=1 SV=3; Additional IDs concatenated into MaxParsimony group: Q9Y281
P24043	0	0.5	1	0.00480461	Laminin subunit alpha-2 OS=Homo sapiens OX=9606 GN=LAMA2 PE=1 SV=4
P24158	0	0.5	2	0.140625	Myeloblastin OS=Homo sapiens OX=9606 GN=PRTN3 PE=1 SV=3
P24855	0	0.5	1	0.109929	Deoxyribonuclease-1 OS=Homo sapiens OX=9606 GN=DNASE1 PE=1 SV=1
P25705	0	0.5	1	0.039783	ATP synthase subunit alpha, mitochondrial OS=Homo sapiens OX=9606 GN=ATP5F1A PE=1 SV=1
P25786	0	0.5	7	0.30038	Proteasome subunit alpha type-1 OS=Homo sapiens OX=9606 GN=PSMA1 PE=1 SV=1
P25787	0	0.5	8	0.354701	Proteasome subunit alpha type-2 OS=Homo sapiens OX=9606 GN=PSMA2 PE=1 SV=2
P25788	0	0.5	3	0.109804	Proteasome subunit alpha type-3 OS=Homo sapiens OX=9606 GN=PSMA3 PE=1 SV=2
P25789	0	0.5	6	0.291188	Proteasome subunit alpha type-4 OS=Homo sapiens OX=9606 GN=PSMA4 PE=1 SV=1
P26599	0	0.5	1	0.039548	Polypyrimidine tract-binding protein 1 OS=Homo sapiens OX=9606 GN=PTBP1 PE=1 SV=1
P26640	0	0.5	1	0.0205696	Valine--tRNA ligase OS=Homo sapiens OX=9606 GN=VARS PE=1 SV=4
P26641	0	0.5	6	0.169336	Elongation factor 1-gamma OS=Homo sapiens OX=9606 GN=EEF1G PE=1 SV=3
P27105	0	0.5	3	0.190972	Erythrocyte band 7 integral membrane protein OS=Homo sapiens OX=9606 GN=STOM PE=1 SV=3
P27169	0	0.5	5	0.219718	Serum paraoxonase/arylesterase 1 OS=Homo sapiens OX=9606 GN=PON1 PE=1 SV=3
P27348	0	0.5	1	0.0571429	14-3-3 protein theta OS=Homo sapiens OX=9606 GN=YWHAQ PE=1 SV=1
P27487	0	0.5	2	0.0274151	Dipeptidyl peptidase 4 OS=Homo sapiens OX=9606 GN=DPP4 PE=1 SV=2
P27824	0	0.5	3	0.0439189	Calnexin OS=Homo sapiens OX=9606 GN=CANX PE=1 SV=2
P28062	0	0.5	3	0.141304	Proteasome subunit beta type-8 OS=Homo sapiens OX=9606 GN=PSMB8 PE=1 SV=3
P28065	0	0.5	1	0.0456621	Proteasome subunit beta type-9 OS=Homo sapiens OX=9606 GN=PSMB9 PE=1 SV=2
P28066	0	0.5	5	0.228216	Proteasome subunit alpha type-5 OS=Homo sapiens OX=9606 GN=PSMA5 PE=1 SV=3
P28070	0	0.5	2	0.0681818	Proteasome subunit beta type-4 OS=Homo sapiens OX=9606 GN=PSMB4 PE=1 SV=4
P28072	0	0.5	3	0.251046	Proteasome subunit beta type-6 OS=Homo sapiens OX=9606 GN=PSMB6 PE=1 SV=4
P28074	0	0.5	1	0.0380228	Proteasome subunit beta type-5 OS=Homo sapiens OX=9606 GN=PSMB5 PE=1 SV=3
P28838	0	0.5	5	0.127168	Cytosol aminopeptidase OS=Homo sapiens OX=9606 GN=LAP3 PE=1 SV=3
P29350	0	0.5	1	0.0336134	Tyrosine-protein phosphatase non-receptor type 6 OS=Homo sapiens OX=9606 GN=PTPN6 PE=1 SV=1
P29401	0	0.5	13	0.221509	Transketolase OS=Homo sapiens OX=9606 GN=TKT PE=1 SV=3
P29622	0	0.5	1	0.0210773	Kallistatin OS=Homo sapiens OX=9606 GN=SERPINA4 PE=1 SV=3
P29966	0	0.5	5	0.253012	Myristoylated alanine-rich C-kinase substrate OS=Homo sapiens OX=9606 GN=MARCKS PE=1 SV=4
P30041	0	0.5	3	0.129464	Peroxiredoxin-6 OS=Homo sapiens OX=9606 GN=PRDX6 PE=1 SV=3
P30043	0	0.5	3	0.194175	Flavin reductase (NADPH) OS=Homo sapiens OX=9606 GN=BLVRB PE=1 SV=3
P30044	0	0.5	2	0.163551	Peroxiredoxin-5, mitochondrial OS=Homo sapiens OX=9606 GN=PRDX5 PE=1 SV=4
P30047	0	0.5	1	0.190476	GTP cyclohydrolase 1 feedback regulatory protein OS=Homo sapiens OX=9606 GN=GCHFR PE=1 SV=3
P30048	0	0.5	4	0.265625	Thioredoxin-dependent peroxide reductase, mitochondrial OS=Homo sapiens OX=9606 GN=PRDX3 PE=1 SV=3
P30086	0	0.5	7	0.44385	Phosphatidylethanolamine-binding protein 1 OS=Homo sapiens OX=9606 GN=PEBP1 PE=1 SV=3
P30101	0	0.5	5	0.164356	Protein disulfide-isomerase A3 OS=Homo sapiens OX=9606 GN=PDIA3 PE=1 SV=4
P30622	0	0.5	1	0.00973574	CAP-Gly domain-containing linker protein 1 OS=Homo sapiens OX=9606 GN=CLIP1 PE=1 SV=2
P30740	0	0.5	5	0.221636	Leukocyte elastase inhibitor OS=Homo sapiens OX=9606 GN=SERPINB1 PE=1 SV=1; Additional IDs concatenated into MaxParsimony group: O75830, P29508, P48594, P50453, P50452
P31146	0	0.5	5	0.229935	Coronin-1A OS=Homo sapiens OX=9606 GN=CORO1A PE=1 SV=4
P31431	0	0.5	2	0.121212	Syndecan-4 OS=Homo sapiens OX=9606 GN=SDC4 PE=1 SV=2
P31944	0	0.5	1	0.0578512	Caspase-14 OS=Homo sapiens OX=9606 GN=CASP14 PE=1 SV=2
P31946	2.33	0.5	10	0.386179	14-3-3 protein beta/alpha OS=Homo sapiens OX=9606 GN=YWHAB PE=1 SV=3
P33241	0	0.5	4	0.171091	Lymphocyte-specific protein 1 OS=Homo sapiens OX=9606 GN=LSP1 PE=1 SV=1
P33981	0	0.5	1	0.0268378	Dual specificity protein kinase TTK OS=Homo sapiens OX=9606 GN=TTK PE=1 SV=2
P34096	0	0.5	1	0.0748299	Ribonuclease 4 OS=Homo sapiens OX=9606 GN=RNASE4 PE=1 SV=3
P34810	0	0.5	1	0.0621469	Macrosialin OS=Homo sapiens OX=9606 GN=CD68 PE=1 SV=2
P35052	0	0.5	2	0.0519713	Glypican-1 OS=Homo sapiens OX=9606 GN=GPC1 PE=1 SV=2
P35241	0	0.5	1	0.0222985	Radixin OS=Homo sapiens OX=9606 GN=RDX PE=1 SV=1
P35442	0	0.5	3	0.028157	Thrombospondin-2 OS=Homo sapiens OX=9606 GN=THBS2 PE=1 SV=2
P35542	2.1461	0.5	3	0.130769	Serum amyloid A-4 protein OS=Homo sapiens OX=9606 GN=SAA4 PE=1 SV=2
P35858	0	0.5	3	0.109091	Insulin-like growth factor-binding protein complex acid labile subunit OS=Homo sapiens OX=9606 GN=IGFALS PE=1 SV=1
P35908	0	0.5	1	0.0469484	Keratin, type II cytoskeletal 2 epidermal OS=Homo sapiens OX=9606 GN=KRT2 PE=1 SV=2
P36543	2.33	0.5	2	0.0884956	V-type proton ATPase subunit E 1 OS=Homo sapiens OX=9606 GN=ATP6V1E1 PE=1 SV=1; Additional IDs concatenated into MaxParsimony group: Q96A05
P36575	0	0.5	1	0.131443	Arrestin-C OS=Homo sapiens OX=9606 GN=ARR3 PE=1 SV=2
P36980	0	0.5	2	0.0814815	Complement factor H-related protein 2 OS=Homo sapiens OX=9606 GN=CFHR2 PE=1 SV=1
P37802	0	0.5	10	0.422111	Transgelin-2 OS=Homo sapiens OX=9606 GN=TAGLN2 PE=1 SV=3
P37837	1.9914	0.5	5	0.160237	Transaldolase OS=Homo sapiens OX=9606 GN=TALDO1 PE=1 SV=2
P38571	0	0.5	3	0.142857	Lysosomal acid lipase/cholesteryl ester hydrolase OS=Homo sapiens OX=9606 GN=LIPA PE=1 SV=2
P38606	0	0.5	7	0.168558	V-type proton ATPase catalytic subunit A OS=Homo sapiens OX=9606 GN=ATP6V1A PE=1 SV=2
P39687	0	0.5	1	0.116466	Acidic leucine-rich nuclear phosphoprotein 32 family member A OS=Homo sapiens OX=9606 GN=ANP32A PE=1 SV=1
P39900	2.33	0.5	5	0.129787	Macrophage metalloelastase OS=Homo sapiens OX=9606 GN=MMP12 PE=1 SV=1
P40227	0	0.5	1	0.039548	T-complex protein 1 subunit zeta OS=Homo sapiens OX=9606 GN=CCT6A PE=1 SV=3
P40306	0	0.5	2	0.142857	Proteasome subunit beta type-10 OS=Homo sapiens OX=9606 GN=PSMB10 PE=1 SV=1
P40925	1.4362	0.5	5	0.239521	Malate dehydrogenase, cytoplasmic OS=Homo sapiens OX=9606 GN=MDH1 PE=1 SV=4
P40926	0	0.5	5	0.221893	Malate dehydrogenase, mitochondrial OS=Homo sapiens OX=9606 GN=MDH2 PE=1 SV=3
P41222	0	0.5	2	0.173684	Prostaglandin-H2 D-isomerase OS=Homo sapiens OX=9606 GN=PTGDS PE=1 SV=1
P41271	0	0.5	1	0.0607735	Neuroblastoma suppressor of tumorigenicity 1 OS=Homo sapiens OX=9606 GN=NBL1 PE=1 SV=2
P43490	0	0.5	1	0.0590631	Nicotinamide phosphoribosyltransferase OS=Homo sapiens OX=9606 GN=NAMPT PE=1 SV=1
P45877	-1.1372	0.5	3	0.146226	Peptidyl-prolyl cis-trans isomerase C OS=Homo sapiens OX=9606 GN=PPIC PE=1 SV=1
P46013	0	0.5	1	0.00337838	Proliferation marker protein Ki-67 OS=Homo sapiens OX=9606 GN=MKI67 PE=1 SV=2
P46439	0	0.5	2	0.0963303	Glutathione S-transferase Mu 5 OS=Homo sapiens OX=9606 GN=GSTM5 PE=1 SV=3
P46459	0	0.5	1	0.0188172	Vesicle-fusing ATPase OS=Homo sapiens OX=9606 GN=NSF PE=1 SV=3
P46926	0	0.5	3	0.193772	Glucosamine-6-phosphate isomerase 1 OS=Homo sapiens OX=9606 GN=GNPDA1 PE=1 SV=1
P46952	0	0.5	1	0.0699301	3-hydroxyanthranilate 3,4-dioxygenase OS=Homo sapiens OX=9606 GN=HAAO PE=1 SV=2
P47710	1.44687	0.5	40	0.583784	Alpha-S1-casein OS=Homo sapiens OX=9606 GN=CSN1S1 PE=1 SV=1
P47756	0	0.5	3	0.122744	F-actin-capping protein subunit beta OS=Homo sapiens OX=9606 GN=CAPZB PE=1 SV=4
P47897	0	0.5	1	0.0129032	Glutamine--tRNA ligase OS=Homo sapiens OX=9606 GN=QARS PE=1 SV=1
P47989	1.05678	0.5	51	0.3991	Xanthine dehydrogenase/oxidase OS=Homo sapiens OX=9606 GN=XDH PE=1 SV=4
P48637	0	0.5	2	0.0527426	Glutathione synthetase OS=Homo sapiens OX=9606 GN=GSS PE=1 SV=1
P48745	0	0.5	2	0.0560224	Protein NOV homolog OS=Homo sapiens OX=9606 GN=NOV PE=1 SV=1
P49327	-0.0354	0.5	12	0.0724811	Fatty acid synthase OS=Homo sapiens OX=9606 GN=FASN PE=1 SV=3
P49720	0	0.5	6	0.24878	Proteasome subunit beta type-3 OS=Homo sapiens OX=9606 GN=PSMB3 PE=1 SV=2
P49721	2.33	0.5	5	0.293532	Proteasome subunit beta type-2 OS=Homo sapiens OX=9606 GN=PSMB2 PE=1 SV=1
P49908	-0.6178	0.5	3	0.0839895	Selenoprotein P OS=Homo sapiens OX=9606 GN=SELENOP PE=1 SV=3
P50395	0	0.5	8	0.231461	Rab GDP dissociation inhibitor beta OS=Homo sapiens OX=9606 GN=GDI2 PE=1 SV=2; Additional IDs concatenated into MaxParsimony group: P31150
P50895	0	0.5	2	0.0414013	Basal cell adhesion molecule OS=Homo sapiens OX=9606 GN=BCAM PE=1 SV=2
P50995	0	0.5	2	0.0435644	Annexin A11 OS=Homo sapiens OX=9606 GN=ANXA11 PE=1 SV=1
P51149	0	0.5	5	0.289855	Ras-related protein Rab-7a OS=Homo sapiens OX=9606 GN=RAB7A PE=1 SV=1
P52566	0	0.5	5	0.293532	Rho GDP-dissociation inhibitor 2 OS=Homo sapiens OX=9606 GN=ARHGDIB PE=1 SV=3
P52788	0	0.5	1	0.0491803	Spermine synthase OS=Homo sapiens OX=9606 GN=SMS PE=1 SV=2
P52907	0	0.5	3	0.143357	F-actin-capping protein subunit alpha-1 OS=Homo sapiens OX=9606 GN=CAPZA1 PE=1 SV=3
P53004	0	0.5	1	0.0371622	Biliverdin reductase A OS=Homo sapiens OX=9606 GN=BLVRA PE=1 SV=2
P53396	0	0.5	1	0.0145322	ATP-citrate synthase OS=Homo sapiens OX=9606 GN=ACLY PE=1 SV=3
P53801	0	0.5	1	0.1	Pituitary tumor-transforming gene 1 protein-interacting protein OS=Homo sapiens OX=9606 GN=PTTG1IP PE=1 SV=1
P54108	0	0.5	7	0.42449	Cysteine-rich secretory protein 3 OS=Homo sapiens OX=9606 GN=CRISP3 PE=1 SV=1
P54289	0.5891	0.5	6	0.0906618	Voltage-dependent calcium channel subunit alpha-2/delta-1 OS=Homo sapiens OX=9606 GN=CACNA2D1 PE=1 SV=3
P54687	0	0.5	2	0.126943	Branched-chain-amino-acid aminotransferase, cytosolic OS=Homo sapiens OX=9606 GN=BCAT1 PE=1 SV=3
P54819	0	0.5	1	0.104603	Adenylate kinase 2, mitochondrial OS=Homo sapiens OX=9606 GN=AK2 PE=1 SV=2
P54868	0.6157	0.5	2	0.0511811	Hydroxymethylglutaryl-CoA synthase, mitochondrial OS=Homo sapiens OX=9606 GN=HMGCS2 PE=1 SV=1
P55008	0	0.5	1	0.136054	Allograft inflammatory factor 1 OS=Homo sapiens OX=9606 GN=AIF1 PE=1 SV=1
P55072	0	0.5	6	0.0843672	Transitional endoplasmic reticulum ATPase OS=Homo sapiens OX=9606 GN=VCP PE=1 SV=4
P55160	0	0.5	4	0.0452529	Nck-associated protein 1-like OS=Homo sapiens OX=9606 GN=NCKAP1L PE=1 SV=3
P55268	0	0.5	2	0.0250278	Laminin subunit beta-2 OS=Homo sapiens OX=9606 GN=LAMB2 PE=1 SV=2
P55957	0	0.5	1	0.0769231	BH3-interacting domain death agonist OS=Homo sapiens OX=9606 GN=BID PE=1 SV=1
P58513	0	0.5	1	0.308642	Putative uncharacterized protein encoded by LINC00158 OS=Homo sapiens OX=9606 GN=LINC00158 PE=5 SV=1
P58546	0	0.5	1	0.144068	Myotrophin OS=Homo sapiens OX=9606 GN=MTPN PE=1 SV=2
P59998	0.5944	0.5	3	0.178571	Actin-related protein 2/3 complex subunit 4 OS=Homo sapiens OX=9606 GN=ARPC4 PE=1 SV=3
P60033	0.6302	0.5	2	0.165254	CD81 antigen OS=Homo sapiens OX=9606 GN=CD81 PE=1 SV=1
P60660	2.33	0.5	3	0.198675	Myosin light polypeptide 6 OS=Homo sapiens OX=9606 GN=MYL6 PE=1 SV=2; Additional IDs concatenated into MaxParsimony group: P14649
P60900	0	0.5	5	0.215447	Proteasome subunit alpha type-6 OS=Homo sapiens OX=9606 GN=PSMA6 PE=1 SV=1
P60903	0	0.5	1	0.175258	Protein S100-A10 OS=Homo sapiens OX=9606 GN=S100A10 PE=1 SV=2
P60953	1.9345	0.5	4	0.204188	Cell division control protein 42 homolog OS=Homo sapiens OX=9606 GN=CDC42 PE=1 SV=2
P61158	0	0.5	9	0.382775	Actin-related protein 3 OS=Homo sapiens OX=9606 GN=ACTR3 PE=1 SV=3; Additional IDs concatenated into MaxParsimony group: Q9P1U1, Q9C0K3
P61160	0	0.5	7	0.233503	Actin-related protein 2 OS=Homo sapiens OX=9606 GN=ACTR2 PE=1 SV=1
P61201	0	0.5	1	0.0564334	COP9 signalosome complex subunit 2 OS=Homo sapiens OX=9606 GN=COPS2 PE=1 SV=1
P61550	0	0.5	6	0.123003	Endogenous retrovirus group S71 member 1 Env polyprotein OS=Homo sapiens OX=9606 GN=ERVS71-1 PE=2 SV=1
P61586	2.0904	0.5	2	0.124352	Transforming protein RhoA OS=Homo sapiens OX=9606 GN=RHOA PE=1 SV=1; Additional IDs concatenated into MaxParsimony group: P62745
P61604	0	0.5	2	0.254902	10 kDa heat shock protein, mitochondrial OS=Homo sapiens OX=9606 GN=HSPE1 PE=1 SV=2
P62081	0	0.5	1	0.056701	40S ribosomal protein S7 OS=Homo sapiens OX=9606 GN=RPS7 PE=1 SV=1
P62314	0	0.5	1	0.168067	Small nuclear ribonucleoprotein Sm D1 OS=Homo sapiens OX=9606 GN=SNRPD1 PE=1 SV=1
P62328	2.33	0.5	5	0.454545	Thymosin beta-4 OS=Homo sapiens OX=9606 GN=TMSB4X PE=1 SV=2
P62873	0	0.5	2	0.0882353	Guanine nucleotide-binding protein G(I)/G(S)/G(T) subunit beta-1 OS=Homo sapiens OX=9606 GN=GNB1 PE=1 SV=3
P62937	2.31307	0.5	6	0.327273	Peptidyl-prolyl cis-trans isomerase A OS=Homo sapiens OX=9606 GN=PPIA PE=1 SV=2
P62942	0	0.5	1	0.12037	Peptidyl-prolyl cis-trans isomerase FKBP1A OS=Homo sapiens OX=9606 GN=FKBP1A PE=1 SV=2
P62993	0	0.5	4	0.193548	Growth factor receptor-bound protein 2 OS=Homo sapiens OX=9606 GN=GRB2 PE=1 SV=1
P63208	0	0.5	1	0.116564	S-phase kinase-associated protein 1 OS=Homo sapiens OX=9606 GN=SKP1 PE=1 SV=2
P63241	0	0.5	1	0.149351	Eukaryotic translation initiation factor 5A-1 OS=Homo sapiens OX=9606 GN=EIF5A PE=1 SV=2
P67936	0	0.5	5	0.193548	Tropomyosin alpha-4 chain OS=Homo sapiens OX=9606 GN=TPM4 PE=1 SV=3; Additional IDs concatenated into MaxParsimony group: P07951, P09493
P68402	0	0.5	1	0.0393013	Platelet-activating factor acetylhydrolase IB subunit beta OS=Homo sapiens OX=9606 GN=PAFAH1B2 PE=1 SV=1
P78417	1.87765	0.5	13	0.564315	Glutathione S-transferase omega-1 OS=Homo sapiens OX=9606 GN=GSTO1 PE=1 SV=2
P80723	0.98395	0.5	4	0.321586	Brain acid soluble protein 1 OS=Homo sapiens OX=9606 GN=BASP1 PE=1 SV=2
P98095	0	0.5	1	0.00844595	Fibulin-2 OS=Homo sapiens OX=9606 GN=FBLN2 PE=1 SV=2
P99999	0	0.5	1	0.104762	Cytochrome c OS=Homo sapiens OX=9606 GN=CYCS PE=1 SV=2
Q00169	0	0.5	1	0.0851852	Phosphatidylinositol transfer protein alpha isoform OS=Homo sapiens OX=9606 GN=PITPNA PE=1 SV=2
Q00610	2.01015	0.5	12	0.109851	Clathrin heavy chain 1 OS=Homo sapiens OX=9606 GN=CLTC PE=1 SV=5
Q01082	0	0.5	1	0.0071912	Spectrin beta chain, non-erythrocytic 1 OS=Homo sapiens OX=9606 GN=SPTBN1 PE=1 SV=2
Q01459	-2.33	0.5	4	0.14026	Di-N-acetylchitobiase OS=Homo sapiens OX=9606 GN=CTBS PE=1 SV=1
Q01469	0	0.5	2	0.148148	Fatty acid-binding protein 5 OS=Homo sapiens OX=9606 GN=FABP5 PE=1 SV=3; Additional IDs concatenated into MaxParsimony group: A8MUU1
Q01518	1.78797	0.5	9	0.204211	Adenylyl cyclase-associated protein 1 OS=Homo sapiens OX=9606 GN=CAP1 PE=1 SV=5
Q02487	-0.3318	0.5	4	0.0665927	Desmocollin-2 OS=Homo sapiens OX=9606 GN=DSC2 PE=1 SV=1
Q02818	0	0.5	5	0.160521	Nucleobindin-1 OS=Homo sapiens OX=9606 GN=NUCB1 PE=1 SV=4
Q03405	0	0.5	1	0.0686567	Urokinase plasminogen activator surface receptor OS=Homo sapiens OX=9606 GN=PLAUR PE=1 SV=1
Q03591	0	0.5	1	0.030303	Complement factor H-related protein 1 OS=Homo sapiens OX=9606 GN=CFHR1 PE=1 SV=2; Additional IDs concatenated into MaxParsimony group: Q9BXR6, P36980
Q04446	0	0.5	1	0.019943	1,4-alpha-glucan-branching enzyme OS=Homo sapiens OX=9606 GN=GBE1 PE=1 SV=3
Q04637	0	0.5	1	0.014384	Eukaryotic translation initiation factor 4 gamma 1 OS=Homo sapiens OX=9606 GN=EIF4G1 PE=1 SV=4
Q04917	0	0.5	3	0.166667	14-3-3 protein eta OS=Homo sapiens OX=9606 GN=YWHAH PE=1 SV=4
Q06323	0.831	0.5	3	0.13253	Proteasome activator complex subunit 1 OS=Homo sapiens OX=9606 GN=PSME1 PE=1 SV=1
Q06481	0	0.5	2	0.0419397	Amyloid-like protein 2 OS=Homo sapiens OX=9606 GN=APLP2 PE=1 SV=2
Q07021	0	0.5	1	0.106383	Complement component 1 Q subcomponent-binding protein, mitochondrial OS=Homo sapiens OX=9606 GN=C1QBP PE=1 SV=1
Q07960	0	0.5	1	0.0592255	Rho GTPase-activating protein 1 OS=Homo sapiens OX=9606 GN=ARHGAP1 PE=1 SV=1
Q08345	0	0.5	4	0.0481928	Epithelial discoidin domain-containing receptor 1 OS=Homo sapiens OX=9606 GN=DDR1 PE=1 SV=1
Q08AH1	1.1285	0.5	2	0.0519931	Acyl-coenzyme A synthetase ACSM1, mitochondrial OS=Homo sapiens OX=9606 GN=ACSM1 PE=1 SV=1
Q09666	0	0.5	7	0.0181664	Neuroblast differentiation-associated protein AHNAK OS=Homo sapiens OX=9606 GN=AHNAK PE=1 SV=2
Q0P6D2	0	0.5	1	0.0548926	Protein FAM69C OS=Homo sapiens OX=9606 GN=FAM69C PE=2 SV=3
Q0P6D6	0	0.5	1	0.0315457	Coiled-coil domain-containing protein 15 OS=Homo sapiens OX=9606 GN=CCDC15 PE=2 SV=2
Q0VD83	0	0.5	1	0.0211397	Apolipoprotein B receptor OS=Homo sapiens OX=9606 GN=APOBR PE=1 SV=2
Q10567	2.143	0.5	3	0.0800843	AP-1 complex subunit beta-1 OS=Homo sapiens OX=9606 GN=AP1B1 PE=1 SV=2
Q11201	0	0.5	1	0.0764706	CMP-N-acetylneuraminate-beta-galactosamide-alpha-2,3-sialyltransferase 1 OS=Homo sapiens OX=9606 GN=ST3GAL1 PE=2 SV=1
Q12805	-0.48166	0.5	16	0.385396	EGF-containing fibulin-like extracellular matrix protein 1 OS=Homo sapiens OX=9606 GN=EFEMP1 PE=1 SV=2
Q12849	0	0.5	1	0.0333333	G-rich sequence factor 1 OS=Homo sapiens OX=9606 GN=GRSF1 PE=1 SV=3
Q13093	1.729	0.5	7	0.217687	Platelet-activating factor acetylhydrolase OS=Homo sapiens OX=9606 GN=PLA2G7 PE=1 SV=1
Q13129	0	0.5	1	0.0109718	Zinc finger protein Rlf OS=Homo sapiens OX=9606 GN=RLF PE=1 SV=2
Q13162	0	0.5	7	0.369004	Peroxiredoxin-4 OS=Homo sapiens OX=9606 GN=PRDX4 PE=1 SV=1
Q13200	0	0.5	2	0.0451542	26S proteasome non-ATPase regulatory subunit 2 OS=Homo sapiens OX=9606 GN=PSMD2 PE=1 SV=3
Q13410	1.17326	0.5	29	0.290875	Butyrophilin subfamily 1 member A1 OS=Homo sapiens OX=9606 GN=BTN1A1 PE=1 SV=3; Additional IDs concatenated into MaxParsimony group: O00478, O00481, Q6AZZ1, Q96F44
Q13421	0	0.5	4	0.101587	Mesothelin OS=Homo sapiens OX=9606 GN=MSLN PE=1 SV=2
Q13576	0	0.5	1	0.0184127	Ras GTPase-activating-like protein IQGAP2 OS=Homo sapiens OX=9606 GN=IQGAP2 PE=1 SV=4
Q13596	0	0.5	1	0.0478927	Sorting nexin-1 OS=Homo sapiens OX=9606 GN=SNX1 PE=1 SV=3
Q13740	0	0.5	2	0.0360206	CD166 antigen OS=Homo sapiens OX=9606 GN=ALCAM PE=1 SV=2
Q13867	0	0.5	1	0.043956	Bleomycin hydrolase OS=Homo sapiens OX=9606 GN=BLMH PE=1 SV=1
Q14108	0	0.5	2	0.0794979	Lysosome membrane protein 2 OS=Homo sapiens OX=9606 GN=SCARB2 PE=1 SV=2
Q14135	0	0.5	1	0.106897	Transcription cofactor vestigial-like protein 4 OS=Homo sapiens OX=9606 GN=VGLL4 PE=1 SV=4
Q14435	0	0.5	1	0.0205371	Polypeptide N-acetylgalactosaminyltransferase 3 OS=Homo sapiens OX=9606 GN=GALNT3 PE=1 SV=2
Q14515	0	0.5	3	0.0783133	SPARC-like protein 1 OS=Homo sapiens OX=9606 GN=SPARCL1 PE=1 SV=2
Q14520	0	0.5	2	0.0357143	Hyaluronan-binding protein 2 OS=Homo sapiens OX=9606 GN=HABP2 PE=1 SV=1
Q14764	0	0.5	28	0.464726	Major vault protein OS=Homo sapiens OX=9606 GN=MVP PE=1 SV=4
Q14767	0	0.5	4	0.0334981	Latent-transforming growth factor beta-binding protein 2 OS=Homo sapiens OX=9606 GN=LTBP2 PE=1 SV=3
Q14847	0	0.5	2	0.0383142	LIM and SH3 domain protein 1 OS=Homo sapiens OX=9606 GN=LASP1 PE=1 SV=2
Q14974	0	0.5	3	0.0525114	Importin subunit beta-1 OS=Homo sapiens OX=9606 GN=KPNB1 PE=1 SV=2
Q15063	0	0.5	6	0.0813397	Periostin OS=Homo sapiens OX=9606 GN=POSTN PE=1 SV=2
Q15084	2.33	0.5	11	0.322727	Protein disulfide-isomerase A6 OS=Homo sapiens OX=9606 GN=PDIA6 PE=1 SV=1
Q15233	0	0.5	1	0.0488323	Non-POU domain-containing octamer-binding protein OS=Homo sapiens OX=9606 GN=NONO PE=1 SV=4
Q15257	0	0.5	1	0.0810056	Serine/threonine-protein phosphatase 2A activator OS=Homo sapiens OX=9606 GN=PTPA PE=1 SV=3
Q15293	0	0.5	1	0.0392749	Reticulocalbin-1 OS=Homo sapiens OX=9606 GN=RCN1 PE=1 SV=1
Q15365	0	0.5	2	0.0758427	Poly(rC)-binding protein 1 OS=Homo sapiens OX=9606 GN=PCBP1 PE=1 SV=2; Additional IDs concatenated into MaxParsimony group: P57721, Q15366
Q15404	0	0.5	1	0.0938628	Ras suppressor protein 1 OS=Homo sapiens OX=9606 GN=RSU1 PE=1 SV=3
Q15782	0.82508	0.5	11	0.374359	Chitinase-3-like protein 2 OS=Homo sapiens OX=9606 GN=CHI3L2 PE=1 SV=1
Q15833	0	0.5	1	0.0269815	Syntaxin-binding protein 2 OS=Homo sapiens OX=9606 GN=STXBP2 PE=1 SV=2
Q15904	0	0.5	1	0.0446809	V-type proton ATPase subunit S1 OS=Homo sapiens OX=9606 GN=ATP6AP1 PE=1 SV=2
Q16555	0	0.5	9	0.208042	Dihydropyrimidinase-related protein 2 OS=Homo sapiens OX=9606 GN=DPYSL2 PE=1 SV=1
Q16610	0	0.5	2	0.0166667	Extracellular matrix protein 1 OS=Homo sapiens OX=9606 GN=ECM1 PE=1 SV=2
Q16620	0	0.5	2	0.0279805	BDNF/NT-3 growth factors receptor OS=Homo sapiens OX=9606 GN=NTRK2 PE=1 SV=1
Q16658	0	0.5	1	0.0365112	Fascin OS=Homo sapiens OX=9606 GN=FSCN1 PE=1 SV=3
Q16674	0	0.5	1	0.0763359	Melanoma-derived growth regulatory protein OS=Homo sapiens OX=9606 GN=MIA PE=1 SV=1
Q16706	1.3945	0.5	3	0.0340909	Alpha-mannosidase 2 OS=Homo sapiens OX=9606 GN=MAN2A1 PE=1 SV=2
Q16825	0	0.5	1	0.0255537	Tyrosine-protein phosphatase non-receptor type 21 OS=Homo sapiens OX=9606 GN=PTPN21 PE=1 SV=2
Q16836	0	0.5	1	0.0955414	Hydroxyacyl-coenzyme A dehydrogenase, mitochondrial OS=Homo sapiens OX=9606 GN=HADH PE=1 SV=3
Q16851	0	0.5	3	0.0767717	UTP--glucose-1-phosphate uridylyltransferase OS=Homo sapiens OX=9606 GN=UGP2 PE=1 SV=5
Q16881	0	0.5	3	0.107858	Thioredoxin reductase 1, cytoplasmic OS=Homo sapiens OX=9606 GN=TXNRD1 PE=1 SV=3
Q17RR3	0	0.5	1	0.0299786	Pancreatic lipase-related protein 3 OS=Homo sapiens OX=9606 GN=PNLIPRP3 PE=2 SV=2
Q1XH10	0	0.5	1	0.0176211	SKI/DACH domain-containing protein 1 OS=Homo sapiens OX=9606 GN=SKIDA1 PE=1 SV=2
Q2M2H8	0	0.5	3	0.0163022	Probable maltase-glucoamylase 2 OS=Homo sapiens OX=9606 GN=MGAM2 PE=2 SV=3
Q2TBE0	0	0.5	1	0.0123043	CWF19-like protein 2 OS=Homo sapiens OX=9606 GN=CWF19L2 PE=1 SV=4
Q30167	0	0.5	1	0.0338346	HLA class II histocompatibility antigen, DRB1-10 beta chain OS=Homo sapiens OX=9606 GN=HLA-DRB1 PE=1 SV=2
Q32MZ4	0	0.5	2	0.0358911	Leucine-rich repeat flightless-interacting protein 1 OS=Homo sapiens OX=9606 GN=LRRFIP1 PE=1 SV=2
Q504Q3	0	0.5	1	0.00831947	PAN2-PAN3 deadenylation complex catalytic subunit PAN2 OS=Homo sapiens OX=9606 GN=PAN2 PE=1 SV=3
Q53TN4	0	0.5	1	0.034965	Cytochrome b reductase 1 OS=Homo sapiens OX=9606 GN=CYBRD1 PE=1 SV=1
Q5D862	-1.2	0.5	6	0.0230029	Filaggrin-2 OS=Homo sapiens OX=9606 GN=FLG2 PE=1 SV=1
Q5HYC2	0	0.5	1	0.0114123	Uncharacterized protein KIAA2026 OS=Homo sapiens OX=9606 GN=KIAA2026 PE=2 SV=2
Q5JU85	0	0.5	1	0.0208333	IQ motif and SEC7 domain-containing protein 2 OS=Homo sapiens OX=9606 GN=IQSEC2 PE=1 SV=2
Q5T481	0	0.5	1	0.0114099	RNA-binding protein 20 OS=Homo sapiens OX=9606 GN=RBM20 PE=1 SV=3
Q66K14	0	0.5	1	0.0072	TBC1 domain family member 9B OS=Homo sapiens OX=9606 GN=TBC1D9B PE=1 SV=3
Q6IBS0	0	0.5	1	0.0687679	Twinfilin-2 OS=Homo sapiens OX=9606 GN=TWF2 PE=1 SV=2
Q6UWP8	0	0.5	3	0.0627119	Suprabasin OS=Homo sapiens OX=9606 GN=SBSN PE=1 SV=2
Q6UX73	0	0.5	1	0.0323383	UPF0764 protein C16orf89 OS=Homo sapiens OX=9606 GN=C16orf89 PE=1 SV=2
Q6UXD5	0	0.5	2	0.010989	Seizure 6-like protein 2 OS=Homo sapiens OX=9606 GN=SEZ6L2 PE=1 SV=2
Q6UXI9	0	0.5	1	0.0212389	Nephronectin OS=Homo sapiens OX=9606 GN=NPNT PE=2 SV=3
Q6W4X9	0	0.5	21	0.121361	Mucin-6 OS=Homo sapiens OX=9606 GN=MUC6 PE=1 SV=3
Q6WN34	0.7857	0.5	9	0.167832	Chordin-like protein 2 OS=Homo sapiens OX=9606 GN=CHRDL2 PE=1 SV=1
Q6X4U4	0	0.5	3	0.160194	Sclerostin domain-containing protein 1 OS=Homo sapiens OX=9606 GN=SOSTDC1 PE=1 SV=2
Q6XQN6	0	0.5	2	0.0892193	Nicotinate phosphoribosyltransferase OS=Homo sapiens OX=9606 GN=NAPRT PE=1 SV=2
Q6ZMR3	0	0.5	1	0.0301205	L-lactate dehydrogenase A-like 6A OS=Homo sapiens OX=9606 GN=LDHAL6A PE=2 SV=1
Q71DI3	0	0.5	3	0.235294	Histone H3.2 OS=Homo sapiens OX=9606 GN=HIST2H3A PE=1 SV=3; Additional IDs concatenated into MaxParsimony group: Q16695, Q6NXT2
Q7L1Q6	0	0.5	1	0.0620525	Basic leucine zipper and W2 domain-containing protein 1 OS=Homo sapiens OX=9606 GN=BZW1 PE=1 SV=1
Q7L3T8	0	0.5	1	0.0673684	Probable proline--tRNA ligase, mitochondrial OS=Homo sapiens OX=9606 GN=PARS2 PE=1 SV=1
Q7L590	0	0.5	1	0.0148571	Protein MCM10 homolog OS=Homo sapiens OX=9606 GN=MCM10 PE=1 SV=2
Q7Z6K5	0	0.5	1	0.0707965	Arpin OS=Homo sapiens OX=9606 GN=ARPIN PE=1 SV=1
Q7Z7D3	0	0.5	1	0.035461	V-set domain-containing T-cell activation inhibitor 1 OS=Homo sapiens OX=9606 GN=VTCN1 PE=1 SV=1
Q7Z7G8	0	0.5	1	0.00298359	Vacuolar protein sorting-associated protein 13B OS=Homo sapiens OX=9606 GN=VPS13B PE=1 SV=2
Q7Z7M0	0	0.5	2	0.0144112	Multiple epidermal growth factor-like domains protein 8 OS=Homo sapiens OX=9606 GN=MEGF8 PE=1 SV=2
Q86UN2	0	0.5	2	0.0544218	Reticulon-4 receptor-like 1 OS=Homo sapiens OX=9606 GN=RTN4RL1 PE=1 SV=1
Q86UX7	0	0.5	4	0.0869565	Fermitin family homolog 3 OS=Homo sapiens OX=9606 GN=FERMT3 PE=1 SV=1
Q86VB7	0	0.5	4	0.0467128	Scavenger receptor cysteine-rich type 1 protein M130 OS=Homo sapiens OX=9606 GN=CD163 PE=1 SV=2
Q8IV08	0	0.5	6	0.12449	Phospholipase D3 OS=Homo sapiens OX=9606 GN=PLD3 PE=1 SV=1
Q8IWA5	0	0.5	3	0.0538244	Choline transporter-like protein 2 OS=Homo sapiens OX=9606 GN=SLC44A2 PE=1 SV=3
Q8IZ83	0	0.5	2	0.021197	Aldehyde dehydrogenase family 16 member A1 OS=Homo sapiens OX=9606 GN=ALDH16A1 PE=1 SV=2
Q8IZJ3	-1.9902	0.5	3	0.0270557	C3 and PZP-like alpha-2-macroglobulin domain-containing protein 8 OS=Homo sapiens OX=9606 GN=CPAMD8 PE=1 SV=2
Q8N474	0.905	0.5	10	0.340764	Secreted frizzled-related protein 1 OS=Homo sapiens OX=9606 GN=SFRP1 PE=1 SV=1
Q8N5I2	0	0.5	4	0.147806	Arrestin domain-containing protein 1 OS=Homo sapiens OX=9606 GN=ARRDC1 PE=1 SV=1
Q8N7W2	0	0.5	1	0.026975	BEN domain-containing protein 7 OS=Homo sapiens OX=9606 GN=BEND7 PE=1 SV=2
Q8NCW5	0	0.5	1	0.0659722	NAD(P)H-hydrate epimerase OS=Homo sapiens OX=9606 GN=NAXE PE=1 SV=2
Q8NE71	1.088	0.5	1	0.0130178	ATP-binding cassette sub-family F member 1 OS=Homo sapiens OX=9606 GN=ABCF1 PE=1 SV=2
Q8NFJ5	0	0.5	3	0.134454	Retinoic acid-induced protein 3 OS=Homo sapiens OX=9606 GN=GPRC5A PE=1 SV=2
Q8NFW1	0	0.5	1	0.00922509	Collagen alpha-1(XXII) chain OS=Homo sapiens OX=9606 GN=COL22A1 PE=2 SV=2
Q8TB73	0	0.5	1	0.0369718	Protein NDNF OS=Homo sapiens OX=9606 GN=NDNF PE=1 SV=2
Q8TDL5	0.6587	0.5	7	0.144628	BPI fold-containing family B member 1 OS=Homo sapiens OX=9606 GN=BPIFB1 PE=1 SV=1
Q8TDW7	0	0.5	1	0.0069732	Protocadherin Fat 3 OS=Homo sapiens OX=9606 GN=FAT3 PE=2 SV=2
Q92485	0	0.5	1	0.0263736	Acid sphingomyelinase-like phosphodiesterase 3b OS=Homo sapiens OX=9606 GN=SMPDL3B PE=1 SV=2
Q92542	0.7674	0.5	1	0.0409027	Nicastrin OS=Homo sapiens OX=9606 GN=NCSTN PE=1 SV=2
Q92626	0	0.5	1	0.0162272	Peroxidasin homolog OS=Homo sapiens OX=9606 GN=PXDN PE=1 SV=2
Q92820	0	0.5	2	0.081761	Gamma-glutamyl hydrolase OS=Homo sapiens OX=9606 GN=GGH PE=1 SV=2
Q92896	0	0.5	1	0.0110263	Golgi apparatus protein 1 OS=Homo sapiens OX=9606 GN=GLG1 PE=1 SV=2
Q969H4	0	0.5	1	0.0527778	Connector enhancer of kinase suppressor of ras 1 OS=Homo sapiens OX=9606 GN=CNKSR1 PE=1 SV=1
Q969P0	0	0.5	2	0.0309951	Immunoglobulin superfamily member 8 OS=Homo sapiens OX=9606 GN=IGSF8 PE=1 SV=1
Q96AX2	0	0.5	1	0.116592	Ras-related protein Rab-37 OS=Homo sapiens OX=9606 GN=RAB37 PE=1 SV=3
Q96CX2	0	0.5	2	0.0707692	BTB/POZ domain-containing protein KCTD12 OS=Homo sapiens OX=9606 GN=KCTD12 PE=1 SV=1
Q96DR8	0	0.5	1	0.1	Mucin-like protein 1 OS=Homo sapiens OX=9606 GN=MUCL1 PE=1 SV=1
Q96EY5	0	0.5	1	0.0622711	Multivesicular body subunit 12A OS=Homo sapiens OX=9606 GN=MVB12A PE=1 SV=1
Q96FE7	0	0.5	1	0.0418251	Phosphoinositide-3-kinase-interacting protein 1 OS=Homo sapiens OX=9606 GN=PIK3IP1 PE=1 SV=2
Q96JJ6	0	0.5	1	0.0366242	Junctophilin-4 OS=Homo sapiens OX=9606 GN=JPH4 PE=2 SV=2
Q96KP4	0	0.5	8	0.290526	Cytosolic non-specific dipeptidase OS=Homo sapiens OX=9606 GN=CNDP2 PE=1 SV=2
Q96NY8	0	0.5	1	0.0254902	Nectin-4 OS=Homo sapiens OX=9606 GN=NECTIN4 PE=1 SV=1
Q96SA4	0.7248	0.5	1	0.0615385	Serine incorporator 2 OS=Homo sapiens OX=9606 GN=SERINC2 PE=2 SV=3
Q96TC7	0	0.5	1	0.0489362	Regulator of microtubule dynamics protein 3 OS=Homo sapiens OX=9606 GN=RMDN3 PE=1 SV=2
Q99102	0	0.5	3	0.0225911	Mucin-4 OS=Homo sapiens OX=9606 GN=MUC4 PE=1 SV=4
Q99436	0	0.5	2	0.216606	Proteasome subunit beta type-7 OS=Homo sapiens OX=9606 GN=PSMB7 PE=1 SV=1
Q99519	-0.8879	0.5	2	0.086747	Sialidase-1 OS=Homo sapiens OX=9606 GN=NEU1 PE=1 SV=1
Q99523	0	0.5	4	0.0565584	Sortilin OS=Homo sapiens OX=9606 GN=SORT1 PE=1 SV=3
Q99536	0.969	0.5	9	0.305344	Synaptic vesicle membrane protein VAT-1 homolog OS=Homo sapiens OX=9606 GN=VAT1 PE=1 SV=2
Q99541	0	0.5	2	0.0686499	Perilipin-2 OS=Homo sapiens OX=9606 GN=PLIN2 PE=1 SV=2
Q99584	0	0.5	1	0.112245	Protein S100-A13 OS=Homo sapiens OX=9606 GN=S100A13 PE=1 SV=1
Q99685	0	0.5	3	0.155116	Monoglyceride lipase OS=Homo sapiens OX=9606 GN=MGLL PE=1 SV=2
Q99816	0	0.5	4	0.0974359	Tumor susceptibility gene 101 protein OS=Homo sapiens OX=9606 GN=TSG101 PE=1 SV=2
Q99828	0	0.5	2	0.120419	Calcium and integrin-binding protein 1 OS=Homo sapiens OX=9606 GN=CIB1 PE=1 SV=4
Q99829	0	0.5	1	0.0372439	Copine-1 OS=Homo sapiens OX=9606 GN=CPNE1 PE=1 SV=1
Q99935	0	0.5	4	0.165323	Opiorphin prepropeptide OS=Homo sapiens OX=9606 GN=OPRPN PE=1 SV=2
Q9BR76	0	0.5	1	0.0593047	Coronin-1B OS=Homo sapiens OX=9606 GN=CORO1B PE=1 SV=1
Q9BRF8	0	0.5	1	0.0350318	Serine/threonine-protein phosphatase CPPED1 OS=Homo sapiens OX=9606 GN=CPPED1 PE=1 SV=3
Q9BRK5	0	0.5	1	0.0773481	45 kDa calcium-binding protein OS=Homo sapiens OX=9606 GN=SDF4 PE=1 SV=1
Q9BX84	0	0.5	1	0.012364	Transient receptor potential cation channel subfamily M member 6 OS=Homo sapiens OX=9606 GN=TRPM6 PE=1 SV=2
Q9BXD5	0	0.5	1	0.034375	N-acetylneuraminate lyase OS=Homo sapiens OX=9606 GN=NPL PE=1 SV=1
Q9BXR6	0	0.5	1	0.0175747	Complement factor H-related protein 5 OS=Homo sapiens OX=9606 GN=CFHR5 PE=1 SV=1
Q9BY76	0	0.5	2	0.0270936	Angiopoietin-related protein 4 OS=Homo sapiens OX=9606 GN=ANGPTL4 PE=1 SV=2
Q9BZC7	0	0.5	1	0.00410678	ATP-binding cassette sub-family A member 2 OS=Homo sapiens OX=9606 GN=ABCA2 PE=1 SV=3
Q9C005	0	0.5	1	0.20202	Protein dpy-30 homolog OS=Homo sapiens OX=9606 GN=DPY30 PE=1 SV=1
Q9C0H2	0	0.5	2	0.0363289	Protein tweety homolog 3 OS=Homo sapiens OX=9606 GN=TTYH3 PE=1 SV=3
Q9H008	0	0.5	1	0.0444444	Phospholysine phosphohistidine inorganic pyrophosphate phosphatase OS=Homo sapiens OX=9606 GN=LHPP PE=1 SV=2
Q9H0R4	0	0.5	1	0.0810811	Haloacid dehalogenase-like hydrolase domain-containing protein 2 OS=Homo sapiens OX=9606 GN=HDHD2 PE=1 SV=1
Q9H173	0	0.5	2	0.0498915	Nucleotide exchange factor SIL1 OS=Homo sapiens OX=9606 GN=SIL1 PE=1 SV=1
Q9H299	0	0.5	3	0.516129	SH3 domain-binding glutamic acid-rich-like protein 3 OS=Homo sapiens OX=9606 GN=SH3BGRL3 PE=1 SV=1
Q9H4A4	0	0.5	3	0.0846154	Aminopeptidase B OS=Homo sapiens OX=9606 GN=RNPEP PE=1 SV=2
Q9HAT2	0	0.5	6	0.231358	Sialate O-acetylesterase OS=Homo sapiens OX=9606 GN=SIAE PE=1 SV=1
Q9HB40	0	0.5	1	0.0376106	Retinoid-inducible serine carboxypeptidase OS=Homo sapiens OX=9606 GN=SCPEP1 PE=1 SV=1
Q9HCG8	0	0.5	1	0.0176211	Pre-mRNA-splicing factor CWC22 homolog OS=Homo sapiens OX=9606 GN=CWC22 PE=1 SV=3
Q9HDC9	-0.6736	0.5	1	0.0216346	Adipocyte plasma membrane-associated protein OS=Homo sapiens OX=9606 GN=APMAP PE=1 SV=2
Q9NPH3	0	0.5	1	0.0157895	Interleukin-1 receptor accessory protein OS=Homo sapiens OX=9606 GN=IL1RAP PE=1 SV=2
Q9NQ84	0	0.5	1	0.0294785	G-protein coupled receptor family C group 5 member C OS=Homo sapiens OX=9606 GN=GPRC5C PE=1 SV=2
Q9NRA1	0	0.5	1	0.0376812	Platelet-derived growth factor C OS=Homo sapiens OX=9606 GN=PDGFC PE=1 SV=2
Q9NVS9	0	0.5	1	0.0727969	Pyridoxine-5'-phosphate oxidase OS=Homo sapiens OX=9606 GN=PNPO PE=1 SV=1
Q9NY33	0	0.5	2	0.0556309	Dipeptidyl peptidase 3 OS=Homo sapiens OX=9606 GN=DPP3 PE=1 SV=2
Q9NYF5	0	0.5	1	0.0284153	Protein FAM13B OS=Homo sapiens OX=9606 GN=FAM13B PE=1 SV=2
Q9NYQ8	0	0.5	1	0.00229938	Protocadherin Fat 2 OS=Homo sapiens OX=9606 GN=FAT2 PE=1 SV=2
Q9NYU2	0	0.5	2	0.0250804	UDP-glucose:glycoprotein glucosyltransferase 1 OS=Homo sapiens OX=9606 GN=UGGT1 PE=1 SV=3
Q9NZ71	0	0.5	1	0.0147662	Regulator of telomere elongation helicase 1 OS=Homo sapiens OX=9606 GN=RTEL1 PE=1 SV=2
Q9NZQ8	0	0.5	1	0.0223176	Transient receptor potential cation channel subfamily M member 5 OS=Homo sapiens OX=9606 GN=TRPM5 PE=2 SV=1
Q9NZT1	0	0.5	3	0.321918	Calmodulin-like protein 5 OS=Homo sapiens OX=9606 GN=CALML5 PE=1 SV=2
Q9P2K2	0	0.5	1	0.0109091	Thioredoxin domain-containing protein 16 OS=Homo sapiens OX=9606 GN=TXNDC16 PE=1 SV=4
Q9UBQ7	0	0.5	1	0.0762195	Glyoxylate reductase/hydroxypyruvate reductase OS=Homo sapiens OX=9606 GN=GRHPR PE=1 SV=1
Q9UBX5	0	0.5	1	0.0245536	Fibulin-5 OS=Homo sapiens OX=9606 GN=FBLN5 PE=1 SV=1
Q9UBX7	0	0.5	1	0.0390071	Kallikrein-11 OS=Homo sapiens OX=9606 GN=KLK11 PE=1 SV=2
Q9UEW3	0	0.5	2	0.0480769	Macrophage receptor MARCO OS=Homo sapiens OX=9606 GN=MARCO PE=1 SV=1
Q9UEW8	0	0.5	1	0.0458716	STE20/SPS1-related proline-alanine-rich protein kinase OS=Homo sapiens OX=9606 GN=STK39 PE=1 SV=3
Q9UGM3	-1.0088	0.5	1	0.00580191	Deleted in malignant brain tumors 1 protein OS=Homo sapiens OX=9606 GN=DMBT1 PE=1 SV=2
Q9UGM5	0	0.5	1	0.0575916	Fetuin-B OS=Homo sapiens OX=9606 GN=FETUB PE=1 SV=2
Q9UH65	0	0.5	2	0.0153846	Switch-associated protein 70 OS=Homo sapiens OX=9606 GN=SWAP70 PE=1 SV=1
Q9UHD0	0	0.5	3	0.225989	Interleukin-19 OS=Homo sapiens OX=9606 GN=IL19 PE=1 SV=2
Q9UI12	0	0.5	1	0.0331263	V-type proton ATPase subunit H OS=Homo sapiens OX=9606 GN=ATP6V1H PE=1 SV=1
Q9UJ70	0	0.5	7	0.296512	N-acetyl-D-glucosamine kinase OS=Homo sapiens OX=9606 GN=NAGK PE=1 SV=4
Q9UKT4	0	0.5	1	0.0357942	F-box only protein 5 OS=Homo sapiens OX=9606 GN=FBXO5 PE=1 SV=1
Q9UL46	0	0.5	1	0.0920502	Proteasome activator complex subunit 2 OS=Homo sapiens OX=9606 GN=PSME2 PE=1 SV=4
Q9ULK4	0	0.5	1	0.00438596	Mediator of RNA polymerase II transcription subunit 23 OS=Homo sapiens OX=9606 GN=MED23 PE=1 SV=2
Q9ULV4	0	0.5	6	0.202532	Coronin-1C OS=Homo sapiens OX=9606 GN=CORO1C PE=1 SV=1
Q9ULZ3	0	0.5	3	0.158974	Apoptosis-associated speck-like protein containing a CARD OS=Homo sapiens OX=9606 GN=PYCARD PE=1 SV=2
Q9UM47	0	0.5	2	0.00603188	Neurogenic locus notch homolog protein 3 OS=Homo sapiens OX=9606 GN=NOTCH3 PE=1 SV=2
Q9UQC9	0	0.5	4	0.068929	Calcium-activated chloride channel regulator 2 OS=Homo sapiens OX=9606 GN=CLCA2 PE=1 SV=2
Q9Y287	0	0.5	2	0.154135	Integral membrane protein 2B OS=Homo sapiens OX=9606 GN=ITM2B PE=1 SV=1
Q9Y2B0	0	0.5	1	0.10989	Protein canopy homolog 2 OS=Homo sapiens OX=9606 GN=CNPY2 PE=1 SV=1
Q9Y4D7	0	0.5	1	0.0145455	Plexin-D1 OS=Homo sapiens OX=9606 GN=PLXND1 PE=1 SV=3
Q9Y624	0.8418	0.5	1	0.0367893	Junctional adhesion molecule A OS=Homo sapiens OX=9606 GN=F11R PE=1 SV=1
P19835	-0.269268	0.501633	72	0.479416	Bile salt-activated lipase OS=Homo sapiens OX=9606 GN=CEL PE=1 SV=3
Q15582	0.390229	0.501725	18	0.322108	Transforming growth factor-beta-induced protein ig-h3 OS=Homo sapiens OX=9606 GN=TGFBI PE=1 SV=1
P43251	0.3944	0.50262	9	0.180479	Biotinidase OS=Homo sapiens OX=9606 GN=BTD PE=1 SV=2
P00709	0.966265	0.537803	109	0.866197	Alpha-lactalbumin OS=Homo sapiens OX=9606 GN=LALBA PE=1 SV=1
Q9Y6R7	-0.174172	0.542131	61	0.161332	IgGFc-binding protein OS=Homo sapiens OX=9606 GN=FCGBP PE=1 SV=3
P08294	0.12767	0.559945	19	0.616667	Extracellular superoxide dismutase [Cu-Zn] OS=Homo sapiens OX=9606 GN=SOD3 PE=1 SV=2
P04196	-0.05476	0.572826	11	0.228571	Histidine-rich glycoprotein OS=Homo sapiens OX=9606 GN=HRG PE=1 SV=1
P80303	-0.8555	0.588944	9	0.214286	Nucleobindin-2 OS=Homo sapiens OX=9606 GN=NUCB2 PE=1 SV=3
O00584	-0.07858	0.591471	11	0.375	Ribonuclease T2 OS=Homo sapiens OX=9606 GN=RNASET2 PE=1 SV=2
P09871	-0.9612	0.600613	7	0.197674	Complement C1s subcomponent OS=Homo sapiens OX=9606 GN=C1S PE=1 SV=1
P80748	1.0244	0.603055	6	0.410256	Immunoglobulin lambda variable 3-21 OS=Homo sapiens OX=9606 GN=IGLV3-21 PE=1 SV=2
P07602	-0.252489	0.60792	27	0.353053	Prosaposin OS=Homo sapiens OX=9606 GN=PSAP PE=1 SV=2
P12109	-1.0315	0.610918	27	0.291829	Collagen alpha-1(VI) chain OS=Homo sapiens OX=9606 GN=COL6A1 PE=1 SV=3
P10451	0.543361	0.615746	43	0.464968	Osteopontin OS=Homo sapiens OX=9606 GN=SPP1 PE=1 SV=1
Q86SQ4	0	0.624741	6	0.0638821	Adhesion G-protein coupled receptor G6 OS=Homo sapiens OX=9606 GN=ADGRG6 PE=1 SV=3
O00462	0.96515	0.640678	10	0.143345	Beta-mannosidase OS=Homo sapiens OX=9606 GN=MANBA PE=2 SV=3
Q96DA0	0.686	0.640726	6	0.341346	Zymogen granule protein 16 homolog B OS=Homo sapiens OX=9606 GN=ZG16B PE=1 SV=3
P19440	-0.8951	0.651486	6	0.0931459	Glutathione hydrolase 1 proenzyme OS=Homo sapiens OX=9606 GN=GGT1 PE=1 SV=2; Additional IDs concatenated into MaxParsimony group: A6NGU5, P36268, Q14390, B5MD39, Q9BX51
P03973	-0.82715	0.654608	14	0.333333	Antileukoproteinase OS=Homo sapiens OX=9606 GN=SLPI PE=1 SV=2
P02760	0.10926	0.656427	10	0.255682	Protein AMBP OS=Homo sapiens OX=9606 GN=AMBP PE=1 SV=1
Q8NFU4	-1.5831	0.665159	4	0.364706	Follicular dendritic cell secreted peptide OS=Homo sapiens OX=9606 GN=FDCSP PE=1 SV=1
P00736	-1.31895	0.673522	13	0.27234	Complement C1r subcomponent OS=Homo sapiens OX=9606 GN=C1R PE=1 SV=2
Q2I0M4	0	0.683296	2	0.0508982	Leucine-rich repeat-containing protein 26 OS=Homo sapiens OX=9606 GN=LRRC26 PE=1 SV=2
O95436	-0.6921	0.6875	1	0.042029	Sodium-dependent phosphate transport protein 2B OS=Homo sapiens OX=9606 GN=SLC34A2 PE=1 SV=3
O00560	-0.552633	0.68883	10	0.520134	Syntenin-1 OS=Homo sapiens OX=9606 GN=SDCBP PE=1 SV=1
P07996	0.124257	0.694951	25	0.302564	Thrombospondin-1 OS=Homo sapiens OX=9606 GN=THBS1 PE=1 SV=2; Additional IDs concatenated into MaxParsimony group: P35442
Q9NRN5	0	0.709087	2	0.0517241	Olfactomedin-like protein 3 OS=Homo sapiens OX=9606 GN=OLFML3 PE=2 SV=1
P23284	-1.7847	0.746675	6	0.240741	Peptidyl-prolyl cis-trans isomerase B OS=Homo sapiens OX=9606 GN=PPIB PE=1 SV=2
A0A087WSY4	0	0.75	1	0.059322	Immunoglobulin heavy variable 4-30-2 OS=Homo sapiens OX=9606 GN=IGHV4-30-2 PE=3 SV=1
A0A087WSY6	-1.5526	0.75	1	0.0782609	Immunoglobulin kappa variable 3D-15 OS=Homo sapiens OX=9606 GN=IGKV3D-15 PE=3 SV=6
A6NMN3	0	0.75	1	0.0600707	Protein FAM170B OS=Homo sapiens OX=9606 GN=FAM170B PE=1 SV=1
P01762	-0.7988	0.75	1	0.162393	Immunoglobulin heavy variable 3-11 OS=Homo sapiens OX=9606 GN=IGHV3-11 PE=1 SV=2
P54802	0	0.75	6	0.115747	Alpha-N-acetylglucosaminidase OS=Homo sapiens OX=9606 GN=NAGLU PE=1 SV=2
Q14703	0	0.75	1	0.0237643	Membrane-bound transcription factor site-1 protease OS=Homo sapiens OX=9606 GN=MBTPS1 PE=1 SV=1
Q9H497	0	0.75	1	0.0403023	Torsin-3A OS=Homo sapiens OX=9606 GN=TOR3A PE=1 SV=1; Additional IDs concatenated into MaxParsimony group: O14657
Q9H9H4	0	0.75	1	0.0631579	Vacuolar protein sorting-associated protein 37B OS=Homo sapiens OX=9606 GN=VPS37B PE=1 SV=1
Q9HB63	0	0.75	1	0.0302548	Netrin-4 OS=Homo sapiens OX=9606 GN=NTN4 PE=1 SV=2
Q9UBP4	0	0.75	1	0.0628571	Dickkopf-related protein 3 OS=Homo sapiens OX=9606 GN=DKK3 PE=1 SV=2
P17900	0.706367	0.762569	9	0.549223	Ganglioside GM2 activator OS=Homo sapiens OX=9606 GN=GM2A PE=1 SV=4
P36269	0	0.764564	3	0.105802	Glutathione hydrolase 5 proenzyme OS=Homo sapiens OX=9606 GN=GGT5 PE=1 SV=2
P12273	-0.0257574	0.779333	101	0.773973	Prolactin-inducible protein OS=Homo sapiens OX=9606 GN=PIP PE=1 SV=1
Q9HC84	-0.468742	0.779485	59	0.10656	Mucin-5B OS=Homo sapiens OX=9606 GN=MUC5B PE=1 SV=3; Additional IDs concatenated into MaxParsimony group: P98088
Q86YZ3	0	0.781913	5	0.022807	Hornerin OS=Homo sapiens OX=9606 GN=HRNR PE=1 SV=2
P05090	-0.350043	0.793807	99	0.925926	Apolipoprotein D OS=Homo sapiens OX=9606 GN=APOD PE=1 SV=1
P11684	-1.26905	0.794932	6	0.208791	Uteroglobin OS=Homo sapiens OX=9606 GN=SCGB1A1 PE=1 SV=1
P28799	-0.7571	0.797504	9	0.165261	Granulins OS=Homo sapiens OX=9606 GN=GRN PE=1 SV=2
O00592	0.1786	0.812092	5	0.0878136	Podocalyxin OS=Homo sapiens OX=9606 GN=PODXL PE=1 SV=2
P08582	-0.11501	0.817486	31	0.452575	Melanotransferrin OS=Homo sapiens OX=9606 GN=MELTF PE=1 SV=2
Q14019	0.9614	0.824258	6	0.478873	Coactosin-like protein OS=Homo sapiens OX=9606 GN=COTL1 PE=1 SV=3
P06727	-1.01	0.835233	12	0.383838	Apolipoprotein A-IV OS=Homo sapiens OX=9606 GN=APOA4 PE=1 SV=3
O75356	-1.5032	0.840431	2	0.0490654	Ectonucleoside triphosphate diphosphohydrolase 5 OS=Homo sapiens OX=9606 GN=ENTPD5 PE=1 SV=1
P04264	-1.01165	0.844504	8	0.192547	Keratin, type II cytoskeletal 1 OS=Homo sapiens OX=9606 GN=KRT1 PE=1 SV=6; Additional IDs concatenated into MaxParsimony group: contaminant_KERATIN13, P35908, P04259, P48668, P02538, contaminant_KERATIN21, P13647, contaminant_KERATIN17, contaminant_KERATIN18, P05787, Q01546, Q7Z794, O95678, Q5XKE5, contaminant_KERATIN16, P19013
O43653	-1.181	0.875	1	0.0813008	Prostate stem cell antigen OS=Homo sapiens OX=9606 GN=PSCA PE=1 SV=1
Q562R1	0	0.875	1	0.0478723	Beta-actin-like protein 2 OS=Homo sapiens OX=9606 GN=ACTBL2 PE=1 SV=2
Q86UK0	-1.13833	0.940344	14	0.0500963	ATP-binding cassette sub-family A member 12 OS=Homo sapiens OX=9606 GN=ABCA12 PE=1 SV=3
P15144	-0.693368	0.963601	59	0.39607	Aminopeptidase N OS=Homo sapiens OX=9606 GN=ANPEP PE=1 SV=4
P02788	-0.33946	0.997617	414	0.884507	Lactotransferrin OS=Homo sapiens OX=9606 GN=LTF PE=1 SV=6
aThe Avg Log Fold Protein column displays the average Log2 of the fold values of each peptide. When the XIC was obtained only from the diseased or the control sample for all peptides that mapped a protein, an Avg Log Fold Protein "0" was recorded.
bStouffer's p-value obtained from all independent peptide p-values mapping to a particular protein.
cThe # of peptides refers to the number of peptides considered for the calculation of the Stouffer's p-value.
dThe Sequence coverage was calculated considering all peptides mapping to a particular protein.
eThe Protein description reflects the UniProt description.

## Sheet: PeptideReport
Supplemental Table 4: List of all 873 proteins and the respective peptides statistically evaluated according to the paired comparisons of NAF samples from ERpos breast cancer patients
#S	Accession number	Avg Log Fold Proteina	Stouffer's p-valueb	# of peptidesc	Sequence coveraged	Protein descriptione
#P	Peptide sequence	Avg Log Foldf	Is peptide uniqueg	p-valueh	Charge state	2i	1	5	3	10
S	P02768	0.65267	1.2169e-08	352	0.873563	Serum albumin OS=Homo sapiens OX=9606 GN=ALB PE=1 SV=2
P	ALVELVK	0	True	0.5	2	0	0	0	0	+
P	AACLLPK	0.8109	True	0.5	2	0	0.593368	2.8178	0	3.22924
P	VFDEFKP	-0.3221	True	0.5	2	8.68448	0.51179	+	0	0.145627
P	FLYEYAR	0	True	0.5	2	-	0	0	0	0
P	PHECYAK	1.2031	True	0.1875	2	0.666193	2.26064	+	3.71075	8.26905
P	PHECYAK	0.1668	True	0.5	3	0	0.430531	+	0.653497	14.8962
P	ATKEQLK	0	True	0.25	2	0	-	0	0	-
P	LSQRFPK	-1.0896	True	0.25	2	0	0.469877	-	0	0
P	CPFEDHVK	1.4737	True	0.3125	2	-	0	+	+	2.7774
P	CPFEDHVK	0.295	True	0.5	3	0.567135	-	+	0	2.65422
P	DDNPNLPR	0.64	True	0.3125	2	-	0	1.55831	+	+
P	DLGEENFK	0.8021	True	0.5	2	0	0.516409	3.06705	0	3.3468
P	LCTVATLR	1.324	True	0.5	2	0.620684	0	167.655	0	6.66716
P	LKCASLQK	0	True	0.5	3	0	0	0	+	0
P	NECFLQHK	0	True	0.5	3	0	-	0	0	0
P	NECFLQHK	1.8249	True	0.125	2	0	0	63.6035	1.75908	8.87064
P	PELLFFAK	1.1183	True	0.3125	2	0	0.413203	7.06905	2.6706	4.00308
P	QLCVLHEK	1.2381	True	0.25	2	0	+	0	2.35882	0
P	TALVELVK	-0.9516	True	0.25	2	0	0	-	0.517057	0
P	TYETTLEK	1.8454	True	0.125	2	1.83541	0	15.9223	0	16.8433
P	VDETYVPK	0	True	0.25	2	0	+	+	0	0
P	VFDEFKPL	0	True	0.5	2	+	0	-	0	+
P	LVNEVTEF	0	True	0.5	2	0	0	0	0	-
P	LKCASLQK	0	True	0.5	2	0	0	0	-	0
P	YSVVLLLR	0	True	0.125	2	0	+	0	+	+
P	AEFAEVSK	0.3068	True	0.5	2	0.33531	4.34932	1.72058	0.361939	3.18869
P	AFKAWAVAR	0	True	0.3125	2	+	+	+	0	-
P	NQLCVLHEK	0	True	0.5	2	0	0	0	0	+
P	LVAASQAAL	2.33	True	0.25	2	0	0	+	0	13.3976
P	ADICTLSEK	0.7813	True	0.5	2	0.414089	0	5.58159	0	2.43854
P	AFKAWAVAR	-0.3703	True	0.3125	3	0.555083	-	0	0.545802	1.52838
P	CCEKPLLEK	0	True	0.5	2	0	+	+	0	-
P	LDELRDEGK	1.3229	True	0.5	2	0	0	2.50165	0	0
P	DDFAAFVEK	0.1443	True	0.5	2	0	0	0	0.542113	2.25304
P	KDLGEENFK	0	True	0.5	2	0	0	0	0	-
P	HDNEETFLK	0.8589	True	0.5	2	0.6622	0	4.23864	0	2.12561
P	DNEETFLKK	0	True	0.5	2	0	0	0	0	-
P	DVFLGMFLY	0	True	0.25	2	0	0	+	0	+
P	EFNAETFTF	0.6531	True	0.5	2	0	0	1.71201	0.606875	3.74321
P	DYSVVLLLR	1.1885	True	0.5	2	-	0	2.27923	0	0
P	APELLFFAK	-2.2672	True	0.5	2	0	0	0.207739	0	0
P	QTALVELVK	0.0692	True	0.5	2	0	0	0	0.39709	2.77195
P	CCEKPLLEK	0	True	0.5	3	0	0	0	0	-
P	VNEVTEFAK	0	True	0.5	2	0	0	0	0	-
P	RPCFSALEV	0	True	0.5	2	+	0	0	0	0
P	VFDEFKPLV	0	True	0.5	2	0	0	0	0	+
P	ALVLIAFAQ	0.3735	True	0.5	2	0.541288	0	1.9238	0.661669	4.08795
P	SLHTLFGDK	-0.0053	True	0.3125	3	0	0.626725	-	0.501857	3.14483
P	SLHTLFGDK	1.3528	True	0.25	2	0	0	2.25912	0	2.88769
P	QRLKCASLQK	0	True	0.5	3	0	+	0	0	0
P	KQTALVELVK	-1.841	True	0.25	3	0	0	0	0.391751	0.0111192
P	KQTALVELVK	1.1657	True	0.25	2	0	0	1.58459	0	3.17622
P	HDNEETFLKK	0.5441	True	0.5	3	0.641509	0.504086	4.06651	0	3.43743
P	HDNEETFLKK	1.6274	True	0.125	2	0	0	+	3.08946	+
P	HADICTLSEK	1.6756	True	0.25	2	0	0	9.08545	0	2.02958
P	VAASQAALGL	0	True	0.5	2	0	0	0	0	-
P	ALVLIAFAQY	0.7203	True	0.5	2	0.539841	0	+	0	5.08113
P	FKDLGEENFK	1.9452	True	0.25	3	0	0	648.895	0	2.94921
P	FKDLGEENFK	-0.5922	True	0.5	2	0.00562831	1.54213	0.0062566	0	3.17411
P	EFNAETFTFH	0.0668	True	0.5	2	0.518782	0	0	0	2.11447
P	YAPELLFFAK	-1.3335	True	0.5	2	0	0	0	0	0.396811
P	VFDEFKPLVE	0	True	0.5	2	0	0	0	0	+
P	LGMFLYEYAR	0	True	0.5	2	0	0	0	0	+
P	AAFTECCQAA	0	True	0.5	2	0	0	0	0	-
P	SLHTLFGDKL	0	True	0.5	3	0	0	0	0	-
P	QRLKCASLQK	0	True	0.5	2	0	+	0	0	0
P	QQCPFEDHVK	-0.7089	True	0.5	2	0.611793	0	+	0	0
P	SHCIAEVEND	0	True	0.5	2	0	0	+	-	+
P	LVNEVTEFAK	0.3632	True	0.5	2	724.927	0	0.00202095	0	2.12813
P	LVAASQAALG	-0.354	True	0.3125	2	0.389619	0	0.576892	0.547751	3.04389
P	ECCEKPLLEK	1.5132	True	0.0625	2	3.76226	0	+	2.20107	2.80851
P	LNQLCVLHEK	0	True	0.5	2	0	0	0	0	+
P	ECCEKPLLEK	0.4828	True	0.5	3	0.0203581	-	222.966	-	2.72904
P	LKECCEKPLL	0	True	0.5	3	0	0	0	0	-
P	KECCEKPLLEK	0	True	0.5	4	0	0	0	0	-
P	LAKTYETTLEK	0	True	0.5	3	+	-	0	0	0
P	LAKTYETTLEK	0.4904	True	0.5	2	0.48277	0	1.96691	2.91956	0
P	ADDKETCFAEE	0	True	0.5	2	0	0	0	0	+
P	PLVEEPQNLIK	0.3761	True	0.5	2	0.642305	0	0	0	2.6223
P	VLNQLCVLHEK	0	True	0.0625	2	+	0	+	+	+
P	FLGMFLYEYAR	0.7357	True	0.25	2	0	0	1.6652	0	+
P	LKECCEKPLLE	0	True	0.5	2	0	0	0	0	-
P	FPKAEFAEVSK	1.2773	True	0.5	3	0	0	0	0	2.42377
P	FQNALLVRYTK	0	True	0.5	2	-	0	0	0	0
P	FQNALLVRYTK	0	True	0.5	3	0	-	0	0	0
P	KETCFAEEGKK	0	True	0.5	2	0	-	0	+	+
P	LVAASQAALGL	-0.1781	True	0.5	2	0.489315	0	0	0	1.59652
P	FYAPELLFFAK	2.0756	True	0.5	2	0	0	0	0	4.21526
P	KLVAASQAALG	1.7296	True	0.25	2	0	0	0	+	3.31645
P	SHCIAEVENDE	0	True	0.25	2	0	0	+	0	+
P	KETCFAEEGKK	0	True	0.5	3	0	-	0	+	+
P	LQQCPFEDHVK	2.33	True	0.3125	3	-	0	11.7254	+	+
P	HPDYSVVLLLR	0.6943	True	0.5	2	0	0	0	1.61805	0
P	HPDYSVVLLLR	-0.8726	True	0.25	3	0	-	0.546174	0	0
P	HPYFYAPELLF	0	True	0.3125	2	0	-	+	+	+
P	RHPDYSVVLLL	0	True	0.5	2	0	0	0	0	-
P	KECCEKPLLEK	-2.33	True	0.5	3	0	0	0	0	0.061863
P	KECCEKPLLEK	0	True	0.5	2	0	0	0	0	-
P	FYAPELLFFAK	0.5977	True	0.25	3	0	+	1.51325	0	0
P	LQQCPFEDHVK	0.2411	True	0.3125	2	1.6508	0.19537	35.2075	+	0
P	AAADPHECYAK	0	True	0.5	2	0	0	0	0	+
P	DKETCFAEEGK	-0.7029	True	0.25	2	0.614355	0	0	0	-
P	CELFEQLGEYK	0	True	0.5	2	-	-	+	+	0
P	AFHDNEETFLK	0	True	0.5	3	0	0	+	0	0
P	ALVLIAFAQYL	2.087	True	0.3125	2	-	0	4.2485	+	+
P	CCAAADPHECY	0	True	0.5	2	0	0	0	0	-
P	DVFLGMFLYEY	1.3127	True	0.5	2	-	-	4.96035	0.661826	4.66907
P	AFTECCQAADK	-0.8256	True	0.25	2	0	0	0	-	0.564263
P	ALEVDETYVPK	-2.33	True	0.125	2	0.125119	0	-	0	-
P	FYAPELLFFAKR	0	True	0.25	2	0	0	+	0	+
P	FYAPELLFFAKR	0	True	0.5	3	0	0	0	0	-
P	TAFHDNEETFLK	0	True	0.5	3	-	0	+	0	+
P	HADICTLSEKER	0	True	0.5	3	0	0	0	0	+
P	TAFHDNEETFLK	0	True	0.5	2	0	0	+	0	0
P	ADDKETCFAEEG	0.0143	True	0.5	2	+	0.488118	0	-	2.08962
P	DKETCFAEEGKK	0.5602	True	0.5	2	0	0	+	0.491333	4.42461
P	AVMDDFAAFVEK	0.2623	True	0.5	3	0.57614	2.49674	0	0	+
P	KLVAASQAALGL	-0.2872	True	0.5	2	0.408957	0	0	0	1.64222
P	SALEVDETYVPK	0	True	0.25	2	0	0	-	0	-
P	AVMDDFAAFVEK	1.4121	True	0.125	2	0	2.02793	2.05686	0	4.51847
P	HPYFYAPELLFF	0.6566	True	0.5	2	0	0	1.57637	0	0
P	RHPYFYAPELLF	0.4895	True	0.5	2	0.392045	0	0	0	6.48506
P	RHPDYSVVLLLR	2.33	True	0.5	4	-	+	0	-	6.11441
P	RHPDYSVVLLLR	0.6403	True	0.5	3	122.209	0	0.00280486	0	3.78642
P	RHPDYSVVLLLR	0.9439	True	0.1875	2	0.541108	2.42278	2.04182	1.9577	5.30727
P	DDKETCFAEEGK	-1.0265	True	0.5	2	0.490916	0	0	-	+
P	DKETCFAEEGKK	0.4052	True	0.5	3	0	0.620894	4.97237	0.0560748	5.00941
P	TFHADICTLSEK	1.5777	True	0.25	3	0	0	+	0	2.98489
P	TFHADICTLSEK	0.9382	True	0.1875	2	0.63443	1.60059	10.8921	1.78802	2.82938
P	YLQQCPFEDHVK	0.2648	True	0.5	2	0.0494668	2.06512	22.0332	0.509835	2.37763
P	EFNAETFTFHAD	0	True	0.5	2	0	0	0	0	+
P	YLQQCPFEDHVK	2.1052	True	0.0625	3	0	31.2936	10.1152	3.15031	+
P	LQHKDDNPNLPR	0	True	0.5	3	0	0	0	0	+
P	LPSLAADFVESK	1.1144	True	0.5	2	0	0	0	0	2.16507
P	LKECCEKPLLEK	1.3451	True	0.3125	4	0.648611	319.44	+	0	98.5452
P	YICENQDSISSK	-0.1628	True	0.5	3	0	1.74847	0	0.456377	0
P	YICENQDSISSK	-2.33	True	0.125	2	0	0	0.149486	0.00460361	0.000507294
P	AAFTECCQAADK	0	True	0.5	3	0	0	0	-	+
P	ETYGEMADCCAK	1.317	True	0.0625	2	0	2.04619	+	1.764	4.28502
P	AFHDNEETFLKK	0	True	0.5	3	0	0	+	0	0
P	YFYAPELLFFAK	1.44	True	0.125	2	0	0	3.6566	1.75473	3.11269
P	DVFLGMFLYEYA	0	True	0.5	2	0	0	0	0	-
P	AAFTECCQAADK	1.6993	True	0.25	2	0	0	45.6313	0	2.09733
P	LKECCEKPLLEK	2.33	True	0.25	3	0	0	201.811	0	76.7954
P	NCELFEQLGEYK	-1.0172	True	0.5	2	0.494072	0	+	0	0
P	QNCELFEQLGEY	0	True	0.5	2	0	0	0	0	0
P	LKECCEKPLLEK	1.165	True	0.3125	2	0	0.0983304	1004.53	122.117	6.91088
P	ALVLIAFAQYLQ	1.7697	True	0.3125	2	-	0	2.97905	+	3.90272
P	PYFYAPELLFFAK	-0.1228	True	0.5	2	0	0	2.08324	0	0.404895
P	QEPERNECFLQHK	0	True	0.5	4	0	-	0	+	0
P	CCAAADPHECYAK	1.5406	True	0.125	2	0	0	+	2.08671	4.05553
P	CCAAADPHECYAK	-0.1068	True	0.5	3	0.641413	0.474718	+	0	2.62994
P	ADDKETCFAEEGK	1.6525	True	0.125	2	0	0	9.44051	2.12183	2.91258
P	DVFLGMFLYEYAR	0.0073	True	0.5	3	0	1.69411	0.0324037	0.634573	4.77267
P	QEPERNECFLQHK	0	True	0.3125	3	-	-	-	0	+
P	QEPERNECFLQHK	2.33	True	0.0625	2	+	+	35.0646	0	+
P	CTAFHDNEETFLK	2.2195	True	0.25	3	0	0	7.52601	0	4.31389
P	CTAFHDNEETFLK	1.5874	True	0.0312	2	1.79168	2.5368	42.8529	2.60714	4.11337
P	ADDKETCFAEEGK	0.7044	True	0.5	3	0	0.558323	3.57664	0	2.16645
P	DVFLGMFLYEYAR	-0.8661	True	0.3125	2	56.5594	0	0.0184799	0.455563	0.0818099
P	DDKETCFAEEGKK	0	True	0.25	3	0	0	+	0	+
P	VFDEFKPLVEEPQ	-0.0968	True	0.3125	2	+	1.52235	+	0	0.574411
P	ALVLIAFAQYLQQ	0.2355	True	0.5	2	0.558097	0	1.55092	0.459603	4.8294
P	ALVLIAFAQYLQQ	0	True	0.5	3	0	0	-	0	0
P	QNCELFEQLGEYK	0	True	0.5	2	0	0	5.74681	0	0.0073642
P	FSALEVDETYVPK	0.969	True	0.25	2	0	0	1.77691	0	2.15651
P	DLPSLAADFVESK	1.8394	True	0.5	2	-	0	0	0	3.57862
P	TCVADESAENCDK	0.96	True	0.5	2	-	+	0	0	1.94529
P	FSALEVDETYVPK	0	True	0.5	3	0	0	0	0	0
P	EFNAETFTFHADI	1.3479	True	0.25	2	0	0	2.54549	0	+
P	HPYFYAPELLFFA	0	True	0.5	2	0	0	0	0	-
P	RHPYFYAPELLFF	1.1606	True	0.125	2	0	0	1.65644	1.58307	4.26049
P	QYLQQCPFEDHVK	0	True	0.5	2	-	0	+	0	-
P	QNCELFEQLGEYK	1.647	True	0.125	3	0	1.96756	4.72353	0	3.30531
P	DDKETCFAEEGKK	0	True	0.25	2	0	0	+	0	+
P	SVVLNQLCVLHEK	0	True	0.5	2	+	0	0	0	0
P	VHTECCHGDLLEC	0	True	0.25	2	0	0	0	+	+
P	YICENQDSISSKLK	0	True	0.25	3	0	0	+	0	+
P	ADDKETCFAEEGKK	-0.3256	True	0.3125	3	0.538493	0.36643	-	0	2.57498
P	YKAAFTECCQAADK	-0.7906	True	0.5	3	0.578114	0	+	-	0
P	YKAAFTECCQAADK	0	True	0.5	2	-	+	0	0	-
P	ADDKETCFAEEGKK	-0.9435	True	0.3125	2	0.399815	0	0.00879916	0.00419971	4.62183
P	VFDEFKPLVEEPQN	1.8978	True	0.25	3	3.72642	+	0	0	0
P	VFDEFKPLVEEPQN	0.5613	True	0.5	2	2.05753	24.6647	0	0.310578	0
P	ADDKETCFAEEGKK	-0.7286	True	0.3125	4	0.576207	0.436348	0.00553294	0	2.65271
P	AQYLQQCPFEDHVK	1.7138	True	0.125	3	0	0	6.08994	2.78086	2.52437
P	AQYLQQCPFEDHVK	0.7843	True	0.3125	2	0.343176	0	5.02056	+	2.96513
P	YICENQDSISSKLK	0	True	0.5	2	+	0	0	0	0
P	RHPYFYAPELLFFA	0	True	0.5	2	0	0	0	0	-
P	LRETYGEMADCCAK	0	True	0.5	3	+	0	0	0	0
P	CTAFHDNEETFLKK	0	True	0.5	4	0	0	+	-	+
P	LDELRDEGKASSAK	-0.052	True	0.5	3	0.513629	0	0	0	1.81155
P	LDELRDEGKASSAK	0	True	0.25	4	0	+	0	+	0
P	KQTALVELVKHKPK	0.7964	True	0.5	4	0	0	1.73681	0	0
P	LDELRDEGKASSAK	0.423	True	0.3125	2	0.454846	1.62287	1.75753	2.49041	0
P	CTAFHDNEETFLKK	2.2881	True	0.25	3	0	0	9.50104	0	4.74431
P	HPYFYAPELLFFAK	1.1568	True	0.25	2	0	0	1.5434	0	3.22106
P	HPYFYAPELLFFAK	0.5925	True	0.5	3	0	1.54456	0	0.662506	3.35024
P	CFSALEVDETYVPK	1.4032	True	0.125	2	0	0	+	2.64489	+
P	EFNAETFTFHADIC	0.4364	True	0.5	2	0.423195	0	+	0	4.32736
P	AEFAEVSKLVTDLTK	1.2475	True	0.5	3	0	0	0	0	2.37431
P	RHPYFYAPELLFFAK	-0.0896	True	0.3125	4	0.629404	0	0.391859	0.62896	5.84195
P	MPCAEDYLSVVLNQL	0.9543	True	0.125	2	0	1.67186	0	2.2458	+
P	RHPYFYAPELLFFAK	0	True	0.5	3	0	0	0	0.00231339	5.30021
P	DEFKPLVEEPQNLIK	0	True	0.5	2	0	0	-	0	0
P	PADLPSLAADFVESK	-0.1694	True	0.5	2	0.650539	0	0	0.33097	3.2656
P	PADLPSLAADFVESK	-0.21	True	0.5	3	0.638495	0	0	0.265749	3.80852
P	HPYFYAPELLFFAKR	2.33	True	0.5	3	0	0	0	0	5.04999
P	RHPYFYAPELLFFAK	0	True	0.5	2	0	0	0	+	0
P	RYKAAFTECCQAADK	0	True	0.5	3	0	-	0	0	+
P	FAQYLQQCPFEDHVK	1.8117	True	0.5	2	0	0	0	0	3.51052
P	VFDEFKPLVEEPQNL	1.9143	True	0.5	2	0	0	3.76925	0	0
P	PCFSALEVDETYVPK	1.1584	True	0.25	2	0	0	+	0	2.23212
P	TECCHGDLLECADDR	0	True	0.5	3	-	0	0	-	+
P	FAQYLQQCPFEDHVK	1.0702	True	0.125	3	0	+	0	+	2.09972
P	NECFLQHKDDNPNLPR	0.2225	True	0.1875	2	+	2.63882	+	+	0.515891
P	ALVLIAFAQYLQQCPF	-0.8358	True	0.3125	2	0.560255	0	+	+	+
P	NECFLQHKDDNPNLPR	0	True	0.5	4	-	0	0	-	+
P	AFAQYLQQCPFEDHVK	0	True	0.5	3	0	0	+	0	0
P	AACLLPKLDELRDEGK	0	True	0.5	3	0	0	+	0	0
P	RMPCAEDYLSVVLNQL	0	True	0.5	2	0	+	0	0	0
P	RHPYFYAPELLFFAKR	0	True	0.25	4	0	0	0	+	+
P	ALVLIAFAQYLQQCPF	1.457	True	0.5	3	-	-	+	0	2.74546
P	RPCFSALEVDETYVPK	-0.2846	True	0.5	2	0.00871628	1.55805	1.78553	0	0
P	RPCFSALEVDETYVPK	0	True	0.5	3	0.00996867	0.0112248	0	41.1422	195.814
P	RPCFSALEVDETYVPK	-0.8188	True	0.3125	4	0	+	+	0.566922	+
P	AETFTFHADICTLSEK	1.2932	True	0.25	3	0	0	+	0	2.45064
P	VFDEFKPLVEEPQNLI	0	True	0.5	2	0	0	+	0	-
P	EFNAETFTFHADICTL	0	True	0.25	2	0	0	+	0	+
P	AETFTFHADICTLSEK	0	True	0.25	2	0	0	+	0	+
P	NECFLQHKDDNPNLPR	1.9764	True	0.5	3	-	0	3.21833	0	4.81137
P	VFDEFKPLVEEPQNLIK	0.6882	True	0.5	4	0.54665	0	0	+	4.74947
P	VFDEFKPLVEEPQNLIK	0.3194	True	0.5	2	0.466594	0	0	0	3.33712
P	VFDEFKPLVEEPQNLIK	0.3093	True	0.5	3	0.468892	984.218	-	248.13	0.0106505
P	ALVLIAFAQYLQQCPFE	0	True	0.25	2	0	0	+	0	+
P	RPCFSALEVDETYVPKE	0.0441	True	0.5	2	3.19752	+	0	0	0.332457
P	SLHTLFGDKLCTVATLR	0	True	0.5	2	0	0	0	0	0
P	SLHTLFGDKLCTVATLR	-0.8528	True	0.25	3	-	0	0.553723	0	0
P	ARRHPYFYAPELLFFAK	0	True	0.5	3	0	0	0	0	0
P	SLHTLFGDKLCTVATLR	-1.1461	True	0.5	4	-	0	0.451836	0	+
P	RPCFSALEVDETYVPKE	-1.4112	True	0.25	3	0.376003	0	0	0	-
P	VHTECCHGDLLECADDR	0.6144	True	0.3125	2	2.64348	2.68395	0	3.89245	0.0902288
P	VHTECCHGDLLECADDR	0	True	0.5	3	0	41.271	+	0	0.00906923
P	IAFAQYLQQCPFEDHVK	1.775	True	0.125	3	0	0	7.1211	3.23221	2.46635
P	NAETFTFHADICTLSEK	0	True	0.25	3	0	0	+	0	+
P	IAFAQYLQQCPFEDHVK	1.5306	True	0.125	2	0	0	+	+	2.88914
P	VHTECCHGDLLECADDR	-0.7767	True	0.5	4	0.0205842	0	0	44.8591	0.0567499
P	FNAETFTFHADICTLSEK	0	True	0.5	2	0	0	+	0	0
P	FNAETFTFHADICTLSEK	0	True	0.5	3	0	0	0	0	+
P	ALVLIAFAQYLQQCPFED	0	True	0.5	2	0	0	0	0	+
P	ALVLIAFAQYLQQCPFED	0	True	0.5	3	0	0	+	0	0
P	AEDYLSVVLNQLCVLHEK	1.973	True	0.25	3	0	0	+	0	3.92583
P	LIAFAQYLQQCPFEDHVK	0	True	0.5	3	-	0	0	0	0
P	AEDYLSVVLNQLCVLHEK	1.2881	True	0.5	2	-	0	0	0	2.4421
P	ALVLIAFAQYLQQCPFEDH	0	True	0.5	2	+	0	0	0	0
P	AAFTECCQAADKAACLLPK	0	True	0.25	3	0	+	0	0	+
P	NYAEAKDVFLGMFLYEYAR	0	True	0.25	3	0	+	0	0	+
P	VLIAFAQYLQQCPFEDHVK	0	True	0.25	3	0	0	+	+	0
P	ALVLIAFAQYLQQCPFEDH	0	True	0.5	3	+	0	0	0	0
P	CAEDYLSVVLNQLCVLHEK	2.0674	True	0.25	3	0	0	+	0	4.19138
P	EIARRHPYFYAPELLFFAK	0	True	0.5	3	0	-	0	0	0
P	CAEDYLSVVLNQLCVLHEK	1.4012	True	0.125	2	0	+	+	0	2.64121
P	EFNAETFTFHADICTLSEK	-2.33	True	0.125	2	0.0131639	0	0.0384223	0	0.0178988
P	EFNAETFTFHADICTLSEK	-0.2129	True	0.5	3	0.00566746	0.666295	0.268414	104.469	2.67313
P	KVPQVSTPTLVEVSRNLGK	0	True	0.5	3	0	0	0	-	0
P	NYAEAKDVFLGMFLYEYAR	0	True	0.5	2	0	0	-	0	0
P	EFNAETFTFHADICTLSEK	0	True	0.25	4	0	0	+	0	+
P	TECCHGDLLECADDRADLAK	1.4822	True	0.5	4	-	0	0	0	2.79382
P	TECCHGDLLECADDRADLAK	0	True	0.5	3	0	0	0	0	+
P	PCAEDYLSVVLNQLCVLHEK	0	True	0.5	2	0	0	0	0	+
P	PCAEDYLSVVLNQLCVLHEK	1.2772	True	0.5	3	0	0	39.0538	0.660486	4.28674
P	LVLIAFAQYLQQCPFEDHVK	1.4269	True	0.125	3	1.68451	0	+	0	4.29123
P	ALVLIAFAQYLQQCPFEDHV	-0.3445	True	0.5	3	2.2667	0	+	0	0.273664
P	ALVLIAFAQYLQQCPFEDHV	-0.6139	True	0.5	2	0	0	0	0	0.653449
P	DVFLGM(+15.994900)FLY	-0.2793	True	0.5	2	0.533305	0	0	2.77944	0.377426
P	EFNAETFTFHADICTLSEKER	0.6865	True	0.125	4	+	0	+	1.60937	0
P	EFNAETFTFHADICTLSEKER	1.3274	True	0.125	3	0	0	+	2.54625	2.47317
P	QEPERNECFLQHKDDNPNLPR	-0.2239	True	0.5	4	-	6.69562	0.0693923	+	0.627829
P	VHTECCHGDLLECADDRADLA	0	True	0.5	3	0	0	0	0	-
P	MPCAEDYLSVVLNQLCVLHEK	1.777	True	0.0625	2	0	4.37679	+	3.73199	2.46438
P	TYETTLEKCCAAADPHECYAK	0	True	0.5	3	0	0	0	0	+
P	MPCAEDYLSVVLNQLCVLHEK	1.292	True	0.0625	3	0	1.81584	27.1708	1.91477	2.05623
P	MPCAEDYLSVVLNQLCVLHEK	1.7708	True	0.0625	4	0	3.37792	+	3.44731	+
P	QEPERNECFLQHKDDNPNLPR	1.7156	True	0.125	3	2.95139	0	3.65499	+	0
P	ALVLIAFAQYLQQCPFEDHVK	0.531	True	0.5	4	0	0	10.082	0.0430848	3.01667
P	QNCELFEQLGEYKFQNALLVR	1.3955	True	0.5	3	0	0	+	-	2.63083
P	ALVLIAFAQYLQQCPFEDHVK	0.1387	True	0.5	3	0	0	0.0134929	2.50315	2.68035
P	ALVLIAFAQYLQQCPFEDHVK	2.0333	True	0.125	2	0	0	18.5256	5.0832	2.71292
P	VHTECCHGDLLECADDRADLAK	1.3248	True	0.3125	4	14.9592	45.9321	+	0	0.621735
P	VHTECCHGDLLECADDRADLAK	0	True	0.125	2	+	+	0	0	+
P	TCVADESAENCDKSLHTLFGDK	0	True	0.25	4	0	+	0	0	+
P	VHTECCHGDLLECADDRADLAK	0	True	0.5	5	0	0	0	0	0
P	VHTECCHGDLLECADDRADLAK	0.3836	True	0.1875	3	0.0278968	2.17845	+	2.13903	3.12564
P	RMPCAEDYLSVVLNQLCVLHEK	2.0301	True	0.0625	3	0	4.12778	+	3.34457	4.93487
P	RMPCAEDYLSVVLNQLCVLHEK	1.8607	True	0.0625	4	0	3.8261	+	2.48999	5.5304
P	LVRPEVDVMCTAFHDNEETFLK	1.5603	True	0.0625	4	0	1.81504	5.38627	1.75953	4.71053
P	LVRPEVDVMCTAFHDNEETFLK	0	True	0.125	2	0	+	0	+	+
P	LVRPEVDVMCTAFHDNEETFLK	1.7033	True	0.0625	3	0	2.27059	6.73873	2.13807	4.60739
P	LGM(+15.994900)FLYEYAR	0.7565	True	0.5	2	0	0	1.68943	0	0
P	HPDYSVVLLLRLAKTYETTLEK	0	True	0.25	4	0	+	0	0	+
P	LVRPEVDVMCTAFHDNEETFLKK	1.8316	True	0.0625	3	0	4.0131	5.93496	1.5818	6.69924
P	LVNEVTEFAKTCVADESAENCDK	0.6966	True	0.5	3	0	-	0	0	1.62065
P	VM(+15.994900)DDFAAFVEK	0	True	0.5	2	0	0	0	0	-
P	LVRPEVDVMCTAFHDNEETFLKK	1.2951	True	0.0625	4	0	1.99436	+	1.68254	4.4037
P	LVRPEVDVMCTAFHDNEETFLKK	1.74	True	0.0625	5	0	1.8698	5.2751	+	3.96481
P	FLGM(+15.994900)FLYEYAR	0.9375	True	0.125	2	0	0	1.91517	+	+
P	DVFLGM(+15.994900)FLYEY	-0.0371	True	0.5	2	0.515392	0	2.33739	2.36955	0.316059
P	VFLGM(+15.994900)FLYEYAR	0.8626	True	0.25	2	0	0	1.8183	+	0
P	DVFLGM(+15.994900)FLYEYA	-2.33	True	0.3125	2	0	-	-	+	0.00565612
P	AVM(+15.994900)DDFAAFVEK	-0.9755	True	0.5	3	-	+	-	+	0.50856
P	ETYGEM(+15.994900)ADCCAK	0	True	0.5	2	-	0	0	0	+
P	AVM(+15.994900)DDFAAFVEK	0.4256	True	0.5	2	0.544325	0	0	3.31407	0
P	LVTDLTKVHTECCHGDLLECADDR	0	True	0.5	4	0	0	0	0	+
P	RETYGEM(+15.994900)ADCCAK	0	True	0.25	2	0	+	0	0	+
P	DVFLGM(+15.994900)FLYEYAR	-0.7767	True	0.5	2	0	0	49.594	0.00248159	0.000626417
P	RETYGEM(+15.994900)ADCCAK	0	True	0.25	3	0	+	0	0	+
P	DVFLGM(+15.994900)FLYEYAR	1.7167	True	0.0625	3	0	5.60206	1.66751	26.655	2.76876
P	SHCIAEVENDEM(+15.994900)PA	0	True	0.5	2	0	0	+	0	0
P	LRETYGEM(+15.994900)ADCCAK	-1.0972	True	0.5	3	0.467436	0	0	0	0
P	M(+15.994900)PCAEDYLSVVLNQL	0	True	0.25	2	0	0	+	0	+
P	SHCIAEVENDEMPADLPSLAADFVESK	0	True	0.5	4	0	+	0	0	0
P	SHCIAEVENDEM(+15.994900)PAD	0	True	0.5	2	0	0	0	+	0
P	SHCIAEVENDEMPADLPSLAADFVESK	2.1627	True	0.125	3	0	3.55078	5.71284	0	5.27586
P	RM(+15.994900)PCAEDYLSVVLNQL	0	True	0.5	2	0	0	0	0	-
P	DLGEENFKALVLIAFAQYLQQCPFEDHVK	0	True	0.5	5	-	0	0	0	+
P	EM(+15.994900)PADLPSLAADFVESK	0	True	0.5	2	0	0	+	+	-
P	DLGEENFKALVLIAFAQYLQQCPFEDHVK	0.5513	True	0.3125	3	0.420801	1.58821	+	0	4.70869
P	DLGEENFKALVLIAFAQYLQQCPFEDHVK	0.9985	True	0.5	4	0.398093	0	9.1616	0	3.98446
P	VFDEFKPLVEEPQNLIKQNCELFEQLGEYK	0	True	0.5	4	-	-	+	0	+
P	VFDEFKPLVEEPQNLIKQNCELFEQLGEYK	0	True	0.25	3	0	0	+	0	+
P	DEM(+15.994900)PADLPSLAADFVESK	0	True	0.5	2	0	0	0	+	0
P	FKDLGEENFKALVLIAFAQYLQQCPFEDHVK	0	True	0.5	3	0	0	+	0	0
P	FKDLGEENFKALVLIAFAQYLQQCPFEDHVK	0.7444	True	0.5	4	0.558143	0	8.64671	0	+
P	FKDLGEENFKALVLIAFAQYLQQCPFEDHVK	2.1399	True	0.5	5	-	0	7.9794	0	3.86315
P	SHCIAEVENDEM(+15.994900)PADLPSL	0	True	0.5	2	0	0	+	0	0
P	LCTVATLRETYGEM(+15.994900)ADCCAK	0	True	0.5	2	0	0	0	+	0
P	M(+15.994900)PCAEDYLSVVLNQLCVLHEK	0	True	0.5	2	0	0	0	0	+
P	M(+15.994900)PCAEDYLSVVLNQLCVLHEK	2.0283	True	0.125	3	0	7.26826	25.3256	0	2.68512
P	M(+15.994900)PCAEDYLSVVLNQLCVLHEK	0	True	0.125	4	0	0	+	+	+
P	RM(+15.994900)PCAEDYLSVVLNQLCVLHEK	0	True	0.5	4	0	0	+	0	0
P	RM(+15.994900)PCAEDYLSVVLNQLCVLHEK	0.1077	True	0.5	3	0	0	+	2.10793	0.55081
P	LVRPEVDVM(+15.994900)CTAFHDNEETFLK	0.7465	True	0.25	4	0	0	1.65011	1.70576	0
P	LVRPEVDVM(+15.994900)CTAFHDNEETFLK	0.3056	True	0.5	3	0.590623	0	1.80217	1.77362	0
P	LVRPEVDVM(+15.994900)CTAFHDNEETFLKK	0.4483	True	0.3125	5	0.568884	0	1.88484	2.08471	1.55033
P	LVRPEVDVM(+15.994900)CTAFHDNEETFLKK	0.767	True	0.125	4	0	0	1.8839	1.5959	1.63912
P	LVRPEVDVM(+15.994900)CTAFHDNEETFLKK	1.4106	True	0.25	3	0	0	2.65848	0	+
P	SHCIAEVENDEM(+15.994900)PADLPSLAADFVESK	0.7767	True	0.5	3	0	0	6.66411	0.00777056	46.8015
P	SHCIAEVENDEM(+15.994900)PADLPSLAADFVESK	2.33	True	0.25	4	0	0	7.77938	10.8476	0
P	SHCIAEVENDEM(+15.994900)PADLPSLAADFVESKD	0	True	0.5	3	-	0	+	+	-
P	SHCIAEVENDEM(+15.994900)PADLPSLAADFVESKDVCK	0	True	0.5	3	0	0	0	0	0
P	SHCIAEVENDEM(+15.994900)PADLPSLAADFVESKDVCK	0	True	0.5	4	0	0	0	0	-
P	SHCIAEVENDEM(+15.994900)PADLPSLAADFVESKDVCKN	-1.9983	True	0.5	4	0	0	+	0	0.250301
S	P01023	1.41605	6.57441e-06	113	0.589552	Alpha-2-macroglobulin OS=Homo sapiens OX=9606 GN=A2M PE=1 SV=3; Additional IDs concatenated into MaxParsimony group: P20742
P	TGTHGLLVK	1.6889	True	0.3125	2	0	-	+	+	3.22416
P	TGTHGLLVK	0.7902	True	0.3125	3	0	0.358731	5.05011	+	2.86731
P	TVLQDVPVR	0	True	0.5	2	0	0	0	0	+
P	GIPFFGQVR	0	True	0.5	2	0	0	0	0	-
P	FEVQVTVPK	0.8068	True	0.0625	2	1.95542	1.56497	+	+	0
P	SHGCFYQQVK	0	True	0.5	2	0	0	0	0	+
P	QTVSWAVTPK	1.1682	True	0.5	2	0	0	0	0	2.24738
P	QGIPFFGQVR	1.3612	True	0.125	2	2.01156	0	+	0	3.28097
P	GHFSISIPVK	1.6841	True	0.125	2	2.24501	0	+	0	4.59968
P	GHFSISIPVK	1.5568	True	0.25	3	1.75496	0	0	0	4.93204
P	YDVENCLANK	1.2388	True	0.125	2	2.08735	0	+	0	2.66834
P	IGYLNTGYQR	0	True	0.5	2	0	0	0	0	-
P	AFALAGNQDK	0	True	0.5	2	0	0	0	0	+
P	SIYKPGQTVK	1.2256	True	0.25	2	0	0	+	0	2.33857
P	HVEEPHTETVR	0	True	0.25	3	0	0	+	0	+
P	NALFCLESAWK	0.9648	True	0.125	2	1.53319	0	+	0	2.48467
P	SASNMAIVDVK	0	True	0.5	2	0	0	0	0	+
P	HVEEPHTETVR	0	True	0.5	2	0	0	0	0	+
P	LPPNVVEESAR	1.026	True	0.125	2	1.66245	0	+	0	2.49453
P	AIGYLNTGYQR	1.8943	True	0.125	2	+	0	+	0	3.71742
P	PVPGHVTVSICR	0	True	0.25	3	+	0	0	0	+
P	EQAPHCICANGR	0	True	0.5	2	0	0	0	0	+
P	EQAPHCICANGR	0	True	0.5	3	0	0	0	0	+
P	NEDSLVFVQTDK	0.2828	True	0.5	2	0	0.610506	0	0	2.42422
P	HYDGSYSTFGER	0	True	0.5	3	0	0	0	0	-
P	HYDGSYSTFGER	1.1551	True	0.125	2	2.65716	0	+	0	1.86637
P	YNILPEKEEFPF	0	True	0.5	2	+	-	0	0	-
P	VTAAPQSVCALR	1.335	True	0.125	2	0	0	+	+	2.52267
P	VHVEEPHTETVR	0	True	0.5	3	+	-	0	0	+
P	LVHVEEPHTETVR	0	True	0.5	2	0	0	0	0	0
P	YNILPEKEEFPFA	1.7777	True	0.5	2	0	-	0	0	3.42867
P	LVHVEEPHTETVR	1.5478	True	0.5	4	0	0	0	0	2.92362
P	DNSVHWERPQKPK	0	True	0.5	2	0	0	0	0	+
P	DNSVHWERPQKPK	1.4669	True	0.25	3	0	0	+	0	2.76437
P	LVHVEEPHTETVR	0	True	0.25	3	0	0	+	0	+
P	GKPVPGHVTVSICR	0	True	0.5	3	0	0	0	0	+
P	TEHPFTVEEFVLPK	0.9584	True	0.125	2	1.74024	0	+	0	2.16973
P	VTGEGCVYLQTSLK	1.9259	True	0.5	2	0	0	0	0	3.79981
P	TEVSSNHVLIYLDK	2.33	True	0.25	3	0	0	+	0	5.52935
P	TEVSSNHVLIYLDK	1.856	True	0.25	2	0	0	+	0	3.62008
P	IAQWQSFQLEGGLK	1.6568	True	0.25	2	0	0	+	0	3.15315
P	SFPLSSEPFQGSYK	0	True	0.5	2	0	0	0	0	+
P	KDNSVHWERPQKPK	1.2798	True	0.5	2	0	0	0	0	2.42813
P	KDNSVHWERPQKPK	0	True	0.5	3	0	0	0	0	+
P	KDNSVHWERPQKPK	0	True	0.5	4	0	0	0	0	+
P	TEHPFTVEEFVLPK	1.4994	True	0.25	3	0	0	+	0	2.82728
P	AVLPTGDVIGDSAK	0	True	0.5	2	0	0	0	0	+
P	SSSNEEVMFLTVQVK	0	True	0.5	2	0	0	0	0	+
P	AAQVTIQSSGTFSSK	2.33	True	0.25	2	0	0	+	0	6.74672
P	ALLAYAFALAGNQDK	1.2375	True	0.5	2	0	0	0	0	2.3579
P	ALLAYAFALAGNQDK	0	True	0.5	3	0	0	0	0	+
P	QFSFPLSSEPFQGSYK	1.4962	True	0.25	2	0	0	+	0	2.82106
P	DTVIKPLLVEPEGLEK	1.125	True	0.0625	3	1.55648	0	+	+	3.05608
P	DTVIKPLLVEPEGLEK	1.381	True	0.25	2	0	0	+	0	2.60451
P	ALLAYAFALAGNQDKR	0	True	0.5	3	0	0	0	0	+
P	FSGQLNSHGCFYQQVK	2.33	True	0.25	3	0	0	+	0	6.22514
P	FSGQLNSHGCFYQQVK	0	True	0.5	2	0	0	0	0	+
P	QFSFPLSSEPFQGSYK	0	True	0.5	3	0	0	0	0	+
P	VDLSFSPSQSLPASHAH	0	True	0.5	3	0	0	0	0	+
P	SLLCPSGGEVSEELSLK	2.123	True	0.5	2	0	0	0	0	4.35613
P	KDTVIKPLLVEPEGLEK	1.4281	True	0.5	3	0	0	0	0	2.69088
P	ITIALLEIPLTVTHPVVR	1.3132	True	0.5	3	0	0	0	0	2.48499
P	VSVQLEASPAFLAVPVEK	1.2539	True	0.125	2	0	0	+	+	2.38486
P	VSVQLEASPAFLAVPVEK	1.3636	True	0.5	3	0	0	0	0	2.57322
P	LLIYAVLPTGDVIGDSAK	1.315	True	0.5	3	0	0	0	0	2.48803
P	LLIYAVLPTGDVIGDSAK	1.9223	True	0.25	2	0	0	14.229	0	2.85718
P	SLFTDLEAENDVLHCVAF	0	True	0.5	3	0	0	0	0	+
P	SLFTDLEAENDVLHCVAF	-1.506	True	0.5	2	0	0	+	0	0.352094
P	YSDASDCHGEDSQAFCEK	0	True	0.5	3	0	0	0	0	+
P	LHTEAQIQEEGTVVELTGR	1.6343	True	0.5	2	0	0	0	0	3.10439
P	VSNQTLSLFFTVLQDVPVR	0	True	0.25	2	0	0	+	0	+
P	VDLSFSPSQSLPASHAHLR	2.33	True	0.5	4	0	0	0	0	6.45523
P	VDLSFSPSQSLPASHAHLR	2.33	True	0.25	3	0	0	+	0	6.29691
P	VDLSFSPSQSLPASHAHLR	0	True	0.5	2	0	0	0	0	+
P	VSNQTLSLFFTVLQDVPVR	1.7927	True	0.5	3	-	0	+	0	3.46466
P	LHTEAQIQEEGTVVELTGR	1.1508	True	0.125	3	0	+	+	0	2.22038
P	KYSDASDCHGEDSQAFCEK	0	True	0.5	4	0	0	0	0	+
P	KYSDASDCHGEDSQAFCEK	-2.33	True	0.5	3	0	0	0	0	0.191262
P	HNVYINGITYTPVSSTNEK	1.7981	True	0.5	2	0	0	0	0	3.47751
P	EEFPFALGVQTLPQTCDEPK	0	True	0.5	2	0	0	0	0	+
P	VSEEHEEAHHTAYLVFSPSK	0	True	0.5	3	0	0	0	0	+
P	AYIFIDEAHITQALIWLSQR	0	True	0.5	4	0	0	0	0	+
P	DENFHPLNELIPLVYIQDPK	0	True	0.5	3	0	0	0	0	+
P	DLTGFPGPLNDQDNEDCINR	0	True	0.5	3	0	0	0	0	+
P	AYIFIDEAHITQALIWLSQR	1.7372	True	0.25	3	0	0	+	0	3.3338
P	LTAQPAPTSEDLTSATNIVK	1.5829	True	0.5	2	0	0	0	0	2.99571
P	DLTGFPGPLNDQDNEDCINR	0	True	0.25	2	0	0	+	0	+
P	VYDYYETDEFAIAEYNAPCSK	2.33	True	0.5	3	0	0	0	0	6.26228
P	VYDYYETDEFAIAEYNAPCSK	2.2926	True	0.5	2	0	0	0	0	4.89944
P	ETTFNSLLCPSGGEVSEELSLK	1.4263	True	0.25	2	0	0	+	0	2.68753
P	ETTFNSLLCPSGGEVSEELSLK	1.5596	True	0.5	3	0	0	0	0	2.94769
P	SLFTDLEAENDVLHCVAFAVPK	1.5326	True	0.125	2	+	0	+	0	2.89316
P	SLFTDLEAENDVLHCVAFAVPK	0.6141	True	0.1875	3	1.69511	0.630673	+	+	3.35395
P	SVSGKPQYMVLVPSLLHTETTEK	0	True	0.5	3	0	0	0	0	+
P	QQNAQGGFSSTQDTVVALHALSK	0	True	0.5	2	0	0	0	0	+
P	QQNAQGGFSSTQDTVVALHALSK	1.1148	True	0.125	3	1.76826	0	+	0	2.65239
P	VGFYESDVM(+15.994900)GR	0	True	0.5	2	0	0	0	0	0
P	VVSMDENFHPLNELIPLVYIQDPK	0	True	0.5	3	0	0	0	0	+
P	VLLAYLTAQPAPTSEDLTSATNIVK	1.3645	True	0.5	2	0	0	0	0	2.57483
P	VLLAYLTAQPAPTSEDLTSATNIVK	1.3026	True	0.5	3	0	0	0	0	2.4668
P	SDIAPVARLLIYAVLPTGDVIGDSAK	0	True	0.5	3	0	0	0	0	+
P	AVDQSVLLMKPDAELSASSVYNLLPEK	0	True	0.5	3	0	0	0	0	+
P	YNILPEKEEFPFALGVQTLPQTCDEPK	2.1714	True	0.25	3	0	0	+	0	4.50453
P	SSSNEEVM(+15.994900)FLTVQVK	0	True	0.5	2	0	0	0	0	0
P	SPCYGYQWVSEEHEEAHHTAYLVFSPSK	1.3639	True	0.125	4	1.57415	0	+	0	4.20806
P	SPCYGYQWVSEEHEEAHHTAYLVFSPSK	2.044	True	0.5	3	0	0	0	0	4.12374
P	SPCYGYQWVSEEHEEAHHTAYLVFSPSK	2.0213	True	0.25	5	+	0	0	0	4.05942
P	GGVEDEVTLSAYITIALLEIPLTVTHPVVR	2.33	True	0.25	4	0	0	+	0	5.54237
P	GGVEDEVTLSAYITIALLEIPLTVTHPVVR	0.1272	True	0.5	3	0.657366	0.394121	+	+	6.67019
P	KYFPETWIWDLVVVNSAGVAEVGVTVPDTITEWK	0	True	0.5	3	0	0	0	0	+
P	VVSM(+15.994900)DENFHPLNELIPLVYIQDPK	0	True	0.5	3	0	0	0	0	0
P	AVDQSVLLM(+15.994900)KPDAELSASSVYNLLPEK	0	True	0.5	3	0	0	0	0	+
P	APVGHFYEPQAPSAEVEMTSYVLLAYLTAQPAPTSEDLTSATNIVK	0	True	0.5	5	0	0	0	0	+
S	Q6YHK3	1.47685	0.000399054	32	0.244291	CD109 antigen OS=Homo sapiens OX=9606 GN=CD109 PE=1 SV=2
P	AYFLGSK	0	True	0.5	2	0	0	0	0	0
P	IPVQLVFK	0	True	0.5	2	0	0	0	+	0
P	FLIDTHNR	0	True	0.5	2	0	0	0	+	0
P	FLIDTHNR	0	True	0.5	3	0	0	0	+	0
P	LSDSWQPR	0	True	0.25	2	0	0	+	+	0
P	ISVFIQTDK	0	True	0.5	2	0	0	+	0	0
P	FLVTAPGIIR	0	True	0.25	2	0	+	0	+	0
P	FSLGSSPHVR	0	True	0.5	3	0	0	0	0	0
P	NNVVITVTQR	0	True	0.125	2	0	0	+	+	+
P	ADGNQLTLEER	0	True	0.5	2	0	0	+	0	0
P	RNNVVITVTQR	0	True	0.5	3	0	0	0	+	0
P	RNNVVITVTQR	0	True	0.5	2	0	0	0	+	0
P	IVTLFSDFKPYK	0	True	0.0625	3	0	+	+	+	+
P	VGSPFELVVSGNK	1.8957	True	0.5	2	0	0	0	3.72114	0
P	VGSPFELVVSGNKR	0	True	0.5	3	0	-	0	0	0
P	IEFPILEDSSELQLK	1.2644	True	0.25	2	0	0	2.40222	+	0
P	GDVTLTFLPLSFWGK	1.6563	True	0.125	2	0	0	+	3.15208	+
P	SPVTLTAYIVTSLLGYR	1.9018	True	0.25	3	0	0	3.0859	4.52484	0
P	TNIQVTVTGPSSPSPVK	0	True	0.25	2	0	0	+	+	0
P	NSLGGFASTQDTTVALK	0	True	0.5	2	0	0	+	0	0
P	ISVTQPDSIVGIVAVDK	1.6324	True	0.5	2	0	0	0	3.10019	0
P	SPVTLTAYIVTSLLGYR	0	True	0.5	2	0	-	+	+	0
P	TLTLPSLPLNSADEIYELR	1.0185	True	0.0625	2	0	1.61589	1.78326	2.59101	2.25565
P	SNLIQQWLSQQSDLGVISK	0	True	0.125	2	0	0	+	+	+
P	TLTLPSLPLNSADEIYELR	0	True	0.5	3	0	0	0	+	0
P	SNLIQQWLSQQSDLGVISK	0.7445	True	0.0625	3	0	1.67538	+	+	+
P	ACVIVYYIEDDGEIISDVLK	0	True	0.25	2	0	0	+	+	0
P	YQPNIDVQESIHFLESEFSR	0	True	0.25	3	0	0	+	+	0
P	VQITAIGDVLGPSINGLASLIR	0	True	0.25	3	0	0	+	+	0
P	LSSPGPVEILTTVTESVTGISR	0	True	0.5	3	0	0	-	+	0
P	LSSPGPVEILTTVTESVTGISR	1.7012	True	0.125	2	0	+	3.25168	+	0
P	EDGSFSAFGNYDPSGSTWLSAFVLR	0	True	0.25	3	0	+	0	+	0
S	P02787	1.00741	0.000477172	126	0.755014	Serotransferrin OS=Homo sapiens OX=9606 GN=TF PE=1 SV=3
P	NCHLAR	1.7524	True	0.5	2	0	-	+	0	3.36912
P	SKEFQLF	-1.2745	True	0.25	2	0	0	0.413358	-	0
P	YLGEEYVK	1.8764	True	0.25	2	0	+	0	0	3.67162
P	PSHTVVAR	0	True	0.25	2	0	0	+	0	+
P	ASYLDCIR	0.7162	True	0.5	2	0	0.636361	3.77034	0.614055	4.94376
P	YANCHLAR	0	True	0.5	2	0	0	0	-	0
P	YCDLPEPR	0	True	0.5	2	0	0	+	0	0
P	WCALSHHER	0	True	0.5	4	0	0	0	0	0
P	WCALSHHER	0	True	0.5	2	10.1538	0.130335	9.42736	0.0984088	0
P	WCALSHHER	0.0651	True	0.5	3	0	0.551243	3.41554	0.608164	0
P	SETKDLLFR	0	True	0.5	3	0	0	0	0	+
P	KASYLDCIR	2.33	True	0.125	3	0	0	10.1718	+	7.0338
P	KASYLDCIR	1.8643	True	0.125	2	1.90914	0	13.6966	0	5.2672
P	LKCDEWSVN	0	True	0.5	2	0	0	0	0	+
P	EFQLFSSPH	0	True	0.25	2	0	0	0	+	+
P	LYCDLPEPR	0	True	0.25	2	+	0	0	0	+
P	GYYGYTGAFR	-2.2586	True	0.125	2	0.206381	0.174367	0.22233	0	0
P	DGAGDVAFVK	0.4637	True	0.5	2	0	0	0	0.507639	3.7462
P	QYFGYSGAFK	0	True	0.5	2	0	0	+	0	0
P	DSGFQMNQLR	1.7044	True	0.125	2	0	+	+	0	3.25901
P	SASDLTWDNLK	1.5276	True	0.5	2	0	0	0	0	2.88315
P	EFQLFSSPHGK	1.5088	True	0.25	2	0	0	1.75459	0	4.61523
P	DYELLCLDGTR	2.1669	True	0.25	2	0	0	7.76333	0	4.01073
P	YLGYEYVTAIR	0	True	0.25	2	-	0	0	0	-
P	HSTIFENLANK	0	True	0.5	3	0	0	0	-	0
P	HSTIFENLANK	1.4025	True	0.25	2	0	0	1.70638	0	4.09577
P	EFQLFSSPHGK	0	True	0.5	3	0	0	0	0	+
P	CDEWSVNSVGK	1.8729	True	0.25	2	0	0	4.38735	0	3.05768
P	VEEYANCHLAR	0	True	0.5	2	0	0	+	0	0
P	WCAVSEHEATK	0.8335	True	0.5	2	0	0	6.65603	0	0.63158
P	WCAVSEHEATK	-0.0977	True	0.5	3	0.049622	0.546913	2.58262	0.600852	4.2229
P	EGYYGYTGAFR	2.1762	True	0.5	2	0	0	0	0	4.51952
P	MYLGYEYVTAIR	2.0493	True	0.5	2	0	0	0	0	4.13907
P	ELLNQAQEHFGK	0	True	0.5	2	0	0	0	-	+
P	LAQVPSHTVVAR	0	True	0.5	3	-	-	0	+	+
P	LAQVPSHTVVAR	0.7195	True	0.125	2	1.64663	0	+	0	+
P	KSASDLTWDNLK	1.1888	True	0.125	2	0	0	1.53177	1.96716	3.93132
P	KPVEEYANCHLA	0	True	0.5	3	0	0	0	0	-
P	LKPVVAEFYGSK	0	True	0.5	3	0	0	0	0	+
P	SASDLTWDNLKG	-0.6652	True	0.5	2	0.630584	0	0	0	+
P	KPVEEYANCHLA	0	True	0.5	2	0	0	0	0	-
P	SLDGGFVYIAGK	1.6078	True	0.5	2	0	0	-	0	3.04783
P	DQYELLCLDNTR	1.2895	True	0.5	2	0	0	8.31213	0.665143	4.36739
P	STSSLLEACTFR	1.0747	True	0.25	2	2.10624	0	0	0	+
P	PQTFYYAVAVVK	-0.2093	True	0.5	2	0	0.291056	0	0	2.57059
P	KPVEEYANCHLAR	1.4346	True	0.0625	2	1.66867	2.10481	21.2541	3.02342	0
P	KPVEEYANCHLAR	1.8504	True	0.25	3	0	0	6.67193	0	2.58611
P	KPVEEYANCHLAR	1.0247	True	0.5	4	0	0	4.45611	0.555331	3.40351
P	CGLVPVLAENYNK	-1.4808	True	0.25	2	-	0	0	0	0.358285
P	CSTSSLLEACTFR	0.6717	True	0.5	2	0	0	+	0.620668	4.08811
P	CSTSSLLEACTFR	0	True	0.5	3	+	0	0	0	0
P	LKCDEWSVNSVGK	1.4217	True	0.125	2	0	0	3.00708	2.09351	3.05414
P	DLLFRDDTVCLAK	0	True	0.25	2	0	0	+	0	+
P	LKCDEWSVNSVGK	0	True	0.5	3	0	0	0	0	+
P	DLLFRDDTVCLAK	0	True	0.25	3	0	0	+	0	+
P	SKEFQLFSSPHGK	2.1203	True	0.1875	2	3.68082	5.50198	-	4.88889	3.94986
P	SKEFQLFSSPHGK	2.2211	True	0.5	3	0	0	0	0	4.66248
P	SKEFQLFSSPHGK	0.8402	True	0.5	4	0	0.637436	0	-	5.23666
P	EGTCPEAPTDECK	0	True	0.5	2	0	0	0	0	+
P	NLKPVVAEFYGSK	1.6218	True	0.5	3	0	0	0	-	3.07762
P	SVIPSDGPSVACVK	2.1738	True	0.125	2	12.1933	0	3.98471	0	4.5854
P	TAGWNIPMGLLYNK	0	True	0.3125	2	0	+	-	+	+
P	TCPEAPTDECKPVK	0	True	0.5	2	-	0	0	0	0
P	STLNQYFGYSGAFK	0	True	0.5	2	0	0	+	0	0
P	ADRDQYELLCLDNT	0	True	0.5	2	0	0	0	0	-
P	EDPQTFYYAVAVVK	0.5802	True	0.5	2	0	0	0	0.623951	3.58248
P	EDPQTFYYAVAVVK	1.7816	True	0.5	3	0	0	0	-	3.43802
P	FDEFFSEGCAPGSK	0	True	0.5	3	0	0	0	-	+
P	KCSTSSLLEACTFR	0.6656	True	0.5	3	0	0	+	0.539593	4.66289
P	FDEFFSEGCAPGSK	1.211	True	0.5	2	0	0	4.59693	0.572489	4.71389
P	KCSTSSLLEACTFR	1.2542	True	0.0625	2	1.69701	0	+	1.68544	4.74514
P	IPIGLLYCDLPEPR	0	True	0.5	2	0	0	0	0	+
P	NIPIGLLYCDLPEPR	0.8771	True	0.5	2	0	0	6.85548	0.323266	3.81215
P	NIPIGLLYCDLPEPR	0.9057	True	0.5	3	0	0	9.96946	0.332391	3.93426
P	IECVSAETTEDCIAK	1.958	True	0.5	3	0	0	0	-	3.88523
P	IECVSAETTEDCIAK	2.01	True	0.25	2	0	0	45.3528	0	3.22651
P	DCHLAQVPSHTVVAR	0.7713	True	0.5	4	0	0.6184	9.53697	0.563341	4.84541
P	ADRDQYELLCLDNTR	1.0252	True	0.5	3	0	0	5.72756	0.509031	3.29409
P	ADRDQYELLCLDNTR	1.133	True	0.3125	2	0	2.00785	10.1524	0.575276	3.98361
P	DCHLAQVPSHTVVAR	1.4878	True	0.0312	2	2.99025	+	+	1.84544	3.9973
P	DCHLAQVPSHTVVAR	2.2035	True	0.0625	3	+	0	8.58966	+	4.21951
P	LCMGSGLNLCEPNNK	0.8281	True	0.5	2	0	0	0	0.626874	5.13308
P	EGTCPEAPTDECKPVK	-0.0091	True	0.5	2	41.8969	0.453891	+	2.14814	0.191436
P	NLNEKDYELLCLDGTR	1.3261	True	0.125	2	0	1.78898	+	0	3.51373
P	NLNEKDYELLCLDGTR	1.0799	True	0.5	3	0	0	5.82633	0.560456	3.35208
P	EGTCPEAPTDECKPVK	0	True	0.25	3	0	+	0	+	0
P	APNNLKPVVAEFYGSK	0	True	0.5	2	0	0	0	0	0
P	LAPNNLKPVVAEFYGSK	1.5086	True	0.5	2	0	0	0	-	2.84529
P	EDLIWELLNQAQEHFGK	0.6884	True	0.5	2	0	0	1.93735	56.0776	0.429601
P	LAPNNLKPVVAEFYGSK	0	True	0.5	3	0	0	0	0	+
P	EDLIWELLNQAQEHFGK	0.9689	True	0.5	3	-	0	1.95738	-	+
P	EDLIWELLNQAQEHFGKD	0	True	0.5	2	+	0	0	0	0
P	GDVAFVKHQTVPQNTGGK	-1.1731	True	0.25	3	0.443458	0	-	0	0
P	EDLIWELLNQAQEHFGKD	1.164	True	0.5	3	2.24075	0	-	0	0
P	EDLIWELLNQAQEHFGKDK	-1.2911	True	0.5	4	0.40864	0	0	0	+
P	EDLIWELLNQAQEHFGKDK	0.6293	True	0.25	3	1.54678	0	0	0	+
P	SAGWNIPIGLLYCDLPEPR	1.9139	True	0.25	3	0	0	5.84699	0	2.82395
P	HQTVPQNTGGKNPDPWAKN	0.7728	True	0.5	3	0	0	1.70858	0	0
P	SAGWNIPIGLLYCDLPEPR	1.8203	True	0.25	2	0	0	5.89794	0	2.48053
P	VDEYKDCHLAQVPSHTVVAR	0	True	0.5	4	0	0	+	0	0
P	GGKEDLIWELLNQAQEHFGK	1.0207	True	0.25	3	0	0	2.02887	0	+
P	QQQHLFGSNVTDCSGNFCLFR	0	True	0.5	3	0	0	0	0	+
P	DGAGDVAFVKHSTIFENLANK	0	True	0.5	3	0	0	0	0	0
P	AIAANEADAVTLDAGLVYDAY	0	True	0.5	3	0	0	-	0	0
P	KPVDEYKDCHLAQVPSHTVVA	0	True	0.5	3	0	0	0	0	-
P	SMGGKEDLIWELLNQAQEHFGK	0	True	0.5	4	0	+	0	0	0
P	KPVDEYKDCHLAQVPSHTVVAR	0.6071	True	0.5	5	+	-	+	0.630716	3.67867
P	KPVDEYKDCHLAQVPSHTVVAR	2.0854	True	0.25	4	0	0	5.59174	0	3.58214
P	KPVDEYKDCHLAQVPSHTVVAR	1.8529	True	0.0312	3	4.34687	3.29942	9.5377	2.47244	3.44891
P	DSGFQM(+15.994900)NQLR	0	True	0.5	2	0	0	0	0	0
P	KPVDEYKDCHLAQVPSHTVVAR	0	True	0.5	2	0	0	+	0	0
P	KDSGFQM(+15.994900)NQLR	0.85	True	0.5	3	-	0	-	0	1.80252
P	KDSGFQM(+15.994900)NQLR	0	True	0.5	2	0	0	0	0	0
P	M(+15.994900)YLGYEYVTAIR	0.9746	True	0.5	2	0	0	0	0	1.96511
P	TAGWNIPM(+15.994900)GLLYNK	-1.1167	True	0.25	2	-	0	0.461139	0	0
P	LCM(+15.994900)GSGLNLCEPNNK	0	True	0.25	2	0	0	0	+	+
P	AIAANEADAVTLDAGLVYDAYLAPNNLK	0	True	0.5	3	-	0	+	0	+
P	EADAVTLDAGLVYDAYLAPNNLKPVVAEFYGSK	0	True	0.5	3	0	0	0	0	+
P	SM(+15.994900)GGKEDLIWELLNQAQEHFGK	0.7526	True	0.125	3	0	0	1.74571	1.54593	1.77205
P	SM(+15.994900)GGKEDLIWELLNQAQEHFGK	0.7316	True	0.25	4	0	0	1.66045	+	0
P	SM(+15.994900)GGKEDLIWELLNQAQEHFGKD	0	True	0.5	4	+	0	0	0	0
P	SM(+15.994900)GGKEDLIWELLNQAQEHFGKDK	0	True	0.5	4	0	0	0	0	-
P	AIAANEADAVTLDAGLVYDAYLAPNNLKPVVAEFYGSK	0.6956	True	0.25	4	0	0	1.61959	0	+
P	AIAANEADAVTLDAGLVYDAYLAPNNLKPVVAEFYGSK	0.2409	True	0.5	3	0	0.594991	2.11333	0.580842	2.66988
P	AIAANEADAVTLDAGLVYDAYLAPNNLKPVVAEFYGSK	2.0777	True	0.25	5	0	0	0	+	4.22123
P	AVANFFSGSCAPCADGTDFPQLCQLCPGCGCSTLNQYFGYSGAFK	0.1298	True	0.5	4	0	0	+	0.378287	3.16463
S	P01871	0.553035	0.00247797	58	0.697572	Immunoglobulin heavy constant mu OS=Homo sapiens OX=9606 GN=IGHM PE=1 SV=4
P	GFPSVLR	-0.7898	True	0.5	2	+	0.578428	0	0	0
P	DGFFGNPR	0.3372	True	0.5	2	3.03372	-	0	1.5965	0.416311
P	VTSTLTIK	1.1074	True	0.125	2	0	0	+	2.15457	+
P	VSVFVPPR	0.4574	True	0.5	2	0.61137	0	0	1.72933	2.44856
P	QIQVSWLR	0.461	True	0.5	2	0.576971	0	0	1.78377	2.53389
P	PDSITFSWK	0	True	0.5	2	-	0	0	0	0
P	KVTSTLTIK	0	True	0.5	2	+	0	0	0	0
P	LICQATGFSPR	0	True	0.5	3	+	0	0	0	0
P	MCVPDQDTAIR	0	True	0.5	2	+	0	0	0	0
P	LICQATGFSPR	1.0837	True	0.125	2	0	0	2.04586	2.01862	2.30562
P	VTTDQVQAEAK	0	True	0.5	2	+	0	0	0	0
P	VFAIPPSFASIF	0	True	0.5	2	0	0	0	0	+
P	ESATITCLVTGF	0	True	0.5	2	0	0	0	0	0
P	NVPLPVIAELPP	0	True	0.5	2	0	+	0	0	0
P	YAATSQVLLPSK	0.778	True	0.25	2	0	0	0	1.83887	1.59896
P	TCVVAHEALPNR	0	True	0.5	3	0	0	0	0	0
P	NVPLPVIAELPPK	0.5137	True	0.3125	2	0.663912	0	2.05753	1.70078	1.78834
P	SGVTTDQVQAEAK	-0.8909	True	0.5	2	0.53928	0	0	0	0
P	NVPLPVIAELPPK	0	True	0.5	3	+	0	0	0	0
P	DVMQGTDEHVVCK	0	True	0.25	2	0	+	0	+	0
P	VFAIPPSFASIFLT	0	True	0.5	2	0	0	0	0	-
P	YVTSAPMPEPQAPGR	0	True	0.5	2	-	0	0	0	0
P	YFAHSILTVSEEEWN	0	True	0.5	2	0	0	0	0	0
P	VFAIPPSFASIFLTK	1.3605	True	0.125	3	0	0	2.97165	2.2187	+
P	VFAIPPSFASIFLTK	0.9317	True	0.25	2	0	0	2.30518	1.5784	0
P	LAQDFLPDSITFSWK	0	True	0.5	2	0	0	0	0	0
P	FTCTVTHTDLPSPLK	1.4851	True	0.25	3	0	0	6.83262	1.55846	0
P	FTCTVTHTDLPSPLK	1.5226	True	0.25	2	0	0	0	2.87303	+
P	QVGSGVTTDQVQAEAK	1.4217	True	0.0625	2	18.3827	0	2.29753	1.98648	2.24453
P	QVGSGVTTDQVQAEAK	0	True	0.5	3	-	0	0	0	0
P	GVALHRPDVYLLPPAR	0	True	0.5	4	0	0	0	0	+
P	GVALHRPDVYLLPPAR	2.3288	True	0.125	2	+	0	+	5.02372	0
P	GVALHRPDVYLLPPAR	0.971	True	0.125	3	0	+	+	1.96014	0
P	QVGSGVTTDQVQAEAKE	0	True	0.5	2	-	0	0	0	0
P	TGETYTCVVAHEALPNR	0	True	0.5	3	0	0	0	0	0
P	NTGETYTCVVAHEALPNR	0	True	0.5	3	0	0	0	0	0
P	NTGETYTCVVAHEALPNR	0	True	0.5	2	0	0	0	0	+
P	LTCLVTDLTTYDSVTISWTR	0	True	0.5	3	0	0	0	0	0
P	LTCLVTDLTTYDSVTISWTR	0	True	0.5	2	0	0	0	0	+
P	STGKPTLYNVSLVMSDTAGTCY	0	True	0.25	2	0	0	0	+	+
P	M(+15.994900)CVPDQDTAIR	-0.8011	True	0.5	2	0.573904	0	0	0	0
P	ESATITCLVTGFSPADVFVQWMQR	1.1681	True	0.125	3	0	0	+	3.15901	1.59856
P	ESATITCLVTGFSPADVFVQWMQR	1.135	True	0.0625	2	0	1.71671	+	2.80962	+
P	TVSEEEWNTGETYTCVVAHEALPNR	0	True	0.5	3	0	0	0	0	0
P	DVM(+15.994900)QGTDEHVVCK	0.1266	True	0.5	3	0.650496	0	0	3.77626	0.529641
P	ESDWLGQSM(+15.994900)FTCR	0	True	0.5	2	0	0	0	+	-
P	DVM(+15.994900)QGTDEHVVCK	0.3309	True	0.5	2	0	0	+	8.61979	0.314633
P	YVTSAPM(+15.994900)PEPQAPGR	0.3365	True	0.5	2	0	0	0	3.08446	0.516897
P	YVTSAPM(+15.994900)PEPQAPGR	0	True	0.25	3	+	0	0	+	0
P	SPSDTSSVAVGCLAQDFLPDSITFSWK	-0.9131	True	0.5	3	0.531026	0	0	0	0
P	SILTVSEEEWNTGETYTCVVAHEALPNR	0	True	0.5	4	-	0	0	0	0
P	SILTVSEEEWNTGETYTCVVAHEALPNR	0	True	0.5	3	0	0	+	0	0
P	YFAHSILTVSEEEWNTGETYTCVVAHEALPNR	-0.6377	True	0.5	3	0.642735	0	+	0	0
P	YFAHSILTVSEEEWNTGETYTCVVAHEALPNR	0.5905	True	0.25	4	0	0	+	0	1.50574
P	YFAHSILTVSEEEWNTGETYTCVVAHEALPNR	0	True	0.5	5	0	0	0	0	0
P	STGKPTLYNVSLVM(+15.994900)SDTAGTCY	0	True	0.5	2	0	0	0	+	0
P	ESATITCLVTGFSPADVFVQWM(+15.994900)QR	0	True	0.5	2	0	0	0	+	-
P	ESATITCLVTGFSPADVFVQWM(+15.994900)QR	-0.0359	True	0.3125	3	0	+	+	4.78385	0.138059
S	P04217	1.16887	0.00467967	22	0.480808	Alpha-1B-glycoprotein OS=Homo sapiens OX=9606 GN=A1BG PE=1 SV=4
P	LLELTGPK	2.33	True	0.5	2	0	0	0	0	9.33114
P	CLAPLEGAR	0.8284	True	0.125	2	0	0	+	1.77578	+
P	LETPDFQLFK	0	True	0.5	2	0	0	+	0	0
P	ATWSGAVLAGR	0	True	0.5	2	0	0	-	+	0
P	HQFLLTGDTQGR	2.1256	True	0.125	2	0	0	+	+	4.36394
P	SGLSTGWTQLSK	0	True	0.5	2	0	0	0	0	+
P	CEGPIPDVTFELLR	0	True	0.125	2	0	0	+	+	+
P	HHGESSQVLHPGNK	0	True	0.25	2	0	0	+	0	+
P	LELHVDGPPPRPQLR	0.5999	True	0.25	4	0	0	1.51565	0	+
P	LELHVDGPPPRPQLR	0	True	0.5	3	0	0	+	0	0
P	VTLTCVAPLSGVDFQLR	0.6139	True	0.125	3	0	0	+	1.53034	+
P	VTLTCVAPLSGVDFQLR	0	True	0.25	2	0	0	+	0	+
P	IFFHLNAVALGDGGHYTCR	0	True	0.25	4	0	0	+	0	+
P	IFFHLNAVALGDGGHYTCR	0	True	0.5	3	0	0	0	0	+
P	VPHTFESELSDPVELLVAES	0	True	0.5	2	0	0	0	0	+
P	SWVPHTFESELSDPVELLVAES	1.5461	True	0.25	2	0	0	2.92024	0	+
P	SWVPHTFESELSDPVELLVAES	1.6974	True	0.125	3	0	0	3.24318	+	+
P	TPGAAANLELIFVGPQHAGNYR	1.5946	True	0.25	3	0	0	1.81392	0	12.359
P	TPGAAANLELIFVGPQHAGNYR	0	True	0.25	2	0	0	+	0	+
P	LETPDFQLFKNGVAQEPVHLDSPAIK	0	True	0.5	3	0	0	+	0	0
P	SGDSAPVELILSDETLPAPEFSPEPESGR	0	True	0.5	3	0	0	0	0	+
P	LHDNQNGWSGDSAPVELILSDETLPAPEFSPEPESGR	-0.8161	True	0.5	3	0	0	0.567962	0	+
S	P15086	1.33158	0.00883276	37	0.659472	Carboxypeptidase B OS=Homo sapiens OX=9606 GN=CPB1 PE=1 SV=4; Additional IDs concatenated into MaxParsimony group: P15085
P	VLISNLR	0	True	0.5	2	0	+	0	0	0
P	SVIGTTFEGR	1.1861	True	0.125	2	0	3.00066	0	+	1.72541
P	EIQVTELLDK	2.0565	True	0.25	2	0	4.15969	0	0	+
P	NVVEAQFDSR	0	True	0.5	2	0	+	0	0	0
P	YVASYVLEHL	2.1001	True	0.25	2	0	4.28731	0	0	+
P	EWISPAFCQW	0	True	0.5	2	0	+	0	0	0
P	YVASYVLEHLY	1.4848	True	0.25	2	0	4.08714	0	0	1.91665
P	ATCEETFLAIK	1.1659	True	0.25	2	0	3.20246	0	0	1.57194
P	EWISPAFCQWF	1.7894	True	0.5	2	0	3.45673	0	0	0
P	FDAGWCEIGASR	0	True	0.5	2	0	+	0	0	0
P	AEDTVTVENVLK	2.33	True	0.5	2	0	5.08866	0	0	0
P	EWISPAFCQWFV	1.802	True	0.5	2	0	3.48701	0	0	0
P	EWISPAFCQWFVR	1.7509	True	0.125	2	0	2.34807	0	+	4.82456
P	VNVEDENHINIIR	2.1392	True	0.5	3	0	4.40525	0	0	0
P	VNVEDENHINIIR	-0.7985	True	0.5	2	0	+	0	0	0.574933
P	LGENNAELNALAK	1.251	True	0.25	2	0	3.46894	0	0	1.63306
P	NFDAGWCEIGASR	1.2164	True	0.25	2	0	3.02612	0	0	1.78426
P	EWISPAFCQWFVR	0	True	0.5	3	0	+	0	0	0
P	VKAEDTVTVENVLK	-0.8028	True	0.25	3	0	-	0	0	0.573219
P	VKAEDTVTVENVLK	-1.4648	True	0.5	2	0	+	0	0	0.362289
P	TQQVATENPALISR	0	True	0.5	2	0	0	0	0	+
P	STHTGSSCIGTDPNR	2.0403	True	0.25	3	0	0	0	+	4.11322
P	STHTGSSCIGTDPNR	1.3355	True	0.25	2	0	0	0	+	2.52354
P	NPCDETYCGPAAESEK	1.3751	True	0.25	2	0	2.52082	0	0	2.6689
P	AGQNKPAIFMDCGFHAR	0	True	0.5	4	0	+	0	0	0
P	NPCDETYCGPAAESEKETK	0	True	0.5	2	0	+	0	0	0
P	NPCDETYCGPAAESEKETK	1.2711	True	0.25	3	0	2.41346	0	0	+
P	LDFYVLPVLNIDGYIYTWTK	0	True	0.25	2	0	+	0	0	+
P	LDFYVLPVLNIDGYIYTWTK	0	True	0.5	3	0	+	0	0	0
P	WETIEAWTQQVATENPALISR	2.2636	True	0.25	2	0	4.80176	0	0	+
P	WETIEAWTQQVATENPALISR	1.3851	True	0.125	3	0	+	0	+	2.61193
P	ATCEETFLAIKYVASYVLEHLY	0	True	0.25	3	0	+	0	0	+
P	YNKWETIEAWTQQVATENPALISR	2.2928	True	0.5	3	0	4.90014	0	0	0
P	YTYGPGATTIYPAAGGSDDWAYDQGIR	0	True	0.5	2	0	-	0	0	0
P	YTYGPGATTIYPAAGGSDDWAYDQGIR	1.4567	True	0.25	3	0	2.74489	0	0	+
P	ELASTTQIDFWKPDSVTQIKPHSTVDFR	0	True	0.5	3	0	+	0	0	0
P	EIQVTELLDKLDFYVLPVLNIDGYIYTWTK	0	True	0.5	3	0	+	0	0	0
S	P02763	1.18931	0.0125843	15	0.328358	Alpha-1-acid glycoprotein 1 OS=Homo sapiens OX=9606 GN=ORM1 PE=1 SV=1
P	SDVVYTDWK	1.3058	True	0.5	2	0	0	0	0	2.47217
P	SDVVYTDWKK	0	True	0.25	2	0	+	+	0	0
P	SDVVYTDWKK	0	True	0.5	3	0	-	0	0	0
P	YVGGQEHFAH	0.5877	True	0.3125	2	0.631371	0	3.57729	+	+
P	GLSVYADKPETTK	0.9536	True	0.5	2	0	0	1.93671	0	0
P	GLSVYADKPETTK	0	True	0.5	3	0	0	+	0	0
P	EQLGEFYEALDCLR	1.8315	True	0.25	2	0	0	29.0626	0	2.51939
P	EQLGEFYEALDCLR	0	True	0.5	3	0	0	0	+	0
P	NWGLSVYADKPETTK	1.1606	True	0.0625	2	0	2.30384	+	2.16925	+
P	NWGLSVYADKPETTK	0	True	0.5	3	0	-	0	0	+
P	YVGGQEHFAHLLILR	1.077	True	0.25	3	0	0	1.57535	0	2.82516
P	YVGGQEHFAHLLILR	1.0331	True	0.3125	2	0.658866	3.65484	2.17548	0	3.34782
P	DVNDEKNWGLSVYADKPETTK	0	True	0.25	3	0	+	+	0	0
P	TYMLAFDVNDEKNWGLSVYADKPETTK	0	True	0.25	4	+	0	+	0	0
P	TYMLAFDVNDEKNWGLSVYADKPETTK	1.5652	True	0.0625	3	+	+	2.95919	0	+
S	P06312	1.2035	0.014788	9	0.355372	Immunoglobulin kappa variable 4-1 OS=Homo sapiens OX=9606 GN=IGKV4-1 PE=1 SV=1
P	IYWASTR	0	True	0.5	2	0	0	0	0	-
P	LIYWASTR	0	True	0.5	2	0	0	0	0	-
P	LLIYWASTR	2.33	True	0.5	2	0	0	0	0	5.42081
P	TQSPDSLAVSLGER	0.7289	True	0.5	2	0	0	0	-	1.65741
P	NYLAWYQQKPGQPPK	1.1317	True	0.0312	2	2.07099	1.86771	2.64108	2.80934	1.76015
P	DIVMTQSPDSLAVSLGER	0.9347	True	0.3125	2	1.58933	1.93091	-	0	2.2757
P	DIVMTQSPDSLAVSLGER	1.2468	True	0.0625	3	2.02388	2.21956	+	0	2.97514
P	GDIVMTQSPDSLAVSLGER	0.8489	True	0.125	2	0	1.74791	1.67152	0	1.99986
P	DIVM(+15.994900)TQSPDSLAVSLGER	0	True	0.5	2	0	0	0	0	-
S	P02794	1.22996	0.0209762	14	0.398907	Ferritin heavy chain OS=Homo sapiens OX=9606 GN=FTH1 PE=1 SV=2
P	ELGDHVTNLR	1.33	True	0.125	2	0	1.65537	3.81798	+	0
P	YFLHQSHEER	0	True	0.5	2	0	0	0	+	0
P	YFLHQSHEER	1.1857	True	0.0625	3	0	+	3.56928	1.56212	2.11113
P	YFLHQSHEER	0	True	0.25	4	0	0	+	+	0
P	NVNQSLLELHK	0	True	0.25	3	0	0	+	+	0
P	NVNQSLLELHK	0	True	0.125	2	0	+	+	+	0
P	QNYHQDSEAAINR	1.513	True	0.125	2	0	0	6.61487	2.89171	1.59894
P	QNYHQDSEAAINR	0.5309	True	0.5	3	0	0.635988	3.13753	0	1.51139
P	YFLHQSHEEREHAEK	0	True	0.5	2	0	0	+	0	0
P	YFLHQSHEEREHAEK	1.5902	True	0.5	3	0	0	3.01094	0	0
P	NDPHLCDFIETHYLNEQVK	0	True	0.5	3	0	0	+	0	0
P	LATDKNDPHLCDFIETHYLNEQVK	0	True	0.5	5	0	-	0	-	+
P	LATDKNDPHLCDFIETHYLNEQVK	0	True	0.5	4	0	-	0	0	0
P	LATDKNDPHLCDFIETHYLNEQVK	0	True	0.5	3	0	0	+	0	0
S	P00450	0.827341	0.0215445	94	0.578404	Ceruloplasmin OS=Homo sapiens OX=9606 GN=CP PE=1 SV=1
P	VYVHLK	0.3791	True	0.5	2	0.231995	0	6.5093	1.88561	-
P	SHGITYYK	0	True	0.25	2	0	0	+	0	+
P	GEFYIGSK	0.4463	True	0.5	2	-	0.572586	2.33472	0.66436	3.88046
P	HSHGITYYK	1.8311	True	0.5	2	0	0	3.55796	0	0
P	LGFLGPIIK	0	True	0.5	2	0	0	+	-	+
P	AYYSTVDQVK	0	True	0.5	2	0	0	0	0	-
P	IYHSHIDAPK	0.1717	True	0.5	3	0.351814	0.574235	2.23294	0	3.56865
P	IYHSHIDAPK	0.8076	True	0.3125	2	0.332483	0	5.16542	2.20388	2.54761
P	MYYSAVDPTK	0	True	0.5	2	0	0	0	0	+
P	EYTDASFTNR	-0.0071	True	0.5	2	0.516912	0	1.6109	0.593157	1.98526
P	TYCSEPEKVD	0	True	0.25	2	0	-	0	-	0
P	DIFTGLIGPMK	0	True	0.25	2	0	+	0	+	0
P	EYTDASFTNRK	0	True	0.5	2	0	-	0	0	0
P	IYHSHIDAPKD	0	True	0.5	2	0	+	0	0	0
P	TYCSEPEKVDK	0	True	0.5	2	0	0	0	+	0
P	IYHSHIDAPKD	0	True	0.5	3	0	+	0	0	0
P	VNKDDEEFIESN	0	True	0.5	2	0	0	0	0	+
P	QSEDSTFYLGER	1.4023	True	0.5	2	-	0	2.18195	0	3.20203
P	PVWLGFLGPIIK	0	True	0.5	2	0	0	+	-	+
P	ALYLQYTDETFR	0.5289	True	0.5	2	0.399853	-	1.89368	0	3.96644
P	RQSEDSTFYLGER	0	True	0.0625	2	0	+	+	+	+
P	RQSEDSTFYLGER	1.5893	True	0.25	3	0	+	3.00899	0	0
P	PYTFHSHGITYYK	1.8915	True	0.5	3	-	0	+	-	3.71018
P	PYTFHSHGITYYK	1.1077	True	0.0625	2	0	+	+	2.15502	+
P	PYTFHSHGITYYK	2.276	True	0.5	4	0	0	5.10129	-	4.66545
P	GAYPLSIEPIGVR	0.4485	True	0.5	2	0.426324	0	1.7598	0	3.38742
P	DLYSGLIGPLIVC	0	True	0.5	2	0	0	0	0	-
P	AGLQAFFQVQECN	0	True	0.5	2	0	0	0	0	0
P	VNKDDEEFIESNK	0.4163	True	0.5	3	0	0	2.25173	0.616499	1.71195
P	VNKDDEEFIESNK	0.6068	True	0.3125	2	0.633481	1.62394	3.22574	1.62058	0
P	GVYSSDVFDIFPGT	0	True	0.5	2	0	-	0	0	0
P	EVGPTNADPVCLAK	1.6967	True	0.25	2	0	0	7.31549	0	2.08996
P	AGLQAFFQVQECNK	0	True	0.25	2	0	0	+	0	+
P	DTANLFPQTSLTLH	0.7261	True	0.5	2	0	1.65418	+	-	-
P	DLYSGLIGPLIVCR	2.33	True	0.5	3	-	0	+	0	6.09237
P	DLYSGLIGPLIVCR	0.4403	True	0.5	2	0.513689	0	+	0	3.58437
P	DIASGLIGPLIICK	2.1099	True	0.25	3	0	0	+	0	4.31653
P	DIASGLIGPLIICK	1.1002	True	0.5	2	0.515647	0	31.7178	0	3.80039
P	NNEGTYYSPNYNPQS	0	True	0.5	2	0	0	0	-	0
P	IDTINLFPATLFDAY	1.4497	True	0.125	2	0	+	0	+	2.73149
P	SVVDENFSWYLEDNIK	0	True	0.5	2	-	0	+	0	+
P	NNEGTYYSPNYNPQSR	1.9653	True	0.125	2	0	0	5.10771	3.0325	+
P	FSVVDENFSWYLEDNIK	0	True	0.5	2	0	-	+	0	0
P	TTIEKPVWLGFLGPIIK	0.7628	True	0.5	3	0.462265	0	3.03621	0	3.48057
P	FLVFDENESWYLDDNIK	0	True	0.5	2	0	0	0	0	0
P	TTIEKPVWLGFLGPIIK	0	True	0.5	2	0	+	0	0	0
P	LATEEQSPGEGDGNCVTR	0	True	0.5	2	0	-	0	0	0
P	LISVDTEHSNIYLQNGPDR	0.2017	True	0.3125	3	-	0	1.98595	0.666013	-
P	LISVDTEHSNIYLQNGPDR	0	True	0.5	2	0	0	+	0	0
P	TYCSEPEKVDKDNEDFQESN	-1.9336	True	0.25	3	-	0.261769	0	0	0
P	AEEEHLGILGPQLHADVGDK	0	True	0.5	3	0	0	+	0	0
P	KLISVDTEHSNIYLQNGPDR	0	True	0.3125	3	0	-	+	+	+
P	ALLFLVFDENESWYLDDNIK	0	True	0.5	2	0	0	+	0	0
P	KLISVDTEHSNIYLQNGPDR	0	True	0.5	4	0	-	+	0	0
P	HYYIGIIETTWDYASDHGEK	0.6262	True	0.5	3	0.390413	0	2.19233	0	4.29648
P	HYYIGIIETTWDYASDHGEK	0	True	0.5	2	0	0	+	0	0
P	HYYIGIIETTWDYASDHGEK	0	True	0.5	4	0	0	0	0	0
P	TYCSEPEKVDKDNEDFQESNR	0.9584	True	0.5	4	0.608121	31.9361	11.536	0.636385	2.83199
P	TYCSEPEKVDKDNEDFQESNR	0.6222	True	0.25	3	0	0	+	0	1.53926
P	SAGNEADVHGIYFSGNTYLWR	0	True	0.5	3	0	0	+	0	0
P	HYYIGIIETTWDYASDHGEKK	0	True	0.5	4	0	+	0	0	0
P	KAEEEHLGILGPQLHADVGDK	0.2624	True	0.5	4	0.326943	0	1.6883	0	3.12651
P	KAEEEHLGILGPQLHADVGDK	1.2647	True	0.3125	3	-	0	3.38025	1.79901	2.28119
P	KAEEEHLGILGPQLHADVGDK	0	True	0.5	5	0	0	0	0	+
P	MFTTAPDQVDKEDEDFQESNK	0.8914	True	0.5	3	0	1.85501	0	0	0
P	KAEEEHLGILGPQLHADVGDK	0	True	0.5	2	0	0	+	0	0
P	EFYLFPTVFDENESLLLEDNIR	0.1348	True	0.5	2	-	0	+	0.460047	2.62016
P	M(+15.994900)YYSAVDPTK	0	True	0.5	2	0	0	0	0	0
P	EFYLFPTVFDENESLLLEDNIR	-0.0783	True	0.5	3	0.334189	0	+	0	2.68462
P	GPEEEHLGILGPVIWAEVGDTIR	0.292	True	0.5	3	0.488181	0	2.34431	0.616342	3.18532
P	SVPPSASHVAPTETFTYEWTVPK	0.3104	True	0.5	3	0.338657	0	1.93694	0	2.90675
P	SVPPSASHVAPTETFTYEWTVPK	0	True	0.5	2	0	0	+	0	0
P	GPEEEHLGILGPVIWAEVGDTIR	0	True	0.5	4	-	0	0	0	0
P	SGAGTEDSACIPWAYYSTVDQVK	0	True	0.25	3	0	0	+	0	+
P	GVYSSDVFDIFPGTYQTLEMFPR	0.6881	True	0.125	2	0	1.61112	+	0	+
P	HYYIAAEEIIWNYAPSGIDIFTK	1.1428	True	0.125	2	0	1.65707	2.94241	0	+
P	GVYSSDVFDIFPGTYQTLEMFPR	0.631	True	0.125	3	0	1.54862	+	0	+
P	HYYIAAEEIIWNYAPSGIDIFTK	0.415	True	0.5	3	0.485385	0	3.0114	0.654137	3.30504
P	SGAGTEDSACIPWAYYSTVDQVK	1.3975	True	0.5	2	-	-	+	0	2.63449
P	KLEFALLFLVFDENESWYLDDNIK	0	True	0.5	3	0	0	0	0	+
P	ERGPEEEHLGILGPVIWAEVGDTIR	0.2089	True	0.5	4	0.417428	0	2.24881	0.62198	3.0562
P	ERGPEEEHLGILGPVIWAEVGDTIR	0.3835	True	0.5	3	0.339557	0	2.25421	0	2.90015
P	DVDKEFYLFPTVFDENESLLLEDNIR	-0.2314	True	0.5	3	0.314044	0.63105	2.63573	0.512937	1.67388
P	DVDKEFYLFPTVFDENESLLLEDNIR	1.4017	True	0.25	4	0	0	2.64218	+	0
P	SIHAHGVQTESSTVTPTLPGETLTYVWK	0	True	0.25	3	0	0	+	0	+
P	QKDVDKEFYLFPTVFDENESLLLEDNIR	0	True	0.5	3	0	0	+	-	+
P	QKDVDKEFYLFPTVFDENESLLLEDNIR	0.7665	True	0.5	4	-	-	2.80483	0.420078	4.17791
P	VYPGEQYTYMLLATEEQSPGEGDGNCVTR	0	True	0.5	3	0	-	+	-	+
P	PYSIHAHGVQTESSTVTPTLPGETLTYVWK	0	True	0.5	4	0	-	-	0	+
P	PYSIHAHGVQTESSTVTPTLPGETLTYVWK	0	True	0.25	3	0	+	+	0	0
P	GDSVVWYLFSAGNEADVHGIYFSGNTYLWR	1.9028	True	0.25	3	0	+	3.7393	0	0
P	M(+15.994900)FTTAPDQVDKEDEDFQESNK	1.1382	True	0.5	3	0	0	2.201	0	0
P	M(+15.994900)FTTAPDQVDKEDEDFQESNK	0	True	0.25	2	0	0	+	+	0
P	VYPGEQYTYM(+15.994900)LLATEEQSPGEGDGNCVTR	0.6658	True	0.25	3	0	0	+	1.58648	0
S	Q08380	0.710065	0.0221818	59	0.512821	Galectin-3-binding protein OS=Homo sapiens OX=9606 GN=LGALS3BP PE=1 SV=1
P	TLQALEFH	0	True	0.5	2	0	-	0	0	0
P	STHTLDLSR	0	True	0.5	2	0	0	-	0	0
P	STHTLDLSR	-0.3926	True	0.5	3	0.58548	0.401058	0	0	1.88253
P	IDITLSSVK	0	True	0.25	2	0	0	0	-	-
P	DLTDASVVCR	-0.3577	True	0.5	2	0	0	0	0.382671	1.59145
P	AVDTWSWGER	1.1545	True	0.5	2	0	0	0	0	2.22609
P	DYFQAPSDYR	0	True	0.5	2	0	0	0	0	+
P	RIDITLSSVK	0	True	0.5	3	0	+	0	+	-
P	RIDITLSSVK	0	True	0.5	2	0	0	0	0	0
P	IYTSPTWSAF	0	True	0.5	2	0	0	0	0	+
P	STSSFPCPAGH	0	True	0.5	2	0	+	0	0	0
P	SDYFQAPSDYR	0	True	0.25	2	0	0	0	+	+
P	SHEEVEGLVEK	0	True	0.5	2	0	0	0	0	-
P	ASHEEVEGLVEK	0.8244	True	0.0625	2	1.65963	1.80249	1.57129	2.09178	0
P	VSWSLVYLPTIQ	0	True	0.5	2	0	+	0	0	0
P	SSDELPVLGLTK	0	True	0.5	2	0	+	0	0	0
P	SSDYFQAPSDYR	0	True	0.25	2	0	0	0	+	+
P	ASHEEVEGLVEK	0	True	0.5	3	0	0	0	0	0
P	SDLAVPSELALLK	0	True	0.5	2	0	0	0	0	0
P	QTPQHPSFLFQDK	0	True	0.5	3	+	0	0	0	-
P	ELSEALGQIFDSQ	0	True	0.5	2	0	0	0	0	-
P	YSSDYFQAPSDYR	0.9464	True	0.25	2	0	0	0	+	1.92702
P	ELSEALGQIFDSQR	0.2231	True	0.5	3	0	1.61896	0	0.646623	1.51897
P	ELSEALGQIFDSQR	0	True	0.5	2	0	0	0	0	0
P	VSWSLVYLPTIQSC	0	True	0.5	2	0	+	0	0	0
P	PSVPTDLLQLLLPR	1.2687	True	0.5	2	0	0	0	-	2.40946
P	STSSFPCPAGHFNGFR	0	True	0.5	3	0	+	0	0	0
P	STSSFPCPAGHFNGFR	0	True	0.5	2	0	+	0	0	0
P	TLQALEFHTVPFQLLA	0	True	0.5	2	0	0	0	0	-
P	IYTSPTWSAFVTDSSW	1.2068	True	0.5	2	0	2.30821	0	0	0
P	VSWSLVYLPTIQSCWN	0	True	0.5	2	0	0	0	+	0
P	YGFSCSSDELPVLGLTK	2.33	True	0.25	2	433.895	0	0	0	1245.75
P	IYTSPTWSAFVTDSSWS	-1.2075	True	0.5	2	0	0	+	0.433009	0
P	LCEGLFVADVTDFEGWK	0	True	0.5	2	0	+	0	0	0
P	TLQALEFHTVPFQLLAR	0.6872	True	0.5	3	0	1.61017	0	0	0
P	TLQALEFHTVPFQLLAR	0.6761	True	0.5	2	0	1.59779	0	0	0
P	IYTSPTWSAFVTDSSWSA	0	True	0.5	2	0	0	0	0	0
P	NYGFSCSSDELPVLGLTK	0	True	0.5	2	0	+	0	-	0
P	GTVCDNLWDLTDASVVCR	0	True	0.5	3	0	0	0	0	+
P	GTVCDNLWDLTDASVVCR	0.8989	True	0.5	2	0	0	0	-	1.86461
P	KTLQALEFHTVPFQLLAR	0	True	0.25	3	0	+	0	0	+
P	KTLQALEFHTVPFQLLAR	0	True	0.5	4	0	+	0	0	-
P	IYTSPTWSAFVTDSSWSAR	0.8361	True	0.5	2	-	0	0	+	1.78525
P	WNYGFSCSSDELPVLGLTK	0.7405	True	0.25	2	+	0	0	0	1.67077
P	YPYQSFQTPQHPSFLFQDK	0	True	0.25	3	0	0	+	0	+
P	IYTSPTWSAFVTDSSWSAR	0	True	0.25	3	0	0	0	+	+
P	YYPYQSFQTPQHPSFLFQDK	1.4749	True	0.0625	2	+	+	+	0	2.77962
P	YYPYQSFQTPQHPSFLFQDK	1.5669	True	0.25	3	0	0	0	+	2.96275
P	ALMLCEGLFVADVTDFEGWK	0.738	True	0.25	3	0	1.6679	0	0	+
P	ALMLCEGLFVADVTDFEGWK	0	True	0.25	2	0	0	+	0	+
P	RYYPYQSFQTPQHPSFLFQDK	0	True	0.5	3	0	0	0	0	0
P	GQWGTVCDNLWDLTDASVVCR	0.7092	True	0.125	3	0	1.50599	+	0	1.77492
P	GQWGTVCDNLWDLTDASVVCR	0	True	0.5	2	0	0	+	0	0
P	RYYPYQSFQTPQHPSFLFQDK	0	True	0.5	4	0	0	0	0	0
P	AAFGQGSGPIMLDEVQCTGTEASLADCK	0	True	0.3125	3	+	+	0	-	+
P	AILLPQDPSFQMPLDLYAYAVATGDALLEK	0	True	0.5	3	-	+	0	0	+
P	VSWSLVYLPTIQSCWNYGFSCSSDELPVLGLTK	0	True	0.5	3	-	0	+	0	0
P	VSWSLVYLPTIQSCWNYGFSCSSDELPVLGLTK	0	True	0.25	4	0	+	0	0	+
P	AILLPQDPSFQM(+15.994900)PLDLYAYAVATGDALLEK	-0.1226	True	0.5	3	0	0	0	2.77719	0.303776
S	P05109	1.33158	0.0240512	9	0.634409	Protein S100-A8 OS=Homo sapiens OX=9606 GN=S100A8 PE=1 SV=1
P	GADVWFK	0	True	0.125	2	0	0	+	+	+
P	GNFHAVYR	2.33	True	0.125	2	0	0	8.68945	+	+
P	GNFHAVYR	0	True	0.25	3	-	0	0	0	-
P	ALNSIIDVYHK	0.9317	True	0.25	2	0	0	+	1.90748	0
P	ALNSIIDVYHK	1.9092	True	0.25	3	0	0	2.80594	0	6.15472
P	LLETECPQYIR	0.5897	True	0.125	2	0	+	+	1.50488	0
P	KLLETECPQYIR	0	True	0.5	2	0	0	+	0	0
P	ELDINTDGAVNFQEFLILVIK	0	True	0.25	2	0	0	+	+	0
P	ELDINTDGAVNFQEFLILVIK	0.8973	True	0.25	3	0	0	+	1.8626	0
S	P0C0L5	1.26927	0.0251504	12	0.0607798	Complement C4-B OS=Homo sapiens OX=9606 GN=C4B PE=1 SV=2
P	GSSTWLTAF	0	True	0.5	2	0	0	0	0	0
P	GSSTWLTAFVLK	1.2684	True	0.25	2	0	0	1.52581	0	3.803
P	AEMADQAAAWLTR	1.3009	True	0.125	2	0	+	0	2.46381	+
P	LLSQQQADGSFQDLSPVIHR	1.0581	True	0.25	3	0	0	0	+	2.08215
P	AEM(+15.994900)ADQAAAWLTR	1.6014	True	0.25	2	0	0	0	7.83067	1.83132
P	AEM(+15.994900)ADQAAAWLTR	0	True	0.5	3	0	0	0	+	0
P	GSSTWLTAFVLKVLSLAQEQVGGSPEK	0.851	True	0.25	3	0	0	1.80375	0	+
P	LQETSNWLLSQQQADGSFQDLSPVIHR	1.5274	True	0.25	3	0	0	1.65272	0	5.63812
P	LQETSNWLLSQQQADGSFQDLSPVIHR	2.3068	True	0.5	4	0	0	0	0	4.9478
P	ASAGLLGAHAAAITAYALTLTKAPADLR	0.6383	True	0.5	3	0	1.55645	0	0	0
P	ASAGLLGAHAAAITAYALTLTKAPADLR	0.8711	True	0.125	4	0	1.82905	0	+	+
P	ADGSYAAWLSRGSSTWLTAFVLKVLSLAQEQVGGSPEK	0	True	0.5	4	0	0	0	0	+
S	P01011	0.976159	0.027817	41	0.600473	Alpha-1-antichymotrypsin OS=Homo sapiens OX=9606 GN=SERPINA3 PE=1 SV=2
P	LINDYVK	0	True	0.5	2	0	-	0	+	0
P	KLINDYVK	1.5301	True	0.25	2	0	1.65895	0	29.3321	0
P	KLINDYVK	1.1829	True	0.5	3	0	0	-	+	2.27028
P	HLTIPYFR	0	True	0.5	2	0	0	0	0	+
P	EQLSLLDR	2.33	True	0.5	2	-	0	0	7.9038	+
P	SKVTNPKQA	0	True	0.5	2	0	0	0	0	-
P	LAVSQVVHK	0	True	0.5	3	0	-	0	0	0
P	EIGELYLPK	0.989	True	0.5	2	-	0	0	+	1.98484
P	NLAVSQVVHK	1.5046	True	0.25	2	0	0	0	13.3585	1.60124
P	ADLSGITGAR	0.6693	True	0.5	2	0.502998	0	0	5.84702	0
P	PFDPQDTHQSR	0	True	0.5	3	0	0	0	+	0
P	ITLLSALVETR	1.8487	True	0.5	2	0	0	-	14.6781	2.58015
P	MSLHHLTIPYFR	0	True	0.25	3	0	0	0	+	+
P	DEELSCTVVELK	0.9247	True	0.3125	2	0.594474	0	+	8.45136	2.28841
P	QTMMVLVNYIFFK	-1.193	True	0.5	2	0.437382	+	+	0	0
P	LDEENLTQENQDR	1.554	True	0.5	2	-	0	0	1.71475	8.72976
P	FRDEELSCTVVELK	0	True	0.5	3	0	0	0	0	+
P	FRDEELSCTVVELK	0	True	0.5	2	0	0	0	0	+
P	NVIFSPLSISTALAF	1.7209	True	0.5	2	-	-	+	+	3.29642
P	VFEEGTEASAATAVK	0	True	0.5	2	+	0	0	0	0
P	SPLDEENLTQENQDR	0	True	0.5	2	0	0	-	0	+
P	NSPLDEENLTQENQDR	1.623	True	0.5	2	-	0	0	0	3.08016
P	NSPLDEENLTQENQDR	0	True	0.5	3	0	0	0	0	+
P	DLDSQTMMVLVNYIFFK	0	True	0.25	3	0	0	0	+	+
P	DLDSQTMMVLVNYIFFK	1.5132	True	0.0312	2	+	1.62048	+	+	5.5813
P	HPNSPLDEENLTQENQDR	0.2884	True	0.5	3	0	1.65141	1.81798	0.606759	0
P	HPNSPLDEENLTQENQDR	0	True	0.25	2	0	+	0	+	0
P	LYGSEAFATDFQDSAAAK	1.3447	True	0.3125	2	-	1.61522	0	14.7981	2.01741
P	AVLDVFEEGTEASAATAVK	0.9423	True	0.25	3	0	0	0	+	1.92162
P	RLYGSEAFATDFQDSAAAK	0	True	0.25	2	0	0	0	+	+
P	AVLDVFEEGTEASAATAVK	0.7054	True	0.5	2	0	0	0	0	1.63061
P	RLYGSEAFATDFQDSAAAK	0	True	0.25	3	0	0	0	+	+
P	DYNLNDILLQLGIEEAFTSK	0.8108	True	0.3125	2	0.0853369	0	3.35178	15.9377	2.82494
P	DYNLNDILLQLGIEEAFTSK	0.7586	True	0.3125	3	0.0964492	0	2.89477	16.4765	2.83031
P	GTHVDLGLASANVDFAFSLYK	0.7463	True	0.125	3	0	0	1.67746	+	+
P	FNRPFLMIIVPTDTQNIFFMSK	0	True	0.25	3	0	0	0	+	+
P	WEM(+15.994900)PFDPQDTHQSR	0	True	0.5	3	0	0	0	+	0
P	NLAVSQVVHKAVLDVFEEGTEASAATAV	0	True	0.5	3	0	0	0	+	0
P	AKWEM(+15.994900)PFDPQDTHQSR	0	True	0.5	3	+	0	0	0	-
P	NLAVSQVVHKAVLDVFEEGTEASAATAVK	-0.0233	True	0.5	3	0	2.66712	0	0.362996	-
P	NLAVSQVVHKAVLDVFEEGTEASAATAVK	-0.2951	True	0.5	4	0	1.62756	0	0.408102	-
S	P36955	0.769613	0.0294031	16	0.483254	Pigment epithelium-derived factor OS=Homo sapiens OX=9606 GN=SERPINF1 PE=1 SV=4
P	LSYEGEVTK	1.0205	True	0.125	2	0	0	1.63778	2.05162	2.48478
P	TVQAVLTVPK	0	True	0.5	2	0	0	-	0	0
P	YGLDSDLSCK	0	True	0.5	2	0	-	0	0	0
P	DTDTGALLFIGK	-2.33	True	0.5	2	-	0	+	0	0.0115667
P	LQSLFDSPDFSK	1.6479	True	0.125	2	0	0	+	3.13374	+
P	TSLEDFYLDEER	0	True	0.25	2	0	0	+	0	+
P	LAAAVSNFGYDLYR	0	True	0.5	2	0	0	0	0	+
P	ALYYDLISSPDIHGTYK	0	True	0.5	2	0	0	+	0	0
P	ALYYDLISSPDIHGTYK	1.419	True	0.125	3	0	0	+	2.67393	+
P	EIPDEISILLLGVAHFK	0.9868	True	0.5	2	0	0	1.98172	0	0
P	LTFPLDYHLNQPFIFVLR	0	True	0.5	3	0	0	-	0	0
P	IAQLPLTGSMSIIFFLPLK	1.3729	True	0.3125	2	-	0	2.58986	+	+
P	IAQLPLTGSMSIIFFLPLK	0	True	0.5	3	0	0	+	0	0
P	VLLSPLSVATALSALSLGAEQR	0	True	0.25	3	0	0	0	+	+
P	SSTSPTTNVLLSPLSVATALSALSLGAEQR	1.1088	True	0.5	3	-	0	1.73684	2.6779	0
P	AGFEWNEDGAGTTPSPGLQPAHLTFPLDYHLNQPFIFVLR	0.931	True	0.125	4	0	0	1.90657	+	+
S	P02792	1.74799	0.0344945	19	0.462857	Ferritin light chain OS=Homo sapiens OX=9606 GN=FTL PE=1 SV=2
P	ALFQDIK	1.3611	True	0.125	2	0	0	2.94688	1.56117	3.68454
P	MGDHLTNLHR	0	True	0.25	2	0	0	+	+	0
P	DDVALEGVSHFFR	0	True	0.5	2	0	0	+	0	0
P	DDVALEGVSHFFR	0	True	0.5	3	0	0	+	0	0
P	LNQALLDLHALGSAR	1.6478	True	0.125	3	0	0	4.16182	2.55596	2.8926
P	LGGPEAGLGEYLFER	2.0333	True	0.5	3	0	0	4.09326	0	0
P	LGGPEAGLGEYLFER	1.675	True	0.25	2	0	0	4.89407	2.08341	0
P	LNQALLDLHALGSAR	0	True	0.25	2	0	0	+	+	0
P	KLNQALLDLHALGSAR	1.5425	True	0.5	4	0	0	2.91293	0	0
P	KLNQALLDLHALGSAR	1.9747	True	0.25	3	0	0	3.64159	0	4.24216
P	KLNQALLDLHALGSAR	2.33	True	0.5	2	0	0	9.36785	0	0
P	PHLCDFLETHFLDEEVK	0	True	0.5	3	0	0	+	0	0
P	PHLCDFLETHFLDEEVK	0	True	0.5	4	0	0	+	0	0
P	TDPHLCDFLETHFLDEEVK	0	True	0.5	3	0	0	+	0	0
P	TDPHLCDFLETHFLDEEVK	0	True	0.5	2	0	0	+	0	0
P	TDPHLCDFLETHFLDEEVK	1.7137	True	0.125	4	0	0	+	2.13973	5.65251
P	M(+15.994900)GDHLTNLHR	0	True	0.5	2	0	0	+	0	0
P	M(+15.994900)GDHLTNLHR	1.4538	True	0.5	3	0	0	2.73927	0	0
P	KM(+15.994900)GDHLTNLHR	0	True	0.5	3	0	0	+	0	0
S	P01876	0.158215	0.036335	126	0.730878	Immunoglobulin heavy constant alpha 1 OS=Homo sapiens OX=9606 GN=IGHA1 PE=1 SV=2; Additional IDs concatenated into MaxParsimony group: contaminant_I47175
P	VFPLSLC	0.9528	True	0.25	2	+	1.93567	0	0	0
P	FAVTSILR	0	True	0.5	2	0	0	0	-	0
P	PLTATLSK	0	True	0.5	2	+	0	0	0	0
P	TFAVTSILR	0.6999	True	0.5	2	0	1.62436	0	0	-
P	TPLTATLSK	1.0657	True	0.3125	2	502.894	2907.58	0	+	0.362776
P	CAEPWNHGK	0	True	0.5	2	0	+	0	0	0
P	QEPSQGTTTF	0	True	0.5	2	0	0	0	0	0
P	TTFAVTSILR	-0.3082	True	0.5	2	1.93117	1.61598	0.336484	0	0.405196
P	SESGQGVTAR	0.5359	True	0.5	2	0	0	0	0.418042	5.79948
P	WSESGQGVTAR	0	True	0.5	2	0	0	0	0	-
P	FTCTAAYPESK	0	True	0.5	2	0	0	0	0	-
P	TFTCTAAYPES	0	True	0.5	2	0	0	0	-	0
P	DASGVTFTWTP	0.0679	True	0.5	2	1.94728	1.68871	0	0	0.350203
P	TLPATQCLAGK	1.2919	True	0.5	2	0	0	0	0	2.44858
P	TTTFAVTSILR	-0.4546	True	0.5	2	+	1.55949	0.419628	0	0.593775
P	TFTCTAAYPESK	-0.5983	True	0.5	3	0.660542	0	+	-	0
P	TFTCTAAYPESK	0.0334	True	0.5	2	1.68335	0	3.20176	0	0.00407073
P	GTTTFAVTSILR	0.7767	True	0.5	2	0	0.0540864	17.7263	0	14.5949
P	GTTTFAVTSILR	0	True	0.5	3	0	0	0	+	0
P	GVTFTWTPSSGK	-0.7522	True	0.25	2	0	-	0	0.593696	0
P	DASGVTFTWTPS	-0.0418	True	0.5	2	1.62585	1.6976	0	0.526278	0.613086
P	DASGVTFTWTPSS	0	True	0.5	2	0	-	0	+	0
P	SGVTFTWTPSSGK	0	True	0.5	2	+	0	0	0	0
P	KTFTCTAAYPESK	0	True	0.5	2	0	+	0	0	-
P	TPPTPSPSCCHPR	1.1921	True	0.5	2	0	0	0	2.28479	0
P	QGTTTFAVTSILR	0.7409	True	0.5	2	0	0	0	1.67122	0
P	SVLPGCAEPWNHGK	0	True	0.25	2	0	+	0	+	0
P	SQGTTTFAVTSILR	0	True	0.5	2	+	0	0	0	0
P	ASGVTFTWTPSSGK	0	True	0.5	2	0	+	0	-	0
P	SVTWSESGQGVTAR	0	True	0.5	2	0	0	0	0	0
P	SVTWSESGQGVTAR	0	True	0.125	3	+	+	0	+	0
P	QEPSQGTTTFAVTS	0	True	0.5	2	0	0	0	+	0
P	DASGVTFTWTPSSG	-0.1373	True	0.5	2	1.84508	1.71805	0	0.584258	0.369041
P	SQLTLPATQCLAGK	-0.3284	True	0.5	2	0	1.6492	0	1.53997	0.16344
P	SSQLTLPATQCLAGK	-1.6638	True	0.5	2	0	0	0	+	0.315606
P	DASGVTFTWTPSSGK	0	True	0.5	2	0	0	0	0	0
P	DASGVTFTWTPSSGK	0	True	0.5	3	0	0	0	0	-
P	PSQGTTTFAVTSILR	0	True	0.5	2	0	0	0	0	0
P	HYTNPSQDVTVPCPVP	0	True	0.5	2	0	0	0	0	+
P	EPLSVTWSESGQGVTAR	0	True	0.5	2	0	0	0	-	0
P	QEPSQGTTTFAVTSILR	-2.33	True	0.5	2	0.00177863	0	0	0	0
P	QEPSQGTTTFAVTSILR	0.7389	True	0.5	3	1.66895	0	0	0	0
P	HYTNPSQDVTVPCPVPS	0	True	0.25	2	0	+	0	+	0
P	TTSSQLTLPATQCLAGK	0.7108	True	0.5	2	0	0	0	0	1.63673
P	SVSSVLPGCAEPWNHGK	1.2956	True	0.125	2	+	2.86168	0	2.10572	0
P	YSVSSVLPGCAEPWNHGK	-0.8365	True	0.25	3	0	-	0	0.559982	0
P	VFPLSLCSTQPDGNVVIA	1.1116	True	0.5	2	+	0	0	2.16083	-
P	DLCGCYSVSSVLPGCAEP	-1.9757	True	0.5	2	0	0	0	0.254249	+
P	CYSVSSVLPGCAEPWNHGK	0	True	0.5	3	0	+	0	0	0
P	PQEPLSVTWSESGQGVTAR	0	True	0.5	2	0	0	0	0	0
P	VFPLSLCSTQPDGNVVIAC	0.2041	True	0.3125	3	0	167.706	+	1.52885	0.0295227
P	VFPLSLCSTQPDGNVVIAC	0	True	0.5	2	0	0	+	0	0
P	LYTTSSQLTLPATQCLAGK	0	True	0.25	2	0	-	0	0	-
P	DLCGCYSVSSVLPGCAEPWN	0	True	0.5	3	0	+	0	0	0
P	VFPLSLCSTQPDGNVVIACL	0	True	0.25	2	0	+	0	0	+
P	DLYTTSSQLTLPATQCLAGK	0	True	0.5	3	+	0	0	-	0
P	GCYSVSSVLPGCAEPWNHGK	0	True	0.5	3	0	0	0	+	0
P	DLYTTSSQLTLPATQCLAGK	0	True	0.5	2	0	0	0	0	0
P	FPQEPLSVTWSESGQGVTAR	0	True	0.5	2	0	0	0	0	0
P	FPQEPLSVTWSESGQGVTAR	0	True	0.5	3	0	0	0	+	0
P	TFTCTAAYPESKTPLTATLSK	-0.0848	True	0.5	3	1.64654	0	0	0.539951	-
P	DLCGCYSVSSVLPGCAEPWNH	0	True	0.5	2	0	0	0	0	+
P	DLCGCYSVSSVLPGCAEPWNH	0	True	0.5	3	0	0	0	0	0
P	CGCYSVSSVLPGCAEPWNHGK	0	True	0.5	3	0	+	0	0	0
P	GDLYTTSSQLTLPATQCLAGK	0	True	0.5	3	0	0	0	+	0
P	LAGKPTHVNVSVVMAEVDGTC	0	True	0.5	3	0	+	0	0	0
P	GDLYTTSSQLTLPATQCLAGK	0	True	0.5	2	0	+	0	-	0
P	VFPLSLCSTQPDGNVVIACLVQ	0	True	0.25	2	+	+	0	0	0
P	VFPLSLCSTQPDGNVVIACLVQ	0	True	0.5	3	0	0	0	0	0
P	SGDLYTTSSQLTLPATQCLAGK	0	True	0.5	2	0	0	0	0	-
P	LAGKPTHVNVSVVMAEVDGTCY	1.0745	True	0.25	3	2.93226	0	0	0	1.51247
P	LCGCYSVSSVLPGCAEPWNHGK	0	True	0.5	3	0	0	0	+	0
P	GFFPQEPLSVTWSESGQGVTAR	0	True	0.5	3	0	0	+	0	0
P	LAGKPTHVNVSVVMAEVDGTCY	0	True	0.5	2	+	0	0	0	0
P	GFFPQEPLSVTWSESGQGVTAR	-0.8202	True	0.5	2	0	1.61275	0	0	0.0168538
P	ASGDLYTTSSQLTLPATQCLAGK	0	True	0.5	2	+	0	0	0	0
P	DLCGCYSVSSVLPGCAEPWNHGK	0	True	0.25	4	0	+	0	+	0
P	DLCGCYSVSSVLPGCAEPWNHGK	1.0259	True	0.0625	2	2.27411	1.9483	+	0	1.90538
P	DLCGCYSVSSVLPGCAEPWNHGK	1.9278	True	0.0312	3	1.64877	53.5883	+	48.0474	56.7969
P	DASGVTFTWTPSSGKSAVQGPPER	-1.0895	True	0.25	3	0	0	0.46619	0	0.47367
P	VQGFFPQEPLSVTWSESGQGVTAR	0	True	0.5	2	0	0	0	+	0
P	DASGVTFTWTPSSGKSAVQGPPER	-1.5954	True	0.5	2	0	0	0	0	0.330922
P	DASGDLYTTSSQLTLPATQCLAGK	0	True	0.5	2	0	0	0	+	0
P	YLTWASRQEPSQGTTTFAVTSILR	0.0071	True	0.5	3	-	1.59326	0.633886	0	0
P	VFPLSLCSTQPDGNVVIACLVQGF	0.8926	True	0.5	3	-	0	0	0	1.85656
P	VFPLSLCSTQPDGNVVIACLVQGF	0	True	0.25	2	0	-	0	-	0
P	DASGVTFTWTPSSGKSAVQGPPERD	0	True	0.5	3	0	0	0	0	0
P	LVQGFFPQEPLSVTWSESGQGVTAR	0.6993	True	0.25	2	0	1.62369	+	0	0
P	LVQGFFPQEPLSVTWSESGQGVTAR	1.5396	True	0.25	4	0	1.68075	0	6.75675	0
P	LVQGFFPQEPLSVTWSESGQGVTAR	1.522	True	0.25	3	0	1.64041	17.084	0	0
P	CLVQGFFPQEPLSVTWSESGQGVTAR	-0.3504	True	0.3125	3	+	2.02922	0	+	0.303179
P	CLVQGFFPQEPLSVTWSESGQGVTAR	0	True	0.5	2	0	0	0	+	-
P	VFPLSLCSTQPDGNVVIACLVQGFFPQ	0	True	0.5	3	0	0	0	+	0
P	NFPPSQDASGDLYTTSSQLTLPATQCL	-0.6397	True	0.5	3	0	+	0	0.641858	0
P	FPPSQDASGDLYTTSSQLTLPATQCLAGK	0	True	0.5	3	0	0	0	0	0
P	FPPSQDASGDLYTTSSQLTLPATQCLAGK	0	True	0.5	4	0	0	0	+	-
P	VFPLSLCSTQPDGNVVIACLVQGFFPQEPL	0	True	0.5	3	0	0	0	0	+
P	NFPPSQDASGDLYTTSSQLTLPATQCLAGK	1.1859	True	0.25	4	0	1.51185	3.42336	0	0
P	VFPLSLCSTQPDGNVVIACLVQGFFPQEPL	1.2585	True	0.25	4	0	+	0	2.39239	0
P	VVIACLVQGFFPQEPLSVTWSESGQGVTAR	0	True	0.5	3	0	0	+	0	0
P	NFPPSQDASGDLYTTSSQLTLPATQCLAGK	-0.4549	True	0.5	3	0	0.0372147	2.94702	0.662565	0
P	SAVQGPPERDLCGCYSVSSVLPGCAEPWNHGK	0	True	0.5	4	+	0	0	0	0
P	PDGNVVIACLVQGFFPQEPLSVTWSESGQGVTAR	0	True	0.5	3	0	0	0	0	0
P	LCGCYSVSSVLPGCAEPWNHGKTFTCTAAYPESK	0	True	0.5	4	+	0	0	0	0
P	LAGKPTHVNVSVVM(+15.994900)AEVDGTCY	-0.7742	True	0.5	3	0	0	0	1.71898	0.139958
P	LAGKPTHVNVSVVM(+15.994900)AEVDGTCY	0	True	0.5	2	0	0	0	+	0
P	DLCGCYSVSSVLPGCAEPWNHGKTFTCTAAYPESK	0	True	0.5	3	+	0	0	-	0
P	DLCGCYSVSSVLPGCAEPWNHGKTFTCTAAYPESK	0.1647	True	0.5	4	-	17.9529	0	0	0.249906
P	TQPDGNVVIACLVQGFFPQEPLSVTWSESGQGVTAR	0	True	0.5	3	0	+	0	0	0
P	TQPDGNVVIACLVQGFFPQEPLSVTWSESGQGVTAR	0	True	0.5	4	0	0	0	0	0
P	STQPDGNVVIACLVQGFFPQEPLSVTWSESGQGVTAR	-0.2246	True	0.3125	4	0.195319	1.62597	+	1.93847	0
P	STQPDGNVVIACLVQGFFPQEPLSVTWSESGQGVTAR	-1.469	True	0.5	3	0.656077	0	+	0	0.0689649
P	CSTQPDGNVVIACLVQGFFPQEPLSVTWSESGQGVTAR	1.0772	True	0.5	4	-	0	0	0	2.10996
P	CSTQPDGNVVIACLVQGFFPQEPLSVTWSESGQGVTAR	0	True	0.5	3	-	0	+	0	0
P	HYTNPSQDVTVPCPVPSTPPTPSPSTPPTPSPSCCHPR	0	True	0.25	4	+	0	0	0	+
P	LCSTQPDGNVVIACLVQGFFPQEPLSVTWSESGQGVTAR	0	True	0.5	3	0	0	0	-	0
P	LCSTQPDGNVVIACLVQGFFPQEPLSVTWSESGQGVTAR	0	True	0.5	4	0	0	0	+	0
P	SLCSTQPDGNVVIACLVQGFFPQEPLSVTWSESGQGVTAR	0	True	0.5	4	0	0	+	0	0
P	SLCSTQPDGNVVIACLVQGFFPQEPLSVTWSESGQGVTAR	-0.6588	True	0.5	3	0	0	+	0.633385	0
P	SLCSTQPDGNVVIACLVQGFFPQEPLSVTWSESGQGVTAR	0	True	0.25	5	0	+	0	+	0
P	TPLTATLSKSGNTFRPEVHLLPPPSEELALNELVTLTCLAR	0	True	0.5	5	0	0	+	+	-
P	TPLTATLSKSGNTFRPEVHLLPPPSEELALNELVTLTCLAR	-0.6629	True	0.5	4	+	0	0	0.631593	0
P	VFPLSLCSTQPDGNVVIACLVQGFFPQEPLSVTWSESGQGVTAR	1.0592	True	0.3125	4	0.357885	23.504	+	26.5322	0
P	VFPLSLCSTQPDGNVVIACLVQGFFPQEPLSVTWSESGQGVTAR	-0.5459	True	0.5	5	0.321374	0.0864587	+	19.0104	0
P	VFPLSLCSTQPDGNVVIACLVQGFFPQEPLSVTWSESGQGVTAR	2.33	True	0.5	6	-	+	0	5.39435	0
P	SAVQGPPERDLCGCYSVSSVLPGCAEPWNHGKTFTCTAAYPESK	0	True	0.125	5	0	+	0	+	+
S	P01817	0.933033	0.0407444	9	0.521008	Immunoglobulin heavy variable 2-5 OS=Homo sapiens OX=9606 GN=IGHV2-5 PE=1 SV=2
P	GVGVGWIR	0	True	0.5	2	0	0	+	0	0
P	IYWDDDKR	0	True	0.5	2	0	+	0	0	0
P	PVDTATYYCAHR	0	True	0.5	3	0	-	0	0	0
P	SLSTSGVGVGWIR	0	True	0.5	2	0	0	0	0	+
P	ALEWLALIYWDDDKR	0.9893	True	0.25	3	0	1.75188	2.24954	0	0
P	ALEWLALIYWDDDKR	0	True	0.125	2	0	+	+	+	0
P	ESGPTLVKPTQTLTLTCTF	1.2083	True	0.25	2	0	0	+	0	2.31062
P	ESGPTLVKPTQTLTLTCTFSGF	0.6015	True	0.0625	2	0	+	+	1.51727	+
P	ESGPTLVKPTQTLTLTCTFSGF	0	True	0.5	3	0	0	0	+	0
S	P62258	1.66638	0.041259	6	0.243137	14-3-3 protein epsilon OS=Homo sapiens OX=9606 GN=YWHAE PE=1 SV=1
P	IISSIEQK	0	True	0.5	2	0	0	+	0	0
P	EAAENSLVAYK	1.5588	True	0.5	2	0	0	2.94601	0	0
P	HLIPAANTGESK	1.7403	True	0.125	2	0	0	4.64087	2.40529	+
P	LICCDILDVLDK	0.7103	True	0.0625	2	0	1.65019	+	1.62222	+
P	AAFDDAIAELDTLSEESYK	2.1153	True	0.25	2	0	0	4.33294	0	+
P	AAFDDAIAELDTLSEESYK	2.2072	True	0.5	3	0	0	4.61782	0	0
S	P00738	1.53301	0.0485587	23	0.44335	Haptoglobin OS=Homo sapiens OX=9606 GN=HP PE=1 SV=1; Additional IDs concatenated into MaxParsimony group: P00739
P	VGYVSGWGR	2.2551	True	0.25	2	0	0	+	0	4.77383
P	YATGILSFDK	2.33	True	0.5	2	0	0	0	0	8.44709
P	VTSIQDWVQK	0.4038	True	0.5	2	0.167726	0	2.85205	-	4.08194
P	LPVADQDQCIR	0	True	0.5	2	0	0	0	0	+
P	TEGDGVYTLNNEK	1.7345	True	0.5	2	-	-	3.25829	0	3.39852
P	YVMLPVADQDQCIR	0	True	0.25	2	0	0	+	0	+
P	LRTEGDGVYTLNNEK	2.086	True	0.25	2	0	0	12.3904	0	3.58504
P	LRTEGDGVYTLNNEK	1.732	True	0.25	3	0	0	3.97163	0	2.77832
P	VVLHPNYSQVDIGLIK	0	True	0.25	2	0	0	+	0	+
P	VVLHPNYSQVDIGLIK	1.9477	True	0.25	3	0	0	+	0	3.85748
P	AVHDLEEDTWYATGILSFDK	0	True	0.25	3	0	0	+	0	+
P	LPECEADDGCPKPPEIAHGYVEHSVR	1.1085	True	0.25	5	0	0	+	0	2.15622
P	LPECEADDGCPKPPEIAHGYVEHSVR	0	True	0.25	4	0	0	+	0	+
P	YVM(+15.994900)LPVADQDQCIR	1.3214	True	0.3125	2	-	0	+	1.99219	3.13486
P	YVM(+15.994900)LPVADQDQCIR	0	True	0.5	3	0	0	0	0	+
P	VDSGNDVTDIADDGCPKPPEIAHGYVEHSVR	0	True	0.5	4	0	0	+	0	0
P	VDSGNDVTDIADDGCPKPPEIAHGYVEHSVR	0	True	0.5	3	0	0	+	0	0
P	VDSGNDVTDIADDGCPKPPEIAHGYVEHSVR	0	True	0.5	5	0	0	0	0	+
P	AVGDKLPECEADDGCPKPPEIAHGYVEHSVR	0	True	0.5	4	0	0	+	0	0
P	SPVGVQPILNEHTFCAGM(+15.994900)SK	1.6562	True	0.25	3	0	0	+	0	3.15186
P	SPVGVQPILNEHTFCAGM(+15.994900)SK	0	True	0.5	2	0	0	0	+	0
P	YQEDTCYGDAGSAFAVHDLEEDTWYATGILSFDK	0.2879	True	0.5	3	0.154833	0.511672	29.9558	0	4.34154
P	YQEDTCYGDAGSAFAVHDLEEDTWYATGILSFDK	0	True	0.3125	4	-	0	+	+	+
S	Q07654	0.748592	0.050407	19	0.56383	Trefoil factor 3 OS=Homo sapiens OX=9606 GN=TFF3 PE=1 SV=2
P	IPGVPWCFK	0	True	0.5	2	0	0	0	0	0
P	VDCGYPHVTPK	0.6584	True	0.25	3	1.54468	0	0	0	1.61281
P	VDCGYPHVTPK	1.2313	True	0.125	2	2.39617	2.30041	+	0	0
P	LSANQCAVPAK	0.8909	True	0.5	2	1.85433	0	-	0	-
P	GLSANQCAVPAK	1.6177	True	0.25	2	2.22543	0	0	0	4.23182
P	IPGVPWCFKPLQ	0	True	0.5	2	+	0	0	0	0
P	DRVDCGYPHVTPK	0	True	0.5	4	0	-	0	0	0
P	DRVDCGYPHVTPK	0.6999	True	0.5	2	0	4.69605	0	0	0.561891
P	DRVDCGYPHVTPK	1.2162	True	0.5	3	0	0	2.32337	0	0
P	IPGVPWCFKPLQE	0	True	0.25	2	+	0	0	0	+
P	IPGVPWCFKPLQEA	0	True	0.25	2	+	0	0	0	+
P	YVGLSANQCAVPAK	2.33	True	0.5	2	-	5.03271	0	0	+
P	IPGVPWCFKPLQEAE	1.0202	True	0.25	2	1.88498	0	0	0	2.18224
P	IPGVPWCFKPLQEAEC	0.8877	True	0.125	2	2.226	1.72494	0	0	1.64966
P	EEYVGLSANQCAVPAK	-1.5058	True	0.5	3	0.35213	0	0	0	0
P	EEYVGLSANQCAVPAK	-0.1879	True	0.5	2	0.354954	0	0	0	2.17126
P	IPGVPWCFKPLQEAECT	0.6255	True	0.25	2	1.54279	0	+	0	0
P	VDCGYPHVTPKECNNRG	0	True	0.5	3	+	0	0	0	0
P	IPGVPWCFKPLQEAECTF	0.2476	True	0.5	2	0.466342	0	0	0	3.02253
S	P01857	1.0369	0.051438	31	0.224242	Immunoglobulin heavy constant gamma 1 OS=Homo sapiens OX=9606 GN=IGHG1 PE=1 SV=1; Additional IDs concatenated into MaxParsimony group: P01772, P01762, P0DP02, P0DP08, P06331, P0DP07, P0DP04, A0A0C4DH41, P0DP03, P01825, A0A075B6R2, A0A0B4J2H0, P01764, A0A0C4DH29, A0A0J9YXX1, A0A0G2JMI3, A0A0C4DH33
P	THTCPPCPAP	0.1888	True	0.3125	2	+	0.623185	+	0	2.08477
P	THTCPPCPAPE	2.33	True	0.5	2	5.98385	0	+	-	0
P	TLPPSRDELTK	1.5768	True	0.25	2	0	1.76984	7.01009	0	0
P	THTCPPCPAPEL	0.6689	True	0.3125	2	4.77537	0	+	0.235828	3.56815
P	THTCPPCPAPELL	0	True	0.25	2	0	0	+	0	+
P	THTCPPCPAPELLG	0	True	0.5	2	0	0	+	-	+
P	DELTKNQVSLTCLVK	0	True	0.5	3	0	-	+	0	0
P	DELTKNQVSLTCLVK	0	True	0.5	2	0	0	0	0	+
P	EPQVYTLPPSRDELTK	1.4974	True	0.125	2	0	1.88808	3.95487	0	3.01403
P	EPQVYTLPPSRDELTK	1.1699	True	0.25	3	0	0	1.74769	0	2.8966
P	EPQVYTLPPSRDELTKN	0	True	0.5	2	0	0	+	0	0
P	EVTCVVVDVSHEDPEVK	0	True	0.25	2	0	0	+	0	+
P	EVTCVVVDVSHEDPEVK	0.6969	True	0.25	3	1.62101	0	0	0	+
P	THTCPPCPAPELLGGPS	0	True	0.5	2	0	0	0	0	+
P	THTCPPCPAPELLGGPSVF	0.7636	True	0.5	2	0	0	+	0.5732	7.2425
P	CPPCPAPELLGGPSVFLFPPKPK	0	True	0.5	3	0	0	0	0	+
P	TCPPCPAPELLGGPSVFLFPPKPK	0	True	0.5	2	0	0	0	0	+
P	THTCPPCPAPELLGGPSVFLFPPK	0	True	0.25	2	0	0	+	0	+
P	THTCPPCPAPELLGGPSVFLFPPK	0.5496	True	0.5	3	0	0	+	0.426092	6.81276
P	HTCPPCPAPELLGGPSVFLFPPKPK	0	True	0.5	3	0	0	0	0	+
P	THTCPPCPAPELLGGPSVFLFPPKPK	0.6053	True	0.5	4	0	0	+	0.460291	5.21547
P	THTCPPCPAPELLGGPSVFLFPPKPK	2.33	True	0.0625	5	+	+	+	0	7.16708
P	THTCPPCPAPELLGGPSVFLFPPKPK	0	True	0.5	2	0	0	0	+	0
P	THTCPPCPAPELLGGPSVFLFPPKPK	2.33	True	0.25	3	0	0	+	0	5.89026
P	KTHTCPPCPAPELLGGPSVFLFPPKPK	0	True	0.5	4	0	0	0	0	+
P	THTCPPCPAPELLGGPSVFLFPPKPKD	0	True	0.5	3	-	0	0	0	0
P	THTCPPCPAPELLGGPSVFLFPPKPKD	-1.2275	True	0.25	4	0.427049	0	0	0	-
P	DKTHTCPPCPAPELLGGPSVFLFPPKPK	0	True	0.5	4	0	0	0	0	+
P	SCDKTHTCPPCPAPELLGGPSVFLFPPKPK	0	True	0.5	5	0	0	0	0	+
P	SCDKTHTCPPCPAPELLGGPSVFLFPPKPK	0	True	0.5	4	0	0	0	0	+
P	SCDKTHTCPPCPAPELLGGPSVFLFPPKPK	0	True	0.5	3	0	0	0	0	+
S	P08603	0.0731167	0.0548334	37	0.359058	Complement factor H OS=Homo sapiens OX=9606 GN=CFH PE=1 SV=4
P	NDFTWFK	0	True	0.5	2	0	0	+	0	0
P	IDVHLVPDR	0	True	0.25	2	0	0	+	0	+
P	IDVHLVPDR	2.1431	True	0.5	3	-	0	4.41713	-	+
P	WSHPPSCIK	0	True	0.5	2	-	0	+	0	0
P	WQSIPLCVEK	0	True	0.5	2	0	0	0	-	+
P	TGESVEFVCK	0	True	0.5	2	0	0	+	-	+
P	TGDEITYQCR	-0.1872	True	0.5	2	0.403647	0.532646	+	0	3.15137
P	LSYTCEGGFR	0	True	0.25	2	0	0	+	0	+
P	DGWSAQPTCIK	0	True	0.25	2	0	0	+	0	+
P	KGEWVALNPLR	0	True	0.25	3	0	0	+	0	+
P	KGEWVALNPLR	0	True	0.25	2	0	0	+	0	+
P	CTLKPCDYPDIK	0	True	0.25	3	0	0	+	0	+
P	SSNLIILEEHLK	-1.0742	True	0.5	3	-	0	+	0.474924	+
P	SSNLIILEEHLK	0	True	0.25	2	0	0	+	0	+
P	WSSPPQCEGLPCK	0	True	0.5	2	-	0	+	-	+
P	SIDVACHPGYALPK	0	True	0.5	2	0	0	+	0	0
P	AGEQVTYTCATYYK	1.3581	True	0.5	2	-	0	+	-	2.5635
P	CFEGFGIDGPAIAK	0	True	0.25	2	0	0	+	0	+
P	DTSCVNPPTVQNAYIVSR	0	True	0.25	2	0	0	+	0	+
P	AVYTCNEGYQLLGEINYR	0	True	0.25	2	0	0	+	0	+
P	TKEEYGHSEVVEYYCNPR	-0.5865	True	0.5	3	0	0	+	0	0.665957
P	TKEEYGHSEVVEYYCNPR	0	True	0.5	2	0	0	+	0	0
P	LGYVTADGETSGSITCGK	0	True	0.5	2	-	0	+	0	+
P	AVYTCNEGYQLLGEINYR	0	True	0.25	3	0	0	+	0	+
P	TKEEYGHSEVVEYYCNPR	0	True	0.25	4	0	0	+	0	+
P	GDAVCTESGWRPLPSCEEK	-1.2146	True	0.5	3	-	0	+	0.430897	+
P	VSVLCQENYLIQEGEEITCK	0	True	0.25	2	0	0	+	0	+
P	VSVLCQENYLIQEGEEITCK	0	True	0.25	3	0	0	+	0	+
P	SITCIHGVWTQLPQCVAIDK	0	True	0.5	3	-	0	+	-	+
P	SSIDIENGFISESQYTYALK	0	True	0.5	2	0	0	+	0	0
P	NTEILTGSWSDQTYPEGTQAIYK	0	True	0.5	3	0	0	+	0	0
P	NTEILTGSWSDQTYPEGTQAIYK	0	True	0.5	2	0	0	+	0	0
P	PGFTIVGPNSVQCYHFGLSPDLPICK	0	True	0.5	3	0	0	0	0	+
P	RPCGHPGDTPFGTFTLTGGNVFEYGVK	0	True	0.25	3	0	0	+	0	+
P	FSCKPGFTIVGPNSVQCYHFGLSPDLPICK	0	True	0.5	4	0	0	0	0	+
P	IVSSAM(+15.994900)EPDREYHFGQAVR	0	True	0.5	3	0	0	+	0	0
P	SPPEISHGVVAHM(+15.994900)SDSYQYGEEVTYK	0	True	0.5	4	0	0	+	0	0
S	P24821	0.806703	0.0566009	88	0.427987	Tenascin OS=Homo sapiens OX=9606 GN=TNC PE=1 SV=3
P	GAFWYR	0	True	0.5	2	0	0	0	-	+
P	VSIYGVIR	0	True	0.25	2	0	0	0	+	+
P	VFAILENK	1.7055	True	0.5	2	0	0	-	0	3.26152
P	STDLPGLK	0	True	0.25	2	0	0	0	+	+
P	AVDIPGLK	0	True	0.5	2	0	0	0	0	+
P	ENFYQNWK	0	True	0.5	2	0	0	0	0	0
P	VFAILENKK	1.3439	True	0.25	3	0	0	0	+	2.53842
P	VFAILENKK	0	True	0.5	2	0	0	0	0	+
P	IQALNGPLR	0	True	0.5	2	0	0	0	0	+
P	FTTDLDSPR	0.5885	True	0.125	2	0	+	0	1.50371	+
P	AATHYTITIR	0	True	0.5	2	0	0	0	+	0
P	LDTRPFCSGR	0.8819	True	0.25	3	1.84282	0	0	0	+
P	LDAPSQIEVK	0	True	0.25	2	0	0	+	0	+
P	AATHYTITIR	-1.0783	True	0.5	3	0	0.473586	-	0	+
P	APTAQVESFR	0.654	True	0.5	2	0	0	-	1.5735	0
P	ETFTTGLDAPR	0.2505	True	0.5	2	0	0.646474	0	+	2.1891
P	ELEPGVEYFIR	1.1522	True	0.5	2	-	0	0	0	2.22251
P	EEFWLGLDNLNK	0	True	0.5	2	0	0	0	0	+
P	LEELENLVSSLR	0.9156	True	0.25	2	0	1.8863	0	0	+
P	TPVLSAEASTAK	0	True	0.5	2	0	+	0	0	0
P	TVSIYGVIQGYR	0.6961	True	0.25	2	0	0	0	1.6201	+
P	RACGCAAAPDVK	0.9962	True	0.25	2	0	0	0	1.99475	+
P	DHGETAFAVYDK	0	True	0.5	2	0	-	0	0	+
P	VATYLPAPEGLK	1.7254	True	0.5	2	0	0	0	0	3.3067
P	DVTDTTALITWFK	0	True	0.5	2	-	0	0	-	+
P	VSQTDNSITLEWR	0.9544	True	0.25	2	0	0	0	1.93783	+
P	AVDIPGLEAATPYR	1.9809	True	0.5	2	0	0	0	0	3.94736
P	EATEYEIELYGISK	0	True	0.5	2	0	0	0	0	+
P	LIPGVEYLVSIIAMK	0.6032	True	0.5	3	0	1.5191	0	0	0
P	PLAEIDGIELTYGIK	0.761	True	0.5	2	0	1.69467	0	0	0
P	LIPGVEYLVSIIAMK	0	True	0.5	2	+	0	0	0	0
P	KQSEPLEITLLAPER	0	True	0.125	3	0	+	0	+	+
P	YAPISGGDHAEVDVPK	1.1342	True	0.25	2	0	2.19492	0	0	+
P	CECDDGFTGADCGELK	0	True	0.25	2	+	0	0	0	+
P	LSWTADEGVFDNFVLK	0	True	0.5	3	0	0	0	0	+
P	YAPISGGDHAEVDVPK	0	True	0.5	3	0	-	0	+	0
P	LSWTADEGVFDNFVLK	0.6201	True	0.5	2	-	0	+	1.53699	0
P	EQCTAGAGCCLQPATG	0	True	0.5	2	+	0	0	0	0
P	GLEPGQEYNVLLTAEK	-0.7722	True	0.5	2	0.58553	0	0	0	+
P	EVIFSDITENSATVSWR	0	True	0.5	2	0	+	0	0	0
P	EQCTAGAGCCLQPATGR	0	True	0.5	2	0	-	0	0	+
P	AATPYTVSIYGVIQGYR	0	True	0.5	2	0	0	0	0	+
P	ESNPATINAATELDTPK	0	True	0.5	2	0	0	0	0	+
P	QTGLAPGQEYEISLHIVK	0.7523	True	0.25	3	0	0	0	1.68451	+
P	LPVGSQCSVDLESASGEK	0	True	0.5	2	0	0	0	0	+
P	WQPAIATVDSYVISYTGEK	0	True	0.5	2	-	0	0	0	+
P	WQPAIATVDSYVISYTGEK	0.6626	True	0.5	3	-	1.58294	0	0	+
P	CICNEGYSGEDCSEVSPPK	0	True	0.5	2	0	-	0	0	+
P	KLPVGSQCSVDLESASGEK	0	True	0.5	3	0	-	0	0	0
P	SNMIQTIFTTIGLLYPFPK	0.7036	True	0.3125	3	-	1.59602	0	1.66181	+
P	SNMIQTIFTTIGLLYPFPK	1.0429	True	0.25	2	0	2.06042	0	+	0
P	ITYVPITGGTPSMVTVDGTK	0	True	0.5	2	0	+	0	0	0
P	DLTATEVQSETALLTWRPPR	0	True	0.5	2	0	0	0	+	0
P	DLTATEVQSETALLTWRPPR	0	True	0.5	3	-	0	0	0	+
P	TTLTGLRPGTEYGIGVSAVK	0	True	0.125	2	0	+	0	+	+
P	CICNEGYSGEDCSEVSPPKD	0	True	0.5	2	0	0	0	0	0
P	CEEGQCVCDEGFAGVDCSEK	0	True	0.5	2	0	0	0	0	0
P	CEEGQCVCDEGFAGVDCSEK	0	True	0.5	3	0	0	0	0	0
P	SFSTFDKDTDSAITNCALSYK	0	True	0.5	3	0	0	0	+	0
P	VTEYLVVYTPTHEGGLEMQFR	0	True	0.5	3	0	-	0	0	0
P	CEEGQCVCDEGFAGVDCSEKR	0	True	0.5	3	0	0	0	0	0
P	VPGDQTSTIIQELEPGVEYFIR	0.865	True	0.5	2	-	0	1.63425	0	2.02985
P	VPGDQTSTIIQELEPGVEYFIR	-1.0947	True	0.125	3	0.468219	0	-	0	-
P	TVSGNTVEYALTDLEPATEYTLR	0	True	0.5	2	-	0	+	0	+
P	ASTEQAPELENLTVTEVGWDGLR	0.6835	True	0.5	2	0	0	-	1.60599	+
P	ASTEQAPELENLTVTEVGWDGLR	0	True	0.5	3	-	0	+	0	+
P	TVSGNTVEYALTDLEPATEYTLR	0	True	0.5	3	-	0	-	0	+
P	VEVVTEDLPQLGDLAVSEVGWDGLR	0	True	0.5	3	0	0	0	-	0
P	EVIVGPDTTSYSLADLSPSTHYTAK	0	True	0.5	3	0	0	0	0	+
P	TAHISGLPPSTDFIVYLSGLAPSIR	0.7595	True	0.25	3	0	0	1.69292	0	+
P	LIPGVEYLVSIIAM(+15.994900)K	1.9362	True	0.5	2	0	0	0	3.82703	-
P	LIPGVEYLVSIIAM(+15.994900)K	0	True	0.5	3	0	0	0	+	-
P	PLAVEVVTEDLPQLGDLAVSEVGWDGLR	0	True	0.5	3	0	0	0	0	+
P	DVTDTTALITWFKPLAEIDGIELTYGIK	0	True	0.5	4	-	-	0	0	+
P	DVTDTTALITWFKPLAEIDGIELTYGIK	-0.3605	True	0.5	3	0.138448	0	0	0	3.05049
P	SQTVSAIATTAM(+15.994900)GSPK	0	True	0.5	2	0	0	0	+	0
P	CVENECVCDEGFTGEDCSELICPNDCFDR	-0.8723	True	0.5	3	0	0.546284	0	0	0
P	TTIDLTEDENQYSIGNLKPDTEYEVSLISR	0	True	0.5	4	0	0	0	+	0
P	GYDCSDM(+15.994900)SCPNDCHQHGR	1.1167	True	0.5	2	0	0	0	2.16847	0
P	GYDCSDM(+15.994900)SCPNDCHQHGR	1.3028	True	0.5	3	0	0	0	2.46702	0
P	TTIDLTEDENQYSIGNLKPDTEYEVSLISR	-0.032	True	0.5	3	0.361273	0	0	0	2.64796
P	TPVLSAEASTGETPNLGEVVVAEVGWDALK	2.2285	True	0.5	3	-	0	0	0	4.68639
P	SNM(+15.994900)IQTIFTTIGLLYPFPK	2.33	True	0.5	2	0	0	0	5.847	0
P	CINGTCYCEEGFTGEDCGKPTCPHACHTQGR	0	True	0.5	3	+	0	0	0	0
P	SNM(+15.994900)IQTIFTTIGLLYPFPK	1.9041	True	0.5	3	0	0	0	3.74274	0
P	ITYVPITGGTPSM(+15.994900)VTVDGTK	0	True	0.5	2	0	0	0	+	-
P	VTEYLVVYTPTHEGGLEM(+15.994900)QFR	0	True	0.5	2	0	0	0	+	0
P	GHSTRPLAVEVVTEDLPQLGDLAVSEVGWDGLR	0	True	0.25	4	0	0	0	+	+
S	P20061	0.975995	0.0595491	28	0.401848	Transcobalamin-1 OS=Homo sapiens OX=9606 GN=TCN1 PE=1 SV=2
P	TFLDINK	0.5312	True	0.5	2	0	0.566446	0	0	3.68672
P	AVLALTCVK	0	True	0.5	2	0	0	0	0	+
P	IQGLCANNNDR	1.3959	True	0.125	2	0	+	0	2.63145	+
P	LVGIQIQTLMQK	1.5138	True	0.5	2	0	0	0	2.85555	0
P	SWGPYITCIQGL	0	True	0.5	2	0	0	0	+	0
P	GTSAVNVVLSLK	0.9907	True	0.5	2	-	0	-	2.2698	1.73966
P	EICEVSEENYIR	0.0195	True	0.3125	2	0.219672	0	+	1.7211	2.75423
P	ITCIQGLCANNNDR	0.9866	True	0.25	2	0	0	0	2.15831	1.81928
P	ITCIQGLCANNNDR	0.8723	True	0.5	3	0	0	0	1.83054	0
P	LSDVSSGELALIIL	0	True	0.5	2	0	0	0	+	0
P	LKPLLNTMIQSNYNR	0	True	0.5	2	0	0	0	+	0
P	NAEENLIYDYHLIDK	1.7879	True	0.5	2	0	0	0	3.45308	0
P	NAEENLIYDYHLIDK	1.3237	True	0.25	3	0	0	0	2.50314	+
P	NAEENLIYDYHLIDKLENK	1.3649	True	0.125	3	0	1.51567	0	4.37654	+
P	NAEENLIYDYHLIDKLENK	0	True	0.5	2	0	0	0	+	0
P	NAEENLIYDYHLIDKLENK	1.01	True	0.25	4	0	0	0	2.11917	1.91387
P	SWGPYITCIQGLCANNNDR	1.3608	True	0.25	2	0	0	0	2.12191	3.10833
P	ELLSGGEPLSQGAGSYVVR	1.332	True	0.5	2	0	0	0	0	2.51758
P	SDVSSGELALIILALGVCR	0	True	0.5	2	0	-	0	0	0
P	SWGPYITCIQGLCANNNDR	0.6065	True	0.5	3	0	0	0	1.52258	0
P	LSDVSSGELALIILALGVCR	-1.1176	True	0.5	2	0.112125	0	+	2.47462	0.079537
P	LSDVSSGELALIILALGVCR	1.7689	True	0.3125	3	-	0	6.21009	2.69506	2.92102
P	TYWELLSGGEPLSQGAGSYVVR	1.2027	True	0.5	3	-	0	0	2.06205	2.56928
P	TYWELLSGGEPLSQGAGSYVVR	0.0386	True	0.5	2	0.111069	0	0	2.17594	2.50373
P	LVGIQIQTLM(+15.994900)QK	0	True	0.5	2	0	0	0	+	-
P	TVLTEISQGAFSNPNAAAQVLPALMGK	0	True	0.5	3	0	0	0	+	0
P	LSDVSSGELALIILALGVCRNAEENLIYDYHLIDK	1.184	True	0.25	4	0	0	0	2.27213	+
P	LSDVSSGELALIILALGVCRNAEENLIYDYHLIDKLENK	1.3475	True	0.25	5	0	0	0	2.54467	+
S	P13796	1.41818	0.0616748	25	0.494418	Plastin-2 OS=Homo sapiens OX=9606 GN=LCP1 PE=1 SV=6
P	ISFDEFIK	0.8201	True	0.5	2	0	0	1.76558	-	+
P	NEALIALLR	1.0618	True	0.3125	2	-	0	2.07015	2.10493	+
P	IKVPVDWNR	0	True	0.25	3	0	0	+	+	0
P	IGNFSTDIK	0	True	0.25	2	0	0	+	+	0
P	QFVTATDVVR	0	True	0.5	2	0	0	+	0	0
P	AYYHLLEQVAPK	0	True	0.5	2	0	0	+	0	0
P	AYYHLLEQVAPK	1.8436	True	0.5	3	0	0	3.58912	0	0
P	WANYHLENAGCNK	0.6669	True	0.25	3	0	0	+	1.58766	0
P	WANYHLENAGCNK	0	True	0.25	2	0	0	+	+	0
P	YTLNILEEIGGGQK	0	True	0.5	2	0	0	+	0	0
P	VYALPEDLVEVNPK	1.529	True	0.5	2	0	0	2.88593	0	0
P	TENLNDDEKLNNAK	0	True	0.25	2	0	0	+	+	0
P	TENLNDDEKLNNAK	1.3823	True	0.3125	3	-	0	3.28709	2.06723	+
P	VNDDIIVNWVNETLR	1.4001	True	0.25	2	0	0	3.5736	1.94913	0
P	FSLVGIGGQDLNEGNR	1.8168	True	0.25	2	0	0	3.523	+	0
P	EGKPYLVLGLLWQVIK	0	True	0.5	3	0	0	+	0	0
P	VDTDGNGYISFNELNDLFK	1.0366	True	0.5	2	0	0	2.05146	0	0
P	VNHLYSDLSDALVIFQLYEK	1.7649	True	0.5	3	-	0	3.39845	0	0
P	EGESLEDLM(+15.994900)K	0	True	0.5	2	0	0	0	+	0
P	YPALHKPENQDIDWGALEGETR	0	True	0.5	3	0	0	+	0	0
P	ISTSLPVLDLIDAIQPGSINYDLLK	1.6405	True	0.3125	3	-	0	3.88763	1.5503	5.73583
P	ISTSLPVLDLIDAIQPGSINYDLLK	2.0556	True	0.5	2	-	0	4.15717	0	+
P	EGICAIGGTSEQSSVGTQHSYSEEEK	0	True	0.5	3	0	0	+	0	0
P	TIQENLNLALNSASAIGCHVVNIGAEDLK	0	True	0.25	3	0	0	+	+	0
P	TIQENLNLALNSASAIGCHVVNIGAEDLK	0	True	0.5	4	0	0	+	0	0
S	P02766	0.94886	0.0621147	23	0.693878	Transthyretin OS=Homo sapiens OX=9606 GN=TTR PE=1 SV=1
P	PAINVAVHVFR	1.3706	True	0.25	3	0	+	2.58575	0	0
P	SYSTTAVVTNPK	0	True	0.5	2	0	0	+	0	0
P	AADDTWEPFASGK	0	True	0.5	2	0	0	0	0	0
P	GSPAINVAVHVFR	1.393	True	0.1875	2	-	1.89437	3.64068	+	+
P	GSPAINVAVHVFR	0	True	0.5	3	0	0	0	0	+
P	SYSTTAVVTNPKE	0	True	0.5	2	0	0	0	0	0
P	KAADDTWEPFASGK	1.447	True	0.25	2	0	+	2.72647	0	0
P	LLSPYSYSTTAVVTNPK	0	True	0.5	2	0	0	+	0	0
P	LLSPYSYSTTAVVTNPKE	0	True	0.5	2	0	0	+	0	0
P	YTIAALLSPYSYSTTAVVTNPK	0	True	0.25	3	0	+	0	+	0
P	YTIAALLSPYSYSTTAVVTNPK	0.3231	True	0.3125	2	0.639845	0	1.66503	1.83792	+
P	TSESGELHGLTTEEEFVEGIYK	-0.0382	True	0.5	3	0.577487	0	0	1.64228	0
P	TSESGELHGLTTEEEFVEGIYK	1.6037	True	0.25	2	0	0	3.0392	+	0
P	RYTIAALLSPYSYSTTAVVTNPK	0	True	0.5	3	-	0	+	0	0
P	YTIAALLSPYSYSTTAVVTNPKE	0	True	0.5	2	-	+	0	0	+
P	RYTIAALLSPYSYSTTAVVTNPK	0	True	0.5	2	0	0	+	0	0
P	ALGISPFHEHAEVVFTANDSGPR	0.7039	True	0.125	3	0	+	1.62894	+	0
P	ALGISPFHEHAEVVFTANDSGPR	0	True	0.5	2	0	0	+	0	0
P	ALGISPFHEHAEVVFTANDSGPR	0	True	0.5	4	0	+	0	0	0
P	YTIAALLSPYSYSTTAVVTNPKE	0.8729	True	0.5	3	-	0	1.83139	0	0
P	RYTIAALLSPYSYSTTAVVTNPKE	0	True	0.5	3	0	0	0	0	+
P	TSESGELHGLTTEEEFVEGIYKVEIDTK	1.0659	True	0.5	3	0	0	2.09342	0	0
P	TSESGELHGLTTEEEFVEGIYKVEIDTK	0.7467	True	0.25	4	0	+	1.67792	0	0
S	P06702	1.37992	0.0629353	14	0.815789	Protein S100-A9 OS=Homo sapiens OX=9606 GN=S100A9 PE=1 SV=1
P	DLQNFLK	0	True	0.5	2	0	0	-	0	0
P	KDLQNFLK	0	True	0.5	2	0	0	0	0	0
P	LTWASHEK	1.685	True	0.3125	2	-	0	22.0889	2.05634	+
P	NIETIINTFHQY	0	True	0.5	2	0	0	+	0	0
P	LGHPDTLNQGEFK	1.6603	True	0.1875	2	-	+	5.0892	1.98694	+
P	LGHPDTLNQGEFK	1.0906	True	0.5	3	0.529232	0	3.62957	0	7.97637
P	QLSFEEFIMLMAR	0	True	0.5	2	0	0	+	0	0
P	NIETIINTFHQYSVK	0	True	0.5	3	-	-	+	0	+
P	NIETIINTFHQYSVK	1.6204	True	0.3125	2	-	1.51908	4.19852	0	4.55727
P	VIEHIMEDLDTNADK	0.658	True	0.25	2	0	0	+	1.57791	0
P	HEGDEGPGHHHKPGLGEGTP	1.38	True	0.25	3	0	0	+	2.60275	0
P	M(+15.994900)HEGDEGPGHHHKPGLGEG	0.7112	True	0.5	3	0	0	0	1.63721	0
P	M(+15.994900)HEGDEGPGHHHKPGLGEGTP	1.7	True	0.25	2	0	0	+	3.249	0
P	M(+15.994900)HEGDEGPGHHHKPGLGEGTP	1.9138	True	0.125	3	0	0	4.53663	3.12958	+
S	P01009	0.544131	0.072862	66	0.696172	Alpha-1-antitrypsin OS=Homo sapiens OX=9606 GN=SERPINA1 PE=1 SV=3
P	FNKPFVF	0	True	0.5	2	0	0	0	0	-
P	ASLHLPK	0	True	0.5	2	0	0	+	0	-
P	FLEDVKK	-0.0603	True	0.5	2	0.639196	0	2.27836	0	0.605772
P	AVLTIDEK	0	True	0.25	2	+	0	+	0	0
P	FLENEDRR	0	True	0.3125	2	0	-	+	+	+
P	SASLHLPK	0.0517	True	0.5	2	0.637569	0	2.83567	+	0.615915
P	QINDYVEK	2.1245	True	0.125	2	0	+	3.78164	5.892	0
P	WERPFEVK	0	True	0.25	2	0	0	+	0	+
P	FLENEDRR	0	True	0.5	3	0	-	+	-	0
P	KQINDYVEK	-0.2856	True	0.5	2	0.425753	0	1.58085	+	0
P	ALVNYIFFK	1.1789	True	0.25	2	0	0	1.66467	0	3.07909
P	RSASLHLPK	0	True	0.5	3	0	0	0	0	+
P	AVLTIDEKG	0	True	0.5	2	0	0	0	0	+
P	LSSWVLLMK	0	True	0.5	2	0	0	0	0	+
P	ITPNLAEFAF	0.7732	True	0.3125	2	0	-	+	+	1.70909
P	GKWERPFEVK	0	True	0.5	4	0	-	0	0	0
P	GKWERPFEVK	0	True	0.25	3	0	+	0	+	0
P	GKWERPFEVK	0.0275	True	0.3125	2	0	+	1.60332	+	0.647955
P	SVLGQLGITK	1.6054	True	0.5	2	0	0	0	3.04274	0
P	LSITGTYDLK	0	True	0.5	2	0	0	0	0	0
P	LAEFAFSLYR	0	True	0.5	2	0	-	0	+	-
P	LVDKFLEDVKK	0	True	0.5	3	0	0	0	0	0
P	TVNFGDTEEAK	0	True	0.5	2	0	0	0	0	+
P	TVNFGDTEEAKK	0	True	0.25	3	0	0	+	0	+
P	TVNFGDTEEAKK	-1.1746	True	0.5	2	0	0	+	0	0.443001
P	ELDRDTVFALVN	0	True	0.5	2	0	0	+	0	0
P	DTVFALVNYIFFK	0	True	0.25	3	0	0	+	0	+
P	TPNLAEFAFSLYR	0	True	0.5	2	0	0	0	0	-
P	DTVFALVNYIFFK	0.6809	True	0.5	2	0.511877	0	2.10272	3.82764	0
P	DTVFALVNYIFFKG	2.171	True	0.25	2	0	0	4.50338	0	+
P	ITPNLAEFAFSLYR	0	True	0.25	3	0	0	+	0	+
P	FNKPFVFLMIEQNTK	0.9427	True	0.5	3	0	0	-	0	1.92208
P	TDTSHHDQDHPTFNK	-0.2983	True	0.5	2	0.115102	0.256483	1.70496	7.87399	0
P	LQHLENELTHDIITK	1.2995	True	0.5	2	0	0	0	0	2.46147
P	LQHLENELTHDIITK	1.2614	True	0.25	3	0	0	0	+	2.39724
P	TDTSHHDQDHPTFNK	0	True	0.5	4	-	0	0	+	-
P	TDTSHHDQDHPTFNK	0.6165	True	0.5	3	-	0.446977	1.60355	7.10125	0
P	ELDRDTVFALVNYIF	0	True	0.5	2	0	0	+	0	0
P	LQHLENELTHDIITK	1.7596	True	0.5	4	-	-	0	4.32321	2.65219
P	FNKPFVFLMIEQNTK	0	True	0.5	2	0	0	0	0	+
P	ELDRDTVFALVNYIFF	0	True	0.5	2	0	0	0	0	-
P	DTEEEDFHVDQVTTVK	0	True	0.5	2	0	0	0	+	0
P	DTEEEDFHVDQVTTVK	0.2476	True	0.5	3	-	0.655048	0	0	2.15171
P	ELDRDTVFALVNYIFFK	1.7479	True	0.5	3	0	0	0	3.35868	0
P	ELDRDTVFALVNYIFFK	0	True	0.5	2	+	-	0	+	0
P	VFSNGADLSGVTEEAPLK	-1.6005	True	0.5	2	+	0.32977	0	+	0
P	VFSNGADLSGVTEEAPLK	0	True	0.5	3	0	0	-	0	0
P	LYHSEAFTVNFGDTEEAK	0	True	0.5	3	-	0	0	+	0
P	LYHSEAFTVNFGDTEEAK	0	True	0.5	2	0	0	0	0	+
P	ELDRDTVFALVNYIFFKG	0.6364	True	0.5	3	0	0	1.55449	0	0
P	ELDRDTVFALVNYIFFKG	0	True	0.5	2	0	0	-	0	0
P	LYHSEAFTVNFGDTEEAKK	0	True	0.25	3	+	0	0	+	0
P	LYHSEAFTVNFGDTEEAKK	0	True	0.5	2	0	0	+	0	0
P	LYHSEAFTVNFGDTEEAKK	0	True	0.5	4	0	0	0	0	0
P	KLYHSEAFTVNFGDTEEAKK	0	True	0.3125	4	+	0	-	+	+
P	KLYHSEAFTVNFGDTEEAKK	1.0315	True	0.25	3	0	0	2.20823	0	1.89227
P	LSSWVLLM(+15.994900)K	0	True	0.5	2	0	0	0	0	-
P	LGM(+15.994900)FNIQHCK	-0.6253	True	0.25	3	-	0	0	0	0.648295
P	LGM(+15.994900)FNIQHCK	0	True	0.5	2	0	0	0	0	-
P	RLGM(+15.994900)FNIQHCK	0	True	0.5	3	0	0	0	0	+
P	STNIFFSPVSIATAFAMLSLGTK	0	True	0.5	3	0	0	0	0	+
P	TLNQPDSQLQLTTGNGLFLSEGLK	1.0679	True	0.25	2	0	0	1.53512	0	2.86287
P	TLNQPDSQLQLTTGNGLFLSEGLK	0.7443	True	0.5	3	-	-	1.6752	+	0
P	WERPFEVKDTEEEDFHVDQVTTVK	0	True	0.5	5	0	0	-	0	0
P	GTEAAGAM(+15.994900)FLEAIPM(+15.994900)SIPPEVK	-1.7764	True	0.5	3	0	0	0	0	0.29192
P	GTEAAGAM(+15.994900)FLEAIPM(+15.994900)SIPPEVK	0	True	0.5	2	0	0	0	0	-
S	P01602	0.539825	0.074049	9	0.307692	Immunoglobulin kappa variable 1-5 OS=Homo sapiens OX=9606 GN=IGKV1-5 PE=1 SV=2
P	SPSTLSASVGDR	-0.9424	True	0.5	2	0	+	0	0.520356	-
P	TQSPSTLSASVGDR	0	True	0.5	2	0	0	0	0	0
P	ASQSISSWLAWYQQK	0	True	0.5	2	0	+	0	0	0
P	ASQSISSWLAWYQQK	0	True	0.5	3	+	0	0	0	0
P	ASQSISSWLAWYQQKPGK	0	True	0.5	3	0	+	0	-	+
P	ASQSISSWLAWYQQKPGK	1.0879	True	0.0625	2	0	2.12568	+	+	+
P	DIQMTQSPSTLSASVGDR	1.0175	True	0.0625	2	1.82381	1.84395	2.22295	0	2.24658
P	DIQMTQSPSTLSASVGDR	0	True	0.5	3	0	0	0	+	0
P	DIQM(+15.994900)TQSPSTLSASVGDR	0.9963	True	0.5	2	0	0	0	1.99481	0
S	P01024	0.338994	0.0743178	220	0.72279	Complement C3 OS=Homo sapiens OX=9606 GN=C3 PE=1 SV=2
P	AAVYHHF	0.4506	True	0.5	2	0.462814	0	+	0	4.03549
P	IFTVNHK	-1.4119	True	0.5	2	0	0	0	0.375829	0
P	IWDVVEK	0.7532	True	0.5	2	-	+	+	-	1.6855
P	TFISPIK	0.9292	True	0.5	2	0	0	1.90421	0	0
P	LMNIFLK	1.1081	True	0.125	2	0	2.15566	+	0	+
P	AVLYNYR	0	True	0.5	2	0	0	-	0	+
P	FYYIYNEK	-0.3061	True	0.5	2	-	0	1.69798	0.385281	0
P	GVFVLNKK	0	True	0.25	2	-	0	0	-	0
P	LCRDELCR	0	True	0.5	2	0	+	0	0	0
P	LCRDELCR	0.7344	True	0.5	3	-	0	+	0	1.66373
P	EALKLEEK	0	True	0.25	3	0	0	+	0	+
P	LKGPLLNK	0	True	0.5	2	0	0	+	-	0
P	QGALELIK	-0.6234	True	0.5	2	0	0	0	0.649138	0
P	YTQQLAFR	0	True	0.5	2	0	0	0	0	0
P	VVLVAVDK	-0.247	True	0.5	2	0.630442	0	2.29894	0.412788	0
P	EALKLEEK	0	True	0.5	2	0	0	-	0	+
P	TGLQEVEVK	0.2118	True	0.5	2	0	0	2.34323	0.572417	0
P	VELLHNPAF	0	True	0.5	2	0	0	0	-	0
P	VLISLQEAK	-0.4918	True	0.5	2	0.458335	0	1.60753	0.48809	0
P	ISLPESLKR	0.5584	True	0.5	3	0	0	4.09526	0.38082	2.04775
P	ISLPESLKR	0	True	0.5	2	0	+	0	0	-
P	NTLIIYLDK	-0.2139	True	0.5	2	0.613624	0	2.04294	0.511318	0
P	GYTQQLAFR	0.0999	True	0.5	2	0.158227	0	2.20468	0	2.80708
P	VVLVAVDKG	0	True	0.5	2	0	0	0	0	+
P	GLEVTITAR	-1.1198	True	0.125	2	-	0.534253	0	0.396319	0
P	FYYIYNEKG	0	True	0.5	2	0	0	+	0	0
P	LLDGVQNPR	0	True	0.5	2	0	0	0	0	-
P	FISLGEACK	0	True	0.5	2	0	0	+	-	0
P	RQGALELIK	0	True	0.5	3	0	0	+	0	0
P	YYTYLIMNK	0.4887	True	0.3125	2	0	1.89534	2.73452	0.391198	1.91182
P	ALLALLQLK	-0.6219	True	0.5	2	0	0	0	0.649807	0
P	AELQCPQPA	0	True	0.5	2	0	0	0	0	+
P	SDDKVTLEER	0.0725	True	0.5	3	0.35057	0.511069	14.9449	0.516652	2.76232
P	DSCVGSLVVK	0.2392	True	0.5	2	0.565042	0	11.0502	0.413871	1.65054
P	VLLDGVQNPR	-0.2083	True	0.5	2	0.619288	0	2.25631	0.464083	0
P	FYHPEKEDGK	0.8495	True	0.5	4	0	-	0	+	1.8019
P	FYHPEKEDGK	-0.1281	True	0.5	3	0.398757	0.360073	5.30207	0.423721	2.0973
P	FYHPEKEDGK	0.3263	True	0.5	2	0.372821	0.632994	8.8328	0	2.08257
P	AELQCPQPAA	-1.7434	True	0.5	2	0	+	0	0.298671	0
P	SDDKVTLEER	0.8108	True	0.5	2	0.448477	0	32.1624	0	2.39381
P	VTIKPAPETE	-1.8263	True	0.3125	2	+	-	0	-	0.281979
P	KGYTQQLAFR	0.5366	True	0.5	3	-	+	3.15776	0.66637	+
P	KGYTQQLAFR	0	True	0.5	2	0	0	+	-	+
P	DFDFVPPVVR	-0.0929	True	0.5	2	0.167059	0	3.23862	0.515057	2.32964
P	HQQTVTIPPK	-0.1038	True	0.5	2	0.472201	0	3.67315	0.464589	0
P	CAEENCFIQK	-1.7363	True	0.5	2	0	0	+	0.45292	0.0857156
P	IHWESASLLR	0	True	0.5	2	0	0	+	0	0
P	IHWESASLLR	0	True	0.5	3	0	0	+	0	0
P	YTLIGASGQR	0.5463	True	0.5	2	-	0	3.29728	0.532912	1.77239
P	LSINTHPSQK	0	True	0.25	2	0	+	+	0	0
P	IIAEENIVSR	0	True	0.5	2	+	0	0	0	-
P	VELLHNPAFC	0	True	0.5	2	0	0	0	0	-
P	VTIKPAPETEK	-0.2397	True	0.5	3	0.346605	0	2.38846	0.330454	1.88083
P	ACEPGVDYVYK	0.5568	True	0.5	2	0	0	11.1062	0.430346	0
P	RHQQTVTIPPK	0.2329	True	0.5	3	-	0	2.77857	0.497024	0
P	VTIKPAPETEK	0.6376	True	0.5	2	0.375137	0	5.6142	0	1.99627
P	KQELSEAEQAT	0	True	0.5	2	0	0	0	0	-
P	RHQQTVTIPPK	0	True	0.5	2	0	0	+	-	+
P	AYYENSPQQVF	0	True	0.5	2	0	0	0	0	+
P	VYHHFISDGVR	0	True	0.5	3	0	0	0	0	-
P	EPGQDLVVLPL	0	True	0.5	2	0	0	0	0	-
P	VIFGIQDGEQR	-1.4316	True	0.5	2	0	+	+	0.370724	0
P	SNNYLHLSVLR	0	True	0.5	3	0	0	0	-	+
P	QPSSAFAAFVK	0	True	0.5	2	0	0	+	0	0
P	KVLLDGVQNPR	-0.0012	True	0.5	3	0	0	2.54316	0.392553	0
P	KVLLDGVQNPR	1.6133	True	0.25	2	0	2.34451	3.99258	0	0
P	QELSEAEQATR	0.1309	True	0.5	2	0.649026	0	3.63713	0.55612	0
P	SITTDFIPSFR	-1.3034	True	0.5	2	0	0	+	0.405182	+
P	APSTWLTAYVVK	1.7037	True	0.5	2	0	0	3.25742	0	0
P	KQELSEAEQATR	0.6163	True	0.5	2	0.465033	0	4.71977	0	1.64116
P	AVYHHFISDGVR	0	True	0.5	3	0	0	0	0	-
P	AVYHHFISDGVR	0	True	0.5	2	0	0	0	0	-
P	LSINTHPSQKPL	0	True	0.5	3	0	+	0	-	0
P	DAPDHQELNLDV	0	True	0.5	2	0	0	0	+	0
P	TIYTPGSTVLYR	-0.3556	True	0.5	2	0.609691	0	2.19822	0.356214	0
P	KQELSEAEQATR	0.746	True	0.3125	3	0.393266	0	2.4074	34.1437	1.66194
P	TELRPGETLNVN	1.4912	True	0.3125	2	0	+	+	-	2.81132
P	LSITTDFIPSFR	0	True	0.5	2	0	0	0	0	-
P	EVVADSVWVDVK	0.1054	True	0.5	2	0.576017	0	2.54866	0.558617	1.63335
P	ENEGFTVTAEGK	0	True	0.25	2	0	0	+	0	+
P	VYAYYNLEESCT	0	True	0.5	2	0	0	0	0	-
P	GEKPNLSYIIGK	0	True	0.5	2	0	0	+	0	0
P	GEKPNLSYIIGK	0	True	0.5	3	0	0	0	-	+
P	VSHSEDDCLAFK	0.454	True	0.5	3	0	0	26.9631	0.373184	0
P	VSHSEDDCLAFK	1.1982	True	0.5	2	-	2.29455	+	-	0
P	VFLDCCNYITEL	0	True	0.5	2	0	0	0	0	-
P	LSDQVPDTESETR	0	True	0.5	2	0	0	+	-	0
P	VFLDCCNYITELR	0	True	0.5	2	0	0	+	0	0
P	VYAYYNLEESCTR	-0.465	True	0.5	2	0.513104	0	+	0.436859	1.69618
P	VYAYYNLEESCTR	0	True	0.5	3	0	0	0	0	+
P	DYAGVFSDAGLTF	0	True	0.5	2	0	0	+	-	+
P	VFVTNPDGSPAYR	-0.1511	True	0.5	2	0	0	+	0.379264	2.13838
P	AAVYHHFISDGVR	1.5463	True	0.0312	2	2.03049	3.9685	9.66624	2.16414	2.42351
P	PIVTSPYQIHFTK	0	True	0.5	2	0	0	+	-	0
P	SPQQVFSTEFEVK	0	True	0.5	2	0	0	0	0	0
P	PIVTSPYQIHFTK	0	True	0.5	3	0	0	+	-	+
P	RAPSTWLTAYVVK	0	True	0.5	2	0	0	+	0	0
P	AAVYHHFISDGVR	0.127	True	0.5	3	0	0	3.22556	0.369681	+
P	FYHPEKEDGKLNK	0	True	0.25	2	0	+	+	0	0
P	FYHPEKEDGKLNK	0.9675	True	0.5	3	0	-	+	0	1.95545
P	AAVYHHFISDGVR	1.7977	True	0.5	4	0	+	-	0	3.47665
P	RAPSTWLTAYVVK	0	True	0.5	3	0	0	0	0	+
P	SSLSVPYVIVPLK	-0.1367	True	0.5	2	0.536411	0	3.62328	0.387252	0
P	VAYYTLIGASGQR	0	True	0.5	2	0	0	0	0	-
P	LVAYYTLIGASGQR	0.0273	True	0.5	3	0	0	1.8564	0.55942	0
P	SGIPIVTSPYQIHF	-0.0785	True	0.5	2	-	0	+	0.407545	2.20069
P	AGDFLEANYMNLQR	0	True	0.25	2	0	0	+	0	+
P	LVAYYTLIGASGQR	-0.1224	True	0.5	2	0.51549	0	2.40984	0.624042	0
P	VSLQSGYLFIQTDK	0	True	0.5	2	0	0	0	0	-
P	LDEDIIAEENIVSR	0.7649	True	0.5	2	0	-	+	-	1.69921
P	IPIEDGSGEVVLSR	0	True	0.5	3	0	0	0	-	0
P	IPIEDGSGEVVLSR	-0.3924	True	0.5	2	0.572091	0	2.28085	0.338862	0
P	RIPIEDGSGEVVLSR	0.466	True	0.5	2	0.502927	1.56618	3.34598	0	0
P	SGIPIVTSPYQIHFT	0	True	0.5	2	0	0	0	0	-
P	FVTVQATFGTQVVEK	0.5998	True	0.5	2	0	0	4.59867	0.465735	1.62518
P	FVTVQATFGTQVVEK	0	True	0.5	3	0	0	+	-	0
P	SEFPESWLWNVEDLK	0.8117	True	0.3125	2	0	+	+	-	1.75525
P	RIPIEDGSGEVVLSR	-1.1587	True	0.125	3	0.514596	-	0	0.389891	0
P	VIAVHYLDETEQWEK	0	True	0.5	3	0	0	0	-	0
P	TELRPGETLNVNFLL	0	True	0.5	2	0	0	0	0	-
P	VELLHNPAFCSLATT	0	True	0.5	2	0	0	0	0	-
P	EYVLPSFEVIVEPTEK	2.33	True	0.5	3	0	+	5.39161	-	0
P	TELRPGETLNVNFLLR	1.3321	True	0.125	2	0	1.89461	4.98831	0	1.68868
P	VHQYFNVELIQPGAVK	0.1883	True	0.5	2	0.447539	2.32974	3.08151	0.524629	0
P	DICEEQVNSLPGSITK	0	True	0.5	3	0	0	0	+	0
P	DICEEQVNSLPGSITK	-0.6124	True	0.5	2	0.247772	0	+	0.549892	2.05409
P	SGIPIVTSPYQIHFTK	1.3728	True	0.5	2	+	0	-	0	2.58974
P	VELLHNPAFCSLATTK	-0.1022	True	0.5	2	0.568005	2.21674	+	0.642167	0
P	SGIPIVTSPYQIHFTK	0	True	0.25	3	0	0	+	0	+
P	VHQYFNVELIQPGAVK	-0.2308	True	0.5	3	0.579844	0	2.13286	0.500337	0
P	VELLHNPAFCSLATTK	0.1437	True	0.5	3	0.640541	0	11.7104	0.4186	0
P	SNLDEDIIAEENIVSR	0.7389	True	0.5	2	-	0	3.94118	0.589289	2.00156
P	SNLDEDIIAEENIVSR	0.7578	True	0.5	3	-	1.87613	3.91713	0.618121	1.79959
P	EYVLPSFEVIVEPTEK	-0.1506	True	0.5	2	0.571485	1.51436	2.41084	0.315692	0
P	STVGNSNNYLHLSVLR	-0.9048	True	0.5	2	0	0	+	0.534123	+
P	STVGNSNNYLHLSVLR	-1.4602	True	0.5	3	0	0	0	0.363455	0
P	TELRPGETLNVNFLLR	0.0831	True	0.5	3	0.500557	0	2.55482	0.615512	1.59972
P	VVLVSLQSGYLFIQTDK	0.5242	True	0.3125	2	0	+	4.20826	0.491448	+
P	SSDFWGEKPNLSYIIGK	0.017	True	0.5	3	0	0	+	0.555083	1.84443
P	VVLVSLQSGYLFIQTDK	0.7792	True	0.5	3	0	0	5.31323	0.651241	1.54352
P	LSINTHPSQKPLSITVR	1.5459	True	0.5	3	0	0	0	0	2.91977
P	VEHWPEEDECQDEENQK	0	True	0.5	2	0	0	0	0	+
P	LSINTHPSQKPLSITVR	1.8952	True	0.25	2	0	0	0	3.21188	4.30775
P	SEETKENEGFTVTAEGK	1.3443	True	0.125	3	0	0	5.01322	1.92758	1.69391
P	SEETKENEGFTVTAEGK	2.33	True	0.125	2	0	0	13.1812	+	+
P	LSINTHPSQKPLSITVR	1.4645	True	0.5	4	-	0	2.24094	-	3.39854
P	VEGTAFVIFGIQDGEQR	1.8811	True	0.25	3	0	0	3.68362	0	+
P	VEGTAFVIFGIQDGEQR	0	True	0.5	2	0	+	-	-	0
P	AYYENSPQQVFSTEFEVK	-0.2677	True	0.5	3	0	0	1.80513	0.382242	0
P	KVEGTAFVIFGIQDGEQR	1.5267	True	0.25	2	0	0	7.65288	0	1.65098
P	KVEGTAFVIFGIQDGEQR	0.8817	True	0.5	3	0	0	2.06704	-	1.64241
P	DAPDHQELNLDVSLQLPS	0	True	0.5	2	0	0	0	+	0
P	AYYENSPQQVFSTEFEVK	-1.815	True	0.5	2	-	+	+	0.284198	0
P	SEETKENEGFTVTAEGKG	0	True	0.5	3	0	0	+	0	0
P	VRVELLHNPAFCSLATTK	-0.4229	True	0.5	3	0	-	0	0.300015	1.85462
P	VRVELLHNPAFCSLATTK	0	True	0.5	4	0	0	+	-	0
P	TPTVIAVHYLDETEQWEK	0	True	0.5	3	0	0	+	0	0
P	SEETKENEGFTVTAEGKG	0	True	0.5	2	0	0	+	0	0
P	VQLSNDFDEYIMAIEQTIK	0.7125	True	0.3125	2	1.57443	0	5.02299	0.428457	2.12767
P	VQLSNDFDEYIMAIEQTIK	1.6727	True	0.25	3	0	0	5.5056	0	2.0215
P	QLYNVEATSYALLALLQLK	0.245	True	0.5	3	0.150569	0	2.77906	0	3.01138
P	SEFPESWLWNVEDLKEPPK	2.33	True	0.5	3	-	-	6.01831	+	0
P	DAPDHQELNLDVSLQLPSR	1.6469	True	0.5	3	0	0	3.1315	0	0
P	SEFPESWLWNVEDLKEPPK	0	True	0.5	2	0	0	+	0	0
P	DAPDHQELNLDVSLQLPSR	0	True	0.5	2	0	0	+	0	0
P	QCQDLGAFTESMVVFGCPN	0	True	0.25	3	0	+	0	0	+
P	LM(+15.994900)NIFLK	0	True	0.5	2	0	0	0	0	-
P	QCQDLGAFTESMVVFGCPN	1.0225	True	0.3125	2	0	1.73834	+	-	2.37388
P	GLSSDFWGEKPNLSYIIGK	0.6197	True	0.5	3	0	0	+	-	1.53651
P	QLYNVEATSYALLALLQLK	0.2814	True	0.5	2	0.131666	0	3.51644	0	2.56693
P	ILLQGTPVAQMTEDAVDAER	0	True	0.25	2	0	0	+	+	0
P	DTWVEHWPEEDECQDEENQK	-0.8281	True	0.5	3	0	0	+	0.165447	1.59521
P	GQDLVVLPLSITTDFIPSFR	0.5973	True	0.3125	2	+	0	4.01695	0.495167	1.74101
P	GQDLVVLPLSITTDFIPSFR	1.1605	True	0.5	3	0	0	2.23539	-	+
P	EDIPPADLSDQVPDTESETR	0	True	0.5	2	0	0	+	0	0
P	DTWVEHWPEEDECQDEENQK	0.5874	True	0.3125	2	0	+	+	-	1.50258
P	VFSLAVNLIAIDSQVLCGAVK	0	True	0.5	2	0	0	+	-	+
P	VFSLAVNLIAIDSQVLCGAVK	0.8961	True	0.5	3	-	-	+	0	1.86105
P	YYTYLIM(+15.994900)NK	0	True	0.5	2	0	0	0	0	-
P	GICVADPFEVTVMQDFFIDLR	0	True	0.3125	3	-	+	+	0	+
P	GICVADPFEVTVMQDFFIDLR	0	True	0.5	2	-	+	+	-	+
P	VPVAVQGEDTVQSLTQGDGVAK	0.5109	True	0.5	3	0.441697	0	3.13582	0.591904	7.80056
P	EPGQDLVVLPLSITTDFIPSFR	0.0284	True	0.5	3	0.386107	0	2.94884	0.599391	1.58535
P	EPGQDLVVLPLSITTDFIPSFR	0.7064	True	0.5	2	0	0	4.70782	0.457579	2.01665
P	EPGQDLVVLPLSITTDFIPSFR	0	True	0.5	4	0	0	+	0	0
P	NTM(+15.994900)ILEICTR	-1.4925	True	0.5	2	0	0	0	0	0.355387
P	VPVAVQGEDTVQSLTQGDGVAK	1.1657	True	0.3125	2	3.0061	0	3.05225	0.549096	6.59436
P	QKPDGVFQEDAPVIHQEMIGGLR	0	True	0.5	4	0	0	+	0	0
P	YYGGGYGSTQATFMVFQALAQYQK	0	True	0.25	2	0	0	+	0	+
P	YYGGGYGSTQATFMVFQALAQYQK	0.8423	True	0.5	3	0	0	5.35753	0.639321	+
P	DYAGVFSDAGLTFTSSSGQQTAQR	0.2016	True	0.5	3	0.420813	1.58108	4.4356	0.363074	1.8768
P	DYAGVFSDAGLTFTSSSGQQTAQR	-0.232	True	0.5	2	0.495594	0	3.0193	0.412537	0
P	QDSLSSQNQLGVLPLSWDIPELVN	0	True	0.5	3	0	0	0	-	0
P	KHYLMWGLSSDFWGEKPNLSYIIGK	0	True	0.5	4	0	0	0	0	+
P	EGVQKEDIPPADLSDQVPDTESETR	0	True	0.5	3	0	0	+	0	0
P	AGDFLEANYM(+15.994900)NLQR	0	True	0.5	2	0	0	0	+	0
P	GQGTLSVVTM(+15.994900)YHAK	0	True	0.5	3	0	0	+	0	0
P	TVM(+15.994900)VNIENPEGIPVK	-1.3335	True	0.5	3	0	0	0	0	0.396804
P	TVM(+15.994900)VNIENPEGIPVK	-0.3264	True	0.5	2	0	0	1.62168	0	0.39221
P	SYTVAIAGYALAQM(+15.994900)GR	0	True	0.5	2	0	0	0	+	-
P	QLYNVEATSYALLALLQLKDFDFVPPVVR	0.7401	True	0.5	3	0	0	5.98415	0.554838	+
P	QLYNVEATSYALLALLQLKDFDFVPPVVR	0	True	0.25	4	0	0	+	0	+
P	QDSLSSQNQLGVLPLSWDIPELVNMGQWK	2.1298	True	0.25	3	+	4.37644	0	0	0
P	LESEETMVLEAHDAQGDVPVTVTVHDFPGK	0.7338	True	0.5	4	0	0	2.87884	0.502991	3.17627
P	LESEETMVLEAHDAQGDVPVTVTVHDFPGK	1.5516	True	0.5	3	0	0	+	-	2.93141
P	VQLSNDFDEYIM(+15.994900)AIEQTIK	0.3931	True	0.5	2	0	+	3.13867	-	0.549476
P	LESEETMVLEAHDAQGDVPVTVTVHDFPGKK	0	True	0.5	4	0	0	+	0	0
P	VQLSNDFDEYIM(+15.994900)AIEQTIK	2.0478	True	0.5	3	0	0	4.13485	0	0
P	LESEETMVLEAHDAQGDVPVTVTVHDFPGKK	0	True	0.5	5	0	0	0	0	+
P	ILLQGTPVAQM(+15.994900)TEDAVDAER	-1.1127	True	0.5	2	0	0	+	+	0.462437
P	ILLQGTPVAQM(+15.994900)TEDAVDAER	0	True	0.5	3	0	0	+	0	0
P	SLYVSATVILHSGSDM(+15.994900)VQAER	0	True	0.5	3	0	0	0	+	0
P	GICVADPFEVTVM(+15.994900)QDFFIDLR	0	True	0.5	3	0	0	0	0	-
P	WEDPGKQLYNVEATSYALLALLQLKDFDFVPPVVR	0	True	0.5	3	0	0	+	0	0
P	WEDPGKQLYNVEATSYALLALLQLKDFDFVPPVVR	2.2855	True	0.25	4	0	0	4.87532	0	+
P	TM(+15.994900)QALPYSTVGNSNNYLHLSVLR	-0.8262	True	0.5	3	0	0	0	0	0.564024
P	EPGQDLVVLPLSITTDFIPSFRLVAYYTLIGASGQR	0	True	0.5	3	0	0	+	-	+
P	EPGQDLVVLPLSITTDFIPSFRLVAYYTLIGASGQR	0	True	0.5	4	0	0	+	-	+
P	QDSLSSQNQLGVLPLSWDIPELVNM(+15.994900)GQWK	-0.352	True	0.5	3	0.575154	0	1.65618	1.92572	0.205442
P	LESEETM(+15.994900)VLEAHDAQGDVPVTVTVHDFPGK	0	True	0.5	4	0	0	+	-	+
S	P02751	0.8991	0.0748813	60	0.30679	Fibronectin OS=Homo sapiens OX=9606 GN=FN1 PE=1 SV=4
P	LTVGLTR	0	True	0.125	2	0	0	+	+	+
P	YQCYCYGR	0	True	0.5	2	0	0	0	0	+
P	YEVSVYALK	0	True	0.5	2	0	0	+	0	0
P	PQAPITGYR	0	True	0.5	2	0	0	0	+	0
P	SLLVSWQPPR	0	True	0.5	2	0	0	+	0	0
P	HYQINQQWER	0	True	0.5	2	0	0	+	0	0
P	TFYSCTTEGR	0	True	0.5	2	0	0	+	-	+
P	TYHVGEQWQK	0	True	0.25	3	0	0	+	0	+
P	QYNVGPSVSK	0	True	0.5	2	0	0	+	0	0
P	HHPEHFSGRPR	0	True	0.5	2	0	0	0	0	+
P	HHPEHFSGRPR	0	True	0.5	4	0	0	+	-	0
P	IYLYTLNDNAR	0	True	0.5	2	0	0	+	0	0
P	DLQFVEVTDVK	0	True	0.125	2	0	0	+	+	+
P	WLPSSSPVTGYR	0	True	0.25	2	0	0	+	+	0
P	WSRPQAPITGYR	0	True	0.25	3	0	0	+	+	0
P	WCGTTQNYDADQK	0	True	0.5	2	0	0	0	-	0
P	LGVRPSQGGEAPR	0.9655	True	0.3125	2	-	0	+	1.95269	+
P	LGVRPSQGGEAPR	2.33	True	0.3125	3	-	0	21.089	+	+
P	SYTITGLQPGTDYK	0	True	0.5	2	0	0	+	-	+
P	LLCQCLGFGSGHFR	0	True	0.5	3	0	0	0	0	0
P	YSFCTDHTVLVQTR	0	True	0.5	3	0	0	+	0	0
P	GDSPASSKPISINYR	0	True	0.5	2	0	0	+	0	0
P	VDVIPVNLPGEHGQR	0	True	0.5	3	0	0	+	-	+
P	VDVIPVNLPGEHGQR	0	True	0.5	2	0	0	+	0	0
P	GDSPASSKPISINYR	0	True	0.5	3	0	0	+	-	0
P	VPGTSTSATLTGLTR	0	True	0.5	2	0	0	+	0	0
P	NLQPASEYTVSLVAIK	0	True	0.5	2	0	0	+	0	0
P	TYLGNALVCTCYGGSR	0	True	0.5	2	0	0	0	+	0
P	PAQGVVTTLENVSPPR	0	True	0.5	2	0	0	+	0	0
P	VTWAPPPSIDLTNFLVR	0	True	0.5	2	-	0	+	0	+
P	VTWAPPPSIDLTNFLVR	0	True	0.5	3	0	0	+	0	0
P	EESPLLIGQQSTVSDVPR	0	True	0.5	2	0	0	+	0	0
P	NTFAEVTGLSPGVTYYFK	0	True	0.5	2	0	0	+	-	+
P	SSPVVIDASTAIDAPSNLR	0	True	0.5	2	0	0	+	0	0
P	SSPVVIDASTAIDAPSNLR	0	True	0.5	3	0	0	+	0	0
P	TGLDSPTGIDFSDITANSF	0	True	0.5	2	0	0	+	0	0
P	ESVPISDTIIPAVPPPTDLR	0	True	0.5	2	0	0	+	0	0
P	ITYGETGGNSPVQEFTVPGSK	0	True	0.5	3	0	0	+	0	0
P	ITYGETGGNSPVQEFTVPGSK	0	True	0.5	2	0	0	+	0	0
P	RPGGEPSPEGTTGQSYNQYSQR	0	True	0.5	3	0	0	+	0	0
P	TGLDSPTGIDFSDITANSFTVH	0	True	0.5	2	0	0	+	0	0
P	TGLDSPTGIDFSDITANSFTVH	0	True	0.5	3	0	0	+	0	0
P	DDKESVPISDTIIPAVPPPTDLR	0	True	0.5	2	0	0	+	0	0
P	DDKESVPISDTIIPAVPPPTDLR	0	True	0.5	3	0	0	+	0	0
P	STATISGLKPGVDYTITVYAVTGR	0	True	0.5	3	0	0	+	0	0
P	DLEVVAATPTSLLISWDAPAVTVR	0	True	0.5	2	-	0	+	0	0
P	DLEVVAATPTSLLISWDAPAVTVR	0	True	0.5	3	0	0	+	0	0
P	FTQVTPTSLSAQWTPPNVQLTGYR	0	True	0.5	2	0	0	+	0	0
P	FTQVTPTSLSAQWTPPNVQLTGYR	0	True	0.5	3	0	0	+	0	0
P	NSITLTNLTPGTEYVVSIVALNGR	0	True	0.5	3	0	0	+	0	0
P	STATISGLKPGVDYTITVYAVTGR	0	True	0.5	2	0	0	+	0	0
P	GLKPGVVYEGQLISIQQYGHQEVTR	0	True	0.25	4	0	0	+	0	+
P	TGLDSPTGIDFSDITANSFTVHWIAPR	0	True	0.125	3	0	0	+	+	+
P	PRPGVTEATITGLEPGTEYTIYVIALK	0	True	0.5	3	0	0	+	0	0
P	VTIM(+15.994900)WTPPESAVTGYR	0	True	0.5	2	0	0	+	0	0
P	EVTSDSGSIVVSGLTPGVEYVYTIQVLR	0	True	0.125	3	0	0	+	+	+
P	VVTPLSPPTNLHLEANPDTGVLTVSWER	-0.5982	True	0.5	3	0	0	+	0.660557	0
P	VEYELSEEGDEPQYLDLPSTATSVNIPDLLPGR	0	True	0.5	3	0	0	+	0	0
P	EINLAPDSSSVVVSGLM(+15.994900)VATK	0	True	0.5	2	0	0	+	0	0
P	VEYELSEEGDEPQYLDLPSTATSVNIPDLLPGRK	0	True	0.5	3	0	0	+	0	0
S	P01877	-0.0700527	0.0754444	123	0.647059	Immunoglobulin heavy constant alpha 2 OS=Homo sapiens OX=9606 GN=IGHA2 PE=1 SV=4
P	PPCCHPR	0.5865	True	0.25	2	0	1.50159	0	0	+
P	PPPCCHPR	0	True	0.5	2	0	-	0	0	0
P	PPPCCHPR	0	True	0.5	3	0	0	0	0	+
P	SQDVTVPCR	0	True	0.5	2	0	0	0	0	-
P	TPLTANITK	-0.6136	True	0.5	2	0	0	0.653569	+	0
P	TYAVTSILR	-2.2719	True	0.5	2	0	0	0	0	0.207056
P	PPPPCCHPR	0	True	0.5	2	0	+	0	0	0
P	PPPPCCHPR	0	True	0.5	3	0	0	0	0	0
P	VPPPPPCCHP	-1.4472	True	0.5	2	0	+	0	0	0.36673
P	PPPPPCCHPR	0	True	0.5	3	0	0	+	0	-
P	TTYAVTSILR	-1.5553	True	0.5	2	0	0	0	0	0.340259
P	SSQDVTVPCR	-0.2331	True	0.5	2	0	3.63944	+	0	0.136792
P	TCTAAHPELK	0	True	0.5	2	0	+	0	0	0
P	TLPATQCPDGK	-1.4743	True	0.5	2	+	0	0	0.359898	0
P	VPPPPPCCHPR	0.6976	True	0.25	2	0	1.6218	+	0	0
P	TTTYAVTSILR	-0.8594	True	0.5	2	0	0	0	0	0.551166
P	VPPPPPCCHPR	2.33	True	0.5	3	0	0	95.2215	0	0
P	DASGATFTWTP	0.8686	True	0.125	2	1.95405	1.70614	0	0	+
P	GTTTYAVTSILR	0	True	0.5	3	0	0	0	0	0
P	GTTTYAVTSILR	0	True	0.5	2	0	0	0	0	0
P	RVPPPPPCCHPR	0.9709	True	0.25	2	0	+	0	0	1.96001
P	RVPPPPPCCHPR	0	True	0.5	3	0	0	0	0	0
P	TFTCTAAHPELK	0	True	0.5	2	0	0	0	0	-
P	LTLPATQCPDGK	-0.47	True	0.5	2	1.69255	1.55369	1.80903	0.193651	0.207294
P	DASGATFTWTPS	-0.1572	True	0.5	2	0	1.58884	-	0	0.506145
P	TFTCTAAHPELK	0	True	0.5	3	0	0	0	0	0
P	ETFTCTAAHPELK	0	True	0.5	2	0	+	0	0	-
P	DASGATFTWTPSS	-1.4482	True	0.5	2	0	0	0	0	0.366489
P	SGATFTWTPSSGK	-1.0964	True	0.5	2	0	0	0.467687	0	0
P	QEPSQGTTTYAVT	0	True	0.5	2	0	0	0	0	-
P	DASGATFTWTPSSG	-0.5908	True	0.5	2	0	1.54338	0	0	0.28563
P	SQLTLPATQCPDGK	-1.8446	True	0.25	2	0	-	0	0	0.278427
P	SQGTTTYAVTSILR	0	True	0.5	2	0	0	0	0	0
P	GETFTCTAAHPELK	0	True	0.5	3	0	0	0	0	-
P	GETFTCTAAHPELK	-1.6363	True	0.5	2	0	+	0	0	0.321689
P	ASGATFTWTPSSGK	-0.8283	True	0.25	2	0	0	0.526693	0	0.602219
P	HYTNSSQDVTVPCR	1.6436	True	0.5	3	0	0	3.12434	0	0
P	HYTNSSQDVTVPCR	-0.0338	True	0.5	2	0	1.98679	+	0	0.480253
P	DASGATFTWTPSSGK	-1.4834	True	0.0625	3	-	0	0.113757	-	0.643174
P	DASGATFTWTPSSGK	-0.8678	True	0.5	2	0	0	0.547979	0	0
P	HGETFTCTAAHPELK	0.8896	True	0.1875	2	+	4.28353	+	5.17231	0.29524
P	SSQLTLPATQCPDGK	0	True	0.5	2	0	+	0	0	-
P	HGETFTCTAAHPELK	1.1702	True	0.25	3	1.57428	0	3.21681	0	0
P	EPSQGTTTYAVTSILR	0	True	0.5	2	0	0	0	0	-
P	NHGETFTCTAAHPELK	0.7462	True	0.1875	2	2.91498	2.98801	+	2.35866	0.385277
P	NHGETFTCTAAHPELK	0	True	0.25	4	0	-	0	-	0
P	NHGETFTCTAAHPELK	2.2995	True	0.5	3	0	0	4.92291	0	0
P	QEPSQGTTTYAVTSIL	0	True	0.5	2	0	0	0	0	-
P	TTSSQLTLPATQCPDGK	0.8952	True	0.25	2	0	0	+	0	1.85991
P	QEPSQGTTTYAVTSILR	0	True	0.5	2	0	0	0	0	0
P	QEPSQGTTTYAVTSILR	0	True	0.5	3	0	0	0	0	0
P	VFPLSLDSTPQDGNVVVA	0	True	0.5	2	0	0	0	0	0
P	KGETFSCMVGHEALPLAF	0	True	0.5	2	0	+	0	0	0
P	DLCGCYSVSSVLPGCAQP	0	True	0.5	2	0	0	0	-	0
P	PTHINVSVVMAEADGTCY	0	True	0.5	2	0	0	0	0	+
P	VFPLSLDSTPQDGNVVVAC	-1.4298	True	0.5	2	0.37119	0	+	0	0
P	VFPLSLDSTPQDGNVVVAC	1.2225	True	0.25	3	0	+	0	2.33349	0
P	DLCGCYSVSSVLPGCAQPW	0	True	0.25	2	+	+	0	0	0
P	LYTTSSQLTLPATQCPDGK	0	True	0.5	2	0	0	0	0	-
P	AQPWNHGETFTCTAAHPELK	0.8466	True	0.125	3	+	1.89473	0	1.70662	0
P	DLYTTSSQLTLPATQCPDGK	0	True	0.5	2	0	0	0	0	0
P	GETFSCMVGHEALPLAFTQK	0	True	0.25	2	0	+	0	0	+
P	GETFSCMVGHEALPLAFTQK	-0.0515	True	0.5	3	0	1.74483	+	0	0.533637
P	AQPWNHGETFTCTAAHPELK	0	True	0.25	2	0	+	0	0	+
P	KGETFSCMVGHEALPLAFTQK	2.0704	True	0.25	2	0	4.20004	+	0	0
P	KGETFSCMVGHEALPLAFTQK	1.322	True	0.25	3	0	2.57391	2.42852	0	0
P	GDLYTTSSQLTLPATQCPDGK	0	True	0.5	2	0	0	0	0	+
P	CAQPWNHGETFTCTAAHPELK	-0.6399	True	0.5	4	0.641737	0	0	0	0
P	KGETFSCMVGHEALPLAFTQK	1.155	True	0.25	4	0	2.06269	2.4041	0	0
P	CAQPWNHGETFTCTAAHPELK	0	True	0.5	3	0	+	0	0	0
P	SGDLYTTSSQLTLPATQCPDGK	0	True	0.5	2	0	+	0	0	0
P	VFPLSLDSTPQDGNVVVACLVQ	-1.0669	True	0.5	3	0.342133	0	+	+	0.665984
P	DLCGCYSVSSVLPGCAQPWNHG	0	True	0.5	3	0	+	0	0	0
P	SGDLYTTSSQLTLPATQCPDGK	0	True	0.5	3	0	-	0	0	0
P	DLCGCYSVSSVLPGCAQPWNHG	0	True	0.25	2	0	+	0	0	+
P	M(+15.994900)AGKPTHINVS	0	True	0.5	2	0	0	0	0	-
P	KGETFSCM(+15.994900)VGH	0	True	0.5	3	0	0	0	0	-
P	DLCGCYSVSSVLPGCAQPWNHGE	0	True	0.5	3	0	0	0	-	0
P	ASGDLYTTSSQLTLPATQCPDGK	0	True	0.5	2	0	+	0	-	0
P	DASGATFTWTPSSGKSAVQGPPER	-1.3814	True	0.125	3	0	0.0711334	0.462191	0	0.615252
P	DASGATFTWTPSSGKSAVQGPPER	-1.2916	True	0.5	2	0	+	0.445688	0	0.374408
P	YLTWASRQEPSQGTTTYAVTSILR	0	True	0.5	3	0	0	0	0	-
P	DASGDLYTTSSQLTLPATQCPDGK	0	True	0.5	3	0	0	0	0	+
P	VFPLSLDSTPQDGNVVVACLVQGF	0.6364	True	0.5	3	-	0	+	0	1.55449
P	DLCGCYSVSSVLPGCAQPWNHGETF	0	True	0.5	3	0	+	0	0	0
P	DLCGCYSVSSVLPGCAQPWNHGETF	0	True	0.5	2	0	0	0	0	-
P	DASGATFTWTPSSGKSAVQGPPERD	0	True	0.5	3	0	0	0	0	0
P	SVLPGCAQPWNHGETFTCTAAHPELK	1.0999	True	0.125	3	0	2.14333	0	+	+
P	VFPLSLDSTPQDGNVVVACLVQGFFPQ	0	True	0.5	3	0	0	0	0	0
P	DLCGCYSVSSVLPGCAQPWNHGETFTC	0	True	0.5	3	0	+	0	0	0
P	SVSSVLPGCAQPWNHGETFTCTAAHPELK	0	True	0.5	3	0	+	0	-	0
P	SVSSVLPGCAQPWNHGETFTCTAAHPELK	0	True	0.5	4	0	0	0	0	-
P	FPPSQDASGDLYTTSSQLTLPATQCPDGK	0.5952	True	0.5	3	0	0	0	1.51068	0
P	VFPLSLDSTPQDGNVVVACLVQGFFPQEPL	1.6423	True	0.125	4	0	2.36651	4.11773	+	0
P	VFPLSLDSTPQDGNVVVACLVQGFFPQEPL	-0.6963	True	0.5	3	0.617155	0	+	0	0
P	YSVSSVLPGCAQPWNHGETFTCTAAHPELK	0	True	0.5	3	0	0	0	0	-
P	NFPPSQDASGDLYTTSSQLTLPATQCPDGK	-0.7198	True	0.5	3	0.00509799	0	1.73901	0.647256	0
P	NFPPSQDASGDLYTTSSQLTLPATQCPDGK	-0.8324	True	0.5	4	0	0	1.58579	0	0.0132552
P	PTHINVSVVM(+15.994900)AEADGTCY	0	True	0.5	2	0	0	0	0	0
P	GETFSCM(+15.994900)VGHEALPLAFTQK	0	True	0.5	3	0	0	+	0	-
P	GETFSCM(+15.994900)VGHEALPLAFTQK	0	True	0.5	2	0	0	0	0	-
P	DLCGCYSVSSVLPGCAQPWNHGETFTCTAAHPE	0	True	0.5	3	0	0	0	0	0
P	M(+15.994900)AGKPTHINVSVVMAEADGTC	0	True	0.5	3	0	+	0	0	-
P	CGCYSVSSVLPGCAQPWNHGETFTCTAAHPELK	0	True	0.25	4	0	+	0	0	+
P	KGETFSCM(+15.994900)VGHEALPLAFTQK	0	True	0.5	4	0	0	0	0	-
P	KGETFSCM(+15.994900)VGHEALPLAFTQK	0	True	0.5	2	0	+	+	0	-
P	KGETFSCM(+15.994900)VGHEALPLAFTQK	-0.2673	True	0.5	3	0	1.76188	1.6368	0	0.122934
P	DLCGCYSVSSVLPGCAQPWNHGETFTCTAAHPE	0	True	0.5	4	0	0	0	0	+
P	DLCGCYSVSSVLPGCAQPWNHGETFTCTAAHPEL	0	True	0.5	3	0	0	0	0	-
P	LCGCYSVSSVLPGCAQPWNHGETFTCTAAHPELK	0	True	0.5	4	-	0	0	0	0
P	DLCGCYSVSSVLPGCAQPWNHGETFTCTAAHPEL	0	True	0.5	4	0	0	0	0	+
P	M(+15.994900)AGKPTHINVSVVMAEADGTCY	0.7071	True	0.5	3	0	0	0	0	1.63248
P	M(+15.994900)AGKPTHINVSVVMAEADGTCY	0	True	0.5	2	0	0	0	0	+
P	LCGCYSVSSVLPGCAQPWNHGETFTCTAAHPELK	0	True	0.5	3	0	0	+	0	0
P	DLCGCYSVSSVLPGCAQPWNHGETFTCTAAHPELK	-0.0694	True	0.5	5	2.24367	1.93978	+	-	0.149531
P	DLCGCYSVSSVLPGCAQPWNHGETFTCTAAHPELK	-0.8516	True	0.5	4	0.00568861	0	+	0	1.54415
P	DLCGCYSVSSVLPGCAQPWNHGETFTCTAAHPELK	0.9613	True	0.25	3	0	0	+	0	1.94706
P	DLCGCYSVSSVLPGCAQPWNHGETFTCTAAHPELK	2.1161	True	0.125	6	0	4.33531	0	+	+
P	SAVQGPPERDLCGCYSVSSVLPGCAQPWNHGETFTCTAAHPELK	0	True	0.5	5	+	0	0	-	-
P	M(+15.994900)AGKPTHINVSVVM(+15.994900)AEADGTC	0	True	0.5	2	0	0	0	0	-
P	M(+15.994900)AGKPTHINVSVVM(+15.994900)AEADGTC	-0.7861	True	0.5	3	0	1.69093	0	0	0.0756977
P	M(+15.994900)AGKPTHINVSVVM(+15.994900)AEADGTCY	0	True	0.5	2	0	0	0	0	-
P	M(+15.994900)AGKPTHINVSVVM(+15.994900)AEADGTCY	-2.33	True	0.5	3	0	0	+	0	0.171905
S	P33908	0	0.0794347	4	0.0995406	Mannosyl-oligosaccharide 1,2-alpha-mannosidase IA OS=Homo sapiens OX=9606 GN=MAN1A1 PE=1 SV=3
P	SSSGLTYIAEWK	0	True	0.5	2	-	0	0	0	0
P	WAWEAVEALENHCR	0	True	0.125	3	0	+	0	+	+
P	FVGGLLSAYYLSGEEI	0	True	0.5	2	-	0	0	0	0
P	DVYLLHESYDDVQQSFFLAETLK	0	True	0.125	3	0	0	+	+	+
S	P01834	0.204545	0.0839976	83	0.906542	Immunoglobulin kappa constant OS=Homo sapiens OX=9606 GN=IGKC PE=1 SV=2
P	LNNFYPR	0	True	0.5	2	0	0	+	0	0
P	PPSDEQLK	0.9308	True	0.25	2	0	0	0	2.36821	1.53461
P	LLNNFYPR	0.7567	True	0.25	2	0	0	+	0	1.68959
P	RTVAAPSVF	0	True	0.5	2	0	0	0	0	0
P	CLLNNFYPR	0	True	0.5	2	0	0	0	0	-
P	VYACEVTHQ	0	True	0.5	2	0	0	0	0	-
P	SLSSTLTLSK	0	True	0.5	2	0	0	-	0	+
P	VYACEVTHQG	-1.6492	True	0.5	2	0	0	+	0.410486	0.24763
P	HQGLSSPVTK	0.6191	True	0.5	2	0	0	0	1.53594	0
P	SGTASVVCLLN	0.5851	True	0.125	2	+	0	+	0	1.50015
P	VVCLLNNFYPR	0.7032	True	0.25	2	+	0	0	0	1.62815
P	THQGLSSPVTK	0	True	0.5	2	0	0	0	0	0
P	SQESVTEQDSK	-0.7135	True	0.25	2	0	0.60985	0	-	0
P	VYACEVTHQGL	0	True	0.5	2	0	0	+	0	0
P	VTHQGLSSPVTK	0	True	0.5	2	0	+	0	0	0
P	SVVCLLNNFYPR	-0.1962	True	0.1875	2	0.453918	+	+	+	1.67839
P	VYACEVTHQGLS	0.7098	True	0.25	2	1.73747	1.53974	0	0	0
P	TYSLSSTLTLSK	0	True	0.5	2	0	0	0	0	0
P	SGTASVVCLLNN	0.7486	True	0.5	2	0	0	0	0	1.68014
P	DSTYSLSSTLTL	0.0595	True	0.5	2	+	0	1.71428	0.63346	0
P	EVTHQGLSSPVTK	0.3665	True	0.3125	2	0	1.78886	+	3.18237	0.376426
P	STYSLSSTLTLSK	-0.7363	True	0.5	2	0	0	0	0.600295	0
[truncated: 7,396 more rows]
