# Supplementary material for: Differential proteomic comparison of breast cancer secretome using a quantitative paired analysis workflow
Source: BMC Cancer. 2019 Apr 18;19:365. doi: 10.1186/s12885-019-5547-y (PMC6474050; doi:10.1186/s12885-019-5547-y)
Supplement: Supplementary file 5 — Table S5. Summary result of the proteins monitored by SRM (NAF samples from breast cancer patients). a) Protein Report: List of the 9 proteins monitored by SRM and statistically evaluated after paired comparisons of NAF samples from breast cancer patients; b) Peptide Report: List of the 9 proteins and the respective peptides monitored by SRM and statistically evaluated according to the paired comparisons of NAF samples from breast cancer patients. (XLSX 17 kb) [file 12885_2019_5547_MOESM5_ESM.xlsx]

## Sheet: ProteinReport
Supplemental Table 5: List of the 9 proteins monitored by SRM and statistically evaluated after paired comparisons of NAF samples from breast cancer patients
Accession number	Avg Log Fold Protein a	Stouffer's p-valueb	# of unique peptides monitoredc	Sequence coveraged	Protein descriptione
P14618	0.6841	0.0156	1	0.0207156	Pyruvate kinase PKM OS=Homo sapiens OX=9606 GN=PKM PE=1 SV=4
P01023	1.38507	0.016588	3	0.0203528	Alpha-2-macroglobulin OS=Homo sapiens OX=9606 GN=A2M PE=1 SV=3
P00751	0.8253	0.0492545	3	0.0445026	Complement factor B OS=Homo sapiens OX=9606 GN=CFB PE=1 SV=2
P01031	1.0261	0.1094	1	0.00775656	Complement C5 OS=Homo sapiens OX=9606 GN=C5 PE=1 SV=4
P04075	0.9888	0.1094	1	0.0247253	Fructose-bisphosphate aldolase A OS=Homo sapiens OX=9606 GN=ALDOA PE=1 SV=2
P01024	0.707267	0.17306	3	0.0222489	Complement C3 OS=Homo sapiens OX=9606 GN=C3 PE=1 SV=2
P08603	0.9689	0.1875	1	0.00974817	Complement factor H OS=Homo sapiens OX=9606 GN=CFH PE=1 SV=4
P02647	0.730825	0.210633	4	0.17603	Apolipoprotein A-I OS=Homo sapiens OX=9606 GN=APOA1 PE=1 SV=1
P08758	0.8722	0.3438	1	0.025	Annexin A5 OS=Homo sapiens OX=9606 GN=ANXA5 PE=1 SV=2
aThe Avg Log Fold Protein column displays the average Log2 of the fold values of each peptide. When the XIC was obtained only from the diseased or the control sample for all peptides that mapped a protein, an Avg Log Fold Protein "0" was recorded.
bStouffer's p-value obtained from all independent peptide p-values mapping to a particular protein.
cThe # of peptides refers to the number of peptides considered for the calculation of the Stouffer's p-value.
dThe Sequence coverage was calculated considering all peptides mapping to a particular protein.
eThe Protein description reflects the UniProt description.

## Sheet: PeptideReport
Supplemental Table 5: List of the 9 proteins and the respective peptides monitored by SRM and statistically evaluated according to the paired comparisons of NAF samples from breast cancer patients
#S	Accession number	Avg Log Fold Proteina	Stouffer's p-valueb	# of peptidesc	Sequence coveraged	Protein descriptione
#P	Peptide sequence	Avg Log Foldf	Is peptide uniqueg	p-valueh	Charge state	2i	1	5	7	9	10
S	P14618	0.6841	0.0156	1	0.0207156	Pyruvate kinase PKM OS=Homo sapiens OX=9606 GN=PKM PE=1 SV=4
P	GDLGIEIPAEK	0.6841	True	0.0156	2	1.4165	1.10983	2.1898	3.59416	1.27982	1.0863
S	P01023	1.38507	0.016588	3	0.0203528	Alpha-2-macroglobulin OS=Homo sapiens OX=9606 GN=A2M PE=1 SV=3
P	YGAATFTR	1.3758	True	0.1094	2	0.991916	1.40123	6.92719	16.263	868.671	1.72904
P	QGIPFFGQVR	1.3566	True	0.1094	2	0.830478	1.48884	7.73905	16.7656	1041.39	1.79434
P	NEDSLVFVQTDK	1.4228	True	0.1094	2	0.961538	1.54023	5.67119	17.1723	542.497	1.97318
S	P00751	0.8253	0.0492545	3	0.0445026	Complement factor B OS=Homo sapiens OX=9606 GN=CFB PE=1 SV=2
P	DISEVVTPR	0.948	True	0.1094	2	1.16447	0.263807	2.30263	6.06447	9.97274	2.88265
P	YGLVTYATYPK	0.7113	True	0.3438	2	0.627219	0.505767	1.52739	4.64096	14.227	1.70393
P	VSEADSSNADWVTK	0.8166	True	0.1094	2	1.22644	0.544809	1.55652	3.38719	6.42205	1.68501
S	P01031	1.0261	0.1094	1	0.00775656	Complement C5 OS=Homo sapiens OX=9606 GN=C5 PE=1 SV=4
P	TDAPDLPEENQAR	1.0261	True	0.1094	2	1.10163	0.572857	1.9784	10.832	21.3689	2.26047
S	P04075	0.9888	0.1094	1	0.0247253	Fructose-bisphosphate aldolase A OS=Homo sapiens OX=9606 GN=ALDOA PE=1 SV=2
P	QLLLTADDR	0.9888	True	0.1094	2	1.24435	0.723901	1.45083	3.79592	6.4793	2.44898
S	P01024	0.707267	0.17306	3	0.0222489	Complement C3 OS=Homo sapiens OX=9606 GN=C3 PE=1 SV=2
P	FYYIYNEK	0.7484	True	0.3438	2	1.35492	0.667825	0.910535	15.1733	96.1143	1.07924
P	SSLSVPYVIVPLK	0.7223	True	0.1094	2	1.11385	0.633411	1.06429	11.6497	65.4135	1.06211
P	VHQYFNVELIQPGAVK	0.6511	True	0.5	3	0.953596	0.61138	0.894051	10.8333	51.5935	1.13829
S	P08603	0.9689	0.1875	1	0.00974817	Complement factor H OS=Homo sapiens OX=9606 GN=CFH PE=1 SV=4
P	SSNLIILEEHLK	0.9689	True	0.1875	3	1	0.439873	1.66951	17.3035	39.5455	3.02853
S	P02647	0.730825	0.210633	4	0.17603	Apolipoprotein A-I OS=Homo sapiens OX=9606 GN=APOA1 PE=1 SV=1
P	DLATVYVDVLK	0.7888	True	0.3438	2	1.29328	0.271403	3.9569	21.9679	118.734	0.757353
P	THLAPYSDELR	0.6539	True	0.3438	3	1.00421	0.102583	5.5655	43.7121	118.984	0.597561
P	QGLLPVLESFK	0.8219	True	0.3438	2	1.2575	0.0702881	5.05593	45.347	211.104	0.959701
P	LLDNWDSVTSTFSK	0.6587	True	0.3438	2	1.26902	0.096976	3.13773	23.0584	124.042	0.773256
S	P08758	0.8722	0.3438	1	0.025	Annexin A5 OS=Homo sapiens OX=9606 GN=ANXA5 PE=1 SV=2
P	LYDAYELK	0.8722	True	0.3438	2	0.962873	0.567092	1.9714	4.23229	7.97303	1.64206
aThe Avg Log Fold Protein column displays the average Log2 of the fold values of each peptide. When the XIC was obtained only from the diseased or the control sample for all peptides that mapped a protein, an Avg Log Fold Protein "0" was recorded.
bStouffer's p-value obtained from all independent peptide p-values mapping to a particular protein.
cThe # of peptides refers to the number of peptides considered for the calculation of the Stouffer's p-value.
dThe Sequence coverage was calculated considering unique peptides monitored to each protein.
eThe Protein description reflects the UniProt description.
fThe Avg Log Fold Protein column displays the average logarithm to the base 2 of the peptide ratio values in the corresponding row that are greater than 0.
gThe Is peptide unique column displays as "True" the peptide sequence that is unique to the protein or as "False" the peptide sequence that is shared with two or more protein.
hThe column labeled "p-value" refers to the p-value obtained through the binomial distribution.
iColumns labeled # refer to distinct patients.
